# Supplementary material for: The G protein-coupled receptor subset of the rat genome
Source: BMC Genomics. 2007 Sep 25;8:338. doi: 10.1186/1471-2164-8-338 (PMC2117022; doi:10.1186/1471-2164-8-338)
Supplement: Additional file 2 — Rat GPCR gene sequences. The nucleotide sequences of all rat GPCRs compiled in this analysis, including pseudogenes. Note that this is a large file which will cover hundreds of pages if printed. [file 1471-2164-8-338-S2.txt]

>rTmem185a
ATGAACCTGAGGGGCCTCTTTCAGGACTTCAACCCGAGTAAATTCCTCATCTATGCtTGTtTGCTGCTGTTCTCTGTGCTACTaGCCCTTCGTTTGGATGGCATCATTCAgTGGAGCTACTGGGCTGTCTTTGCTCCAATATGGTTaTGGAAGTTAATGGTCATTGTTGGCGCATCAGTTGGAACTGGAGTTTGGGCAaGAAATCCTCAaTATCGAGCAGAAGGAGAAACATGTGTGGAGTTTAAAGCCATGTTAATTGCTGTGGGCATCCATTTGCTCCTGCTGATGTTTGAAGTTCTGGTCTGTGACAGGATTGAGAGAGGAAGCCATTTCTGGCTTCTGGTCTTCATGCCATTGTTCTTTGTTTCCCCAGTGTCTGTTGCAGCATGTGTtTGGGGCTTTCGgCATGACAGGTCACTAGAGGTTGTaTGTGTCCCTCTGTGGATTCTCATGTCCTTCTTGTGCCTGGTGGTCCTCTATTACATCGTTTGGTCcGTTCTcTTCCTGCGCTCTATGGATGTGATTGCAGAACAACGCAGAACACATATAACCATGGCACTGAGCTGGATGACCATTGTCGTGCCTCTTCTTACTTTTGAGATCCTGCTGGTTCACAAACTGGATGGCCACAAcGCTTTCTCCTGTATTCCAATcTTTGTTCCCCTGTGGCTCTCATTGATCACACTGATGGCAACAACATTTGGACAGAAAGGAGGAAACCACTGGTGGTTTGGTATTCGCAAAGAtTTCTGCCAGTTTCTGCTTGAAATATTCCCaTTTTTGAGAGAGTATGGAAACATTTCATATGATCTCCACCATGAAGAcAGTGAGGAAACAGAAGAAACCCCAGTTCCAGAACCTCCTAAAATcGCACCTATGTTtCGCAAGAAGGCaAGGGTgGTCATCACaCAGAGCCCTGGCAAGTATGTCCTTCCTCCACCCAAACTAAATATTGAAATGCCAGAC
>rTmem185b
ATGAACCCCAGGGGCCTGTTCCAGGACTTCAACCCCAGTAAGTTCCTCATTTATGCCTGCTTGCTGCTCTTCTCCGTGCTGCTGCCCCTGCGTCTGGACGGCATCATCCAGTGGAGCTACTGGGCGGTCTTCGCCCCCATCTGGCTGTGGAAGCTCCTGGTCATCGTGGGCGCCTCGGTGGGTGCGGGCGTGTGGGCCCGCAACCCTCGCTACCGTACGGAGGGGGAAGCCTGTGTGGAATTCAAAGCCATGCTGATCGCTGTGGGCATCCACCTGCTGCTGCTCATGTTTGAGATTCTAGTCTGCGACCGGGTGGAGAGGGGAACCCACTTTTGGCTGCTGGTCTTCATGCCACTCTTCTTCGTTTCCCCGGTGTCCGTGGCCGCCTGCGTCTGGGGCTTCCGACATGACAGGTCTTTGGAACTGGAAATCCTGTGCTCCGTCAACATCCTGCAGTTTATCTTCATCGCTCTGAGGTTGGACAGGATTATCCACTGGCCGTGGCTGGTGGTATTCGTGCCTCTGTGGATCCTCATGTCATTCCTCTGCCTGGTGGTTCTCTATTACATCGTGTGGTCCCTCCTGTTCCTGCGGTCCCTGGATGTGGTTGCAGAGCAGCGAAGAACACATGTGACCATGGCCATCAGCTGGATCACGATTGTCGTGCCCCTGCTCaccTTTGAGGTCCTGCTAGTTCACAGACTGGATggcCACAATACGTTCTCTTACATTTCCATATTCaccCCTCTTTGGCTGTCATTACTGACTTTGATGGCCACGACGTTCAGGCGGAAAGGGGGCAATCATTGGTGGTTCGGTATTCGCAGGGATTTCTGTCAGTTTCTACTTGAGGTTTTCCCGTTTTTAAGAGAATATGGGAATATCTCTTACGATCTCCATCACGAAGACAGCGAAGATGCTGAAGACGCGTCGgcgttaGAAGCTCCGAAAATTGCCCCAATGTTTGGAAAGAAGGCCCGGGTAGTTATAACACAGAGCCCTGGGAAATACGTCCCTCCACCTCCCAAGTTAAACATTGATATGCCAGAC
>rPaqr5
ATGCTGAGCCTGAAGCTCCCCAGGCTGTTCCGCATAGACCAGGTGCCACAGGTGTTCCATGAGCAGGGCATCCTCTTTGGCTACCGACACCCACAGAGTTCCGCCACTGCCTGCATCCTCAGCCTCTTCCAAATGACCAATGAGACCCTCAACATCTGGACGCATTTGCTACCCTTCTGGTTCTTTATGTGGAGGTTCATGACTGCACTGTATATGACAGACATCCAGAATGACAGCTACTCATGGCCTTTGCTCGTGTACATGTGCACCAGCTGTGTGTACCCCCTCGCATCCAGCTGCGCACACACGTTCAGCTCTATGTCCAAGAACGCCCGGCATATCTGCTATTTTCTGGACTATGGTGCGGTCAATCTCTTCAGCCTGGGCTCAGCCATCGCCTACTCCGCATACACGTTCCCTGATGCACTGGTCTGCAGCACCTTCCATGAGTGTTACGTAGCCCTGGCCGTGCTGAACACCATTCTCAGCACTGGCCTCTCCTGCTACTCCAGGTTTCTTGAACTCCAGAAGCCCCGGCTCTGCAAGCTGCTCCGGGTCCTGGCCTTCGCCTACCCCTACGCCTGGGACTCACTCCCCATCTTCTACAGGCTCTTCCTGTTCCCAGGGGAGAGTTCAAGAAATGAAGCCATGCTGTACCACCAGAAGCACATGGTCATGACCCTCCTGGCCTCTTTCTTGTACTCTGCTCACCTGCCAGAGCGACTGGCTCCTGGACGCTTTGACTACATTGGCCACAGTCACCAGCTGTTTCACGTGTGCGTCATCCTGGCCACACACTTGCAGATGGAAGCCATCCTTCTGGACAAGACGCTGAGAAGAGAGTGGCTCTTGGCCACCTCCAGACCCTTCTCTTTGCCTCAGATAGCAGCGGCCATACTTCTGTGCATCATCTTCAGCCTCAGCAACATTATTTATTTCTCAGCTGCTCTGTATCGGATCCCTGAGCCTGAATTACATGAAAAGGAAACA
>rPaqr7
ATGGCGATGGCAGTAGCCCAGAAGTTCAGCCACCTGCTGTCCAGCCTGTGGCACGTGGGCCAGAAGCCTCTGCAAGCAGAACCGGTGTTTACAGTGGACCGGGCCGAGGTGCCACGGCTCTTCTGGAAGCCGTACATCTATGCTGGCTACCGGCCGCTGCACCAGAACTGGTGTTTCTACTTCCGCACACTGTTCCAGCAGCACAACGAGGCTGTGAACGTGTGGACCCACCTCCTGGCGGCCCTGGCCCTGCTGCTGCGGCTGATCGTCTTGGCGGGGAGCGTGGACTTCTGGGAAGACCCTCACGCTCTGCCCCTCTTCATCATTGTCCTGGCCTCCTTCACCTATCTCTCCTTCAGTGCCCTGGCTCACCTCCTGCAGGCTAAATCGGAGTTCTGGCATTACAGCTTCTTCTTCTTGGACTATGTGGGTGTGGCCGTGTACCAGTTTGGCAGTGCCCTGGCACGCTTTTACTATGCCATAGAGCCGTCCTGGCATGACAAGGTGCAGGCTATTTTCCTGCCCACCGCTGCCTTCCTGGCCTGGCTCTCCTGCGCTGGCTCCTGCTACAACAAGTACAGCCAGAAGCCAGGCCTGCTGGGGCGCTCTTTCCAGGAGGTGCCCTCGGCGCTGGCCTATGCGCTGGACATCAGCCCCGTGGTGCACCGCATCATAGTGTCTCCCCTCCCGGCCGAGGAGGATCCCGCCCTTCTGTATCACAAGTGCCAGGTGGTTTTCTTTCTTTTAGCTGCTGCGTTTTTCTCCACGGTTATGCCTGAGAGTTGGTTCCCCGGCAGCTGCCACATCTTTGGGCAGGGACACCAAGTTTTCCATGTCTTTTTGGTGCTGTGCACTTTAGCCCAGCTAGAAGCTGTGACGCTGGACTATCAGGCTCGGGGAGCCATCTATAAGCCTCTGCACGCCCGTTGGCCCCACAACTTCTTCGGTCTCTTCCTGCTCACCGTGGGCAGCAGCATCCTCACCGCGCTGCTCCTCAGTCAGCTGGTGCGGCGCAAACTCCATCAGAAGACCAAGTGA
>rPaqr8
ATGACGACTGCCATCCTGGAGCGCCTGAGCACCCTGTCTgtgAGCGGGCAGCAGCTGCGTCGTCTGCCCAAGATTCTGGAAGAAGGGCTTCCCAAGATGCCATGCACCGTCCCAGAAACCGACGTGCCCCAGCTCTTTCGGGAGCCGTACATCCACGCAGGCTACCGTCCCACGGGGCACGAGTGGCGTTACTACTTCTTCAGCCTCTTTCAGAAGCACAACGAGGTGGTCAACGTCTGGACCCACTTGCTCGCGGCCCTGGCGGTCCTTTTGCGATTCTGGGCCTTTGTGGAGGCAGGGGCATTGCAGTGGGCTTCTCCCCACACCCTACCCCTGCTCCTCTTTATCCTGTCGTCAATCACTTACCTCACCTGCAGCCTCTTGGCCCACCTGCTGCAGTCCAAGTCAGAGCTGTCCCACTACACCTTTTACTTTGTGGACTACGTCGGGGTCAGTGTCTACCAGTATGGCAGCGCCTTGGCTCACTTTTTCTATAGCTCCGACCAGGCCTGGTACGAGcggTTCTGGcttTTCTTCCTGCCGGCGGCTGCTTTCTGTGGCTGGCTGTCCTGTGCTGGCTGTTGCTATGCCAAGTATCGCTACCGACGGCCTTATCCAGTTATGCGGAAGATCTGTCAAGTGGTACCAGCGGGGCTGGCCTTCatcCTAGACATCAGCCCCGTGGCGCACCGCGTGGCTCTCTGCCACCTGGCCGGTTGCCAGGAGCAGGCGGCCTGGTACCACACCCTCCAGATCCTCTTCTTCCTTGTCAGCGCGTACTTCTTCTCATGCCCTGTCCCCGAGAAGTACTTCCCCGGTTCCTGTGACATTGTGGGCCACGGACATCAAATCTTCCACGCCTTCCTTTCCatcTGCACGCTCTCCCAGCTGGAGGCCATTCTTCTGGACTATCAGGGACGCCACGAGATCTTCttcCAGCGCCACGGTCCCCTGTCTGTCTACacgGCCTGTCTCTCCTTTTTCtttTTAGCCGCATGCAGTGCGGCCACCGCCtccCTCCTGAGGCACAAGGTCAAGGACAGACTGATTAAGAAAGATTCC
>rT2r45
AACATTCAAGCTGAACACAGTAACAAATTCTTCAGTGATTACGGAAATTGGGTTATTCTCCTATGGACGATGGGTATTGTCATAGGGATCATATGTGCCTTTATTATAATTGTGCAATTCATAATTGGGAATGTTGCAAATGGATTCATAGCACTGGTGAACATCATAGACTGGGTAAAGAGAAGAAAAATCTCTTTAGTGGATCAGATCATTACTGCTTTGGCTATATCCAGGATAGATATGCTGTGCTCTACATTCTTAATTATACTAATAACTTCATTGTATCCAGATCTAAATACGGCTGTGAACATGGTAAAAATAAGCAATAATATCTGGATTGTTGCCAATCATTTCAGCATCTGGCTTGCTACAAGCCTCAGCATCTTTTATTTCCTCAAGATAGCTAACTTTTCTAACTATGTTTTTCTCTGCTTAAGGTGGAGACTTAGCAAAGTGGTTTCAGTGACATTGCTGCTCTCTCTGGTCCTCTTGCTTATGAATATTTTAATAATGAACATGCATATTGATACCTGGAGTGATGGATTCAAAAGAAACGTCTCTTTTGGCTTCAGATCAAAGAATTGCACTCTCTTTTTCAAACTTGCTCTTTTAATCAACACAACGTTCACGTGTGACCCCTTCACTGTGTCCATGGTGGCGTTTCTGCTTCTCATCTTCTCCCTGTGGAGACACCTGAAGAACATGCAGTACCATGCTAAAGGCTCCAGAGACCCCAGCACTGCCGTGCATATAAAGGCCTTACAAATGGTGGTGGTCTTCGTTCTGTTCTACACATTTTTCTTTTTGTCTCTTGCCATACAACTTTGGACGTCCGAGTCTCTAGAGAAAAACAATCTGTTTTATGTCACTCTTATAATTACTTTTCCTTCAGTCCATTCATGTATGCTGATTCTGAGAAACAGTAAACTGAGGCAGGCATCTCTTTTGGTGCTGTGGTGGCTGCTGTGCAGATCCAAAGACATACAGACTTTGGTTCCC
>rT2r10
AGCATGTTCTTACACACAATAAAGCAACGTGATATTTTTACTTTGATAATCATATTTTTTGTGGAAATAACAATGGGAATCTTAGGAAATGGATTCATAGCACTAGTGAATATTGTGGACTGGATCAAGAGAAGAAGGATTTCTTCAGTGGATAAGATTCTCACTACCTTGGCCCTTACCAGACTCATTTATGCGTGGTCTATGCTCATTTTTATATTGTTATTCATACTGGGCCCGCATTTGATTATGAGATCAGAAATACTTACATCAATGGGTGTTATCTGGGTGGTGAACAATCACTTCAGCATCTGGCTTGCTACATGCCTCGGTGTCTTTTATTTTCTCAAGATAGCCAATTTTTCTAACTCTTTGTTTCTTTACCTAAAGTGGAGAGTTAAAAAAGTGGTTTTAATGATAATAGTAGTGTCATTGATTTTCTTGATATTAAACATTTTTTCATTAGAGATTTATGATCATTTCTCAATTGATGTTTATGAAGGAAATATGTCTTATAGCTTGGGGGATTCAACACATTTTCCCAGAATTTTCTTATTCGCAAACTCATCTAAGGTCTTCTTAATCACCAATTCATCCCAGGTTTTCTTACCCATCAACTCACTCTTCATGCTCATACCCTTCACAGTTTCCCTGGTAGCTTTTTTCATGCTTATCTTCTCACTGTGGAAGCATCACAAGAAGATGGAGGTCAATGCCAAAGGACCCAGAGATGCCAACACCACGGCCCACATTAAAGCTTTACAAACTGGGCTCTCCTTCCTGCTGCTGTATGCAATATACTTACTTTTTATTGTCATAGGAATTTTGAGTCATAAATTTATGGGGGGGAAATTGATACTCATATTTGACCACATTTGTGCAATAGTTTTTCCTATAAGCCACTCATTTGTGCTGATTCTGGGAAATAGTAAACTGAGACGAAGCACTCTTTCTGTGCTGCGTTTTCTGAGGTGCCGATCCAAGCATATACACATCATGGATCCC
>rT2r39
ATGTGTGGATTCCCTCTTTCTATTCAACTGCTTACTGGATTGGTTCAAATGTACGTGATATTGATAATAGCAGTGTTTACACCTGGAATGCTGGGGAATGTGTTCATTGGACTGGTAAACTACTCTGACTGGGTAAAAAACAAGAAAATCACCTTCATCAACTTCATCCTGATCTGTTTGGCAGCGTCCAGAATCAGCTCTGTGTTGGTGGTATTTATTGATGCAATCATCCTAGAACTAACTCCTCATGTCTATCATTCTTACAGTCGAGTGAAATGCTCTGATATATTCTGGGTTATAACTGACCAGCTGTCAACGTGGCTTGCCACCTGCCTCAGCATTTTCTACTTACTCAAAATAGCCCACTTCTCCCATCCCCTTTTCCTTTGGTTGAAGTGGAGATTGAGAGGAGTGCTTGTTGGTTTTCTTCTATTTTCTTTGTTCTCATTGATTGTTTATTTTCTACTCCTGGAATTACTGTCTATTTGGGGAGATATTTATGTGATCCCTAAAAGCAATCTGACTTTATATTCAGAAACAATTAAGACCCTTGCTTTTCAAAAGATAATTGTTTTTGATATGCTATATTTAGTCCCATTTCTTGTGTCCCTAGCCTCATTGCTCCTTTTATTTTTATCCTTGGTGAAGCACTCCCAAAACCTTGACAGGATTTCTACCACCTCTGAAGATTCCAGAGCCAAGATCCACAAGAAGGCCATGAAAATGCTATTATCTTTCCTCGTTCTCTTTATAATTCACATTTTTTGCATGCAGTTGTCACGGTGGTTATTCTTTCTGTTTCCAAACAACAGGTCAACTAATTTTCTTTTGTTAACATTAAACATCTTCCCATTATCTCATACATTCATTATCATCCTGGGAAACAGCAAGCTTCGACAAAGAGCAATGAGGGTCCTGCAACATCTTAAAAGCCAACTTCAAGAGTTGATCCTCTCCCTTCATAGATTGTCCAGAGTCTTCACTATGGAAATAGCT
>rTas2r123
ATGTTCTCACAGAAAACAAACTACAGCCATTTGTTTACTTTTTCAATTATTTTTTATGTGGAAATAGTAACAGGAATCTTAGGAAATGGATTCATAGCACTAGTGAATATCATGGACTGGCTCAAGAGGAGGAGGATCTCTACTGCAGATCAGATTCTCACTGCTTTGGCCCTTACCAGACTCATTTATGTGTGGTCTGTACTCATTTGTATATTGTTACTATTTCTGTGCCCACATTTGTCTATGAGACCAGAAATGTTTACAGCGATAGGTGTTATCTGGGTAGTGGATAACCACTTCAGCATCTGGCTTGCTACATGTCTTGGTGTCTTTTATTTCCTCAAAATAGCCAGTTTTTCTAACTCTTTGTTTCTTTACCTAAAGTGGAGAGTTAAAAAAGTGGTTTTAATGATAATACTGATATCACTGATTTTCTTGATGTTAAACATTTCATCATTAGGGATGTATGATCATTTCTCAATTGATGTTTATGAAGGTAATATGTCTTATAATTTGGTGGATTCAACACATTTTCCCAGAATTTTCTTATTCACAAACTCATCTAAGGTCTTCTTAATCGCCAATTCATCCCATGTTTTCTTACCCATCAACTCACTCTTCATGCTCATACCCTTCACAGTTTCCCTGGTAGCTTTTTTCGTGCTCTTTCTCTCACTGTGGAAGCATCACAAGAAGATGCAGGTCAATGCCAAAGGACCCAGAGATGCCAGCACCATGGCCCACACAAAAGCCTTGCAAATTGGGTTCTCCTTCCTCCTGCTGTATGCAATATACTTACTTTTCATTATCACAGGAATTTTGAACCTTGACTTGATGAGATGTATAGTAATACTTTTATTTGACCACATATCTGGAGCAGTTTTTTCTATAAGCCACTCATTTGTGCTGATTCTGGGAAACAGTAAGCTGAGACAAGCCACTCTTTCTGTGCTGCCTTGTCTTAGGTGCCGGTCCAAAGATATGGACACTGTCGTTTTCTAA
>rTas2r41
ATGGTATCTGTCCTGCACAGCATCTCCACCATTATAATAATCACAGAGTTCATTTGGGGAAATTTAAGCAATGGTTTGATAGTGCTGAAGAACTGTCTTGATTGGATCAATATAAAAGAGCTTTCCACACTTGATCAGATACTCATTCTCTTGGCAATTTCCAGAATTAGTCTCATCTGGGAGACATTACTCATGTGGGTTAAAGATAAATTAGTTTCATCTATTACCATCGAAGAATTAAAAATGATTATGTTCAGTTTTATGCTATCTAGCCACTTCAGTCTCTGGCTTGCTACAGCTCTAAGCACCTTCTATTTATTCAGAATAGCTAACCACTCCTGGCAGATCTTTCCCTACTTAAAATGGAGACTAAAACAGCTGATTGTGCAGATGCTACTGGGAAGCGTGGTGTTCTTGATTGCAAATATAATACAAATAACCATCACTCTTGAAAAGAGGTTCTATCAATATAAAGGAAACACAAGTGTGAATTCCATAGAGAATGAGTTTGCACTTTTGATATAGATGATGTTCTTTAACATGACTATGTTCTCTGTGATACCACTTTTATTGGCCCTGATTTCTTTTTTTCTGCTAATCTTCTCTTTGTGGTAACATCTCCAGAGGATGCAGCTCAATTCCAGAGAAGATAGAGACCCTAGTACCAAGGCTCACAGGAATGCCCTAGGAATTATGGTCTCTTTCCTCTTGCTCTATACTATGTATGTCCTCTCTCTTCTTATATCATGGATTGCTCAGAAGAATCAAAGTGAACTGGTTCACATTATTTGTATGATAACTTCATTCTTGAATCCTTCAGTCCACTCATCTATCCTGATTCTGGGTAACTGTAAATTAAAGCAGAGTACTCTTTGTATACTGAGGCAACTGGGATGTAGGCTGAAATCACAGAATACAGCAACTACATAA
>rT2R22
ATGACTTTCTTTTTCCCAGCTATTTATCACATGGTCATCATGACAGCAGAGTTCCTCATAGGGACTACAGTGAATGGATTCCTTATCATTGTGAACTGCTATGACTTGTTCAAGAGCCGAGCATTCCCGATCCTGCCTACCCTCTTGATGTGCACAGGGCTGTCCAGACTCGGGCTGCAGATAATGCTGATGACACAAAGCTTCTTCTCTGTGTTCTTTCCATACTCTTATGAGGAAAATATTTATAGTTCCAAGATAATGTTCGTTTGGATGTTCTTCAGCTCAATTGGCCTCTGGTTTGCCACATGTCTTTCTGTCTTTTACTGCCTCAAGATTTCAGGCTTCACTCAGCCCTGGTTTCTTTGGCTGAAATTCAGAATTTCAAAGCTCATATTTTGGCTGCTTCTGGGCAGCTTGCTGGCCTCTTTGGGGACCGCAACTGTGTGTATAGAGGTAGGTTTCCCTTTAATTGAGGATGGGTATATCCTGAGGAACACAAGACTAAATAATAGTAATGTCAAGCTAATGAGAAATAACAACTTACTCCTCATCAACCTGACCTTACTGCTTCCCCTAACTGTGTTTGTGATGTGCACCTCTATGTTATTCATTTCTCTTTACAAGCACATGTACCGGATGCGAAGTGAATCTCAGAGGATGTCAAATGCCAGAACCGAAGCCCATATAAATGCATTAAAAACAGTGACATCATTCTTCTGTTTCTTTGTTTCTTACTTCGCTGCCTTCATGGCAAATATGACATTTAGAATTCCATACAGAAGTCATCAGTTCTTTGTGGTGAAGGAAATCATGGCAGCATATCCTGCCGGCCACTCCGTCATAATCATCTTGAGTAACTCTAAGTTCAAAGACTTATTCACGAGAATGATATGTCTGCAGAAGGAAGGGTGA
>rT2R18
ATGGCAATAATAACCACAGATTCCGACTACTATACTCACAGGTATGAAGTGATAATCCCTTTCGTGGTCTCGACCATAGATTGTATCGTCGGCATCATTGGCAATGGCTTCATCACAGTCATATATGGGACTGAATTGGTCAGGAGCAAAAGACTCCCCACTGGTGAGCACCTTATGTTGATGTTGAGTTTTTCCAGGCTCTTGCTACAGATCTGGATAATGGTAGAGATTACCTATCAACTATTTTTCCCCATGATTTATAACCATAATGCCATGTATAAACTATTCAAAACCATCTCTGTGTTTCTGAACTACTGTAACCTCTGGTTTGCCGCGTGGCTCAATGTCTTCTATTGTCTTAAAATTGTGAACTTTGCTCACCCTCTGTTTCTTATGATGAAGCAGAAAATCGTAGTGTTGATGCCTCGGCTCATGAGTCTGTCAGTGTTGGTTTCCATCAGCTTAAGCTCCTTCTTCTCTAAAGACATCTTCAATGTGTATATGAATACTTCAGTTCCCATCCCTTTCTCCAACTCCACAAAGATGAAGTACTTCTTTAAGACCAATGTACTCAACCTGGCTTTCTTATATTATATGGGGATCTTCATTCCTTTGTTCATGTTCATCATGGCAGCCATTCTGCTCATCACCTCACTCAAGAGGCACACCCTGAACATGGAAAGCAGCACCACAGGCTCTAGGGACTCCAGCATGGAGGCTCACTTGGGTGCCATCAAATCGACCAGCTACTCTCTCATTCTCTACATTATCAATGCACTGGCTCTATTTATTTCCATGTCAAATATCTTTGGTGCCTATAGTACCTGGAATAGTGTGTGCAGCTTTATCCTGACCGCCTATCCAGCTGGACAGTCAGTGCATCTGATCTTGAGAAACCCAGGGCTGAGAAGAGCCTGGAGGCGGTTTCAGCACCACGTTCGACTTTACCTTAAAAGATAG
>rT2R11
ATGTTGGGATTCACTGAAGGGATATTTCTGGTTCTGACTGTCACCGAGTTTATTCTTGGAAATCTGGTGAACGGTTTCATTGTGTCAGTCAATGGCAGCCATTGGTTCAAGAGCAAGAAGATTTCTTTGTCTGACTTCATCATTACCAGCTTGGCCCTCTTCAGGATCTTTCTGCTGTGGATCATCTTTACTGATAGCCTCATAATAGTGTTCTCTTACCACACCCACGACTCAGGGATAAGGATGCAACTTATTGATGTTTTCTGGACATTTACAAACCACTTCAGTATTTGGCTTATCTCCTGTCTCAGTGTTTTCTACTGCCTGAAAATAGCCACTTTCTCCCACCCCTCATTCCTCTGGCTCAAATGGAGAGCTTCTAGAGTGGTTGTTGGGATGCTGTGGGGTGCACTGGTCTTATCCTGTGTCTGCACCATGTCTCTGATGAATGAATTTAAGATCTATTCTGCCCTCACTGGAAGCAGAGACACACAGAATATGACTGAATATATCAGATTGAAGAGACATGAATATAATCTGATGCATGTTCTTGGGAATCTGTGGAAGATCCCTTCCTTAATCGTTTCCCTGATTGCCTACTTTCTGCTCCTTCTCTCTCTGGGGAAGCACACACAGCAGATGCAGAAATACAGTGTTGGCTCCAGAGATCAGAGTGCGGAGGCCCACAGGAGAGCCATGAGGATCATCCTTTCCTTTCTCTTATTCTTCCTATTCTACTTTCTTTCCTTTGTAATTTTGTCATCCAGTCGTTTTCTACCAGAAACCAAGATTGCCAGGATAATTGGAGTAGTAATTACAATGTCATACCTTGTGGGTGATTCATTAATTCTTATTTTAGGTAACAACAAGCTGAAGCAGACATTTGTAGCCATACTCCCATGTGAGTGTGGTCATCCAAAGCCTGGATCTAAGAGGTTCTTTGCTTCATAA
>rT2R27
ATGCCCTCCACACCCACATTGATCTTCATTGTCATCTTTTTTCTGGTATCAGTGGCCTCTATGTTGCAGAATGGCTTCATGATCATTGTGCTGGGCAGAGAGTGGATGAGGAACCGGGCACTGCCGGCAGTTGACATGATTGTGGCTTCTCTTGCTTCCTCCCGGTTCTGCCTACATGGGATAGCCATCCTCAACAATTTCTTGGCCTCCTTTGATTTTTGTTACCAAGCAAACTTTGTTGGCATCCTCTGGGACTTCATTAATACTCTCATTTTGTGGCTTACTGCCTGGCTTGCCATCTTCTACTGTGTGAAGATCTCCTCTTTCTCCCACCCTGTCCTCTTTTGGCTCAAGTGGAGGATTTCCCAGTTAGTTCCCAGGCTGCTGCTGGTATCTCTCATCATGGGTGGCCTGTCAGCCATCATATCAGCTACCGGGAACATCATTGCCAATCAGATGATCATCTCCCAAGGTTTCCATGGAAACTGCACTTTTGGTCACATGTCACTGGACTTCTATCGGTATTATTACCTGTCTCACGCAGTGCTCATGTGGTTCACTCCTTTCTTCCTGTTTCTAGTGTCCATTATCTTCCTCATGTTCTCACTGTACCGGCATGTGGAGAAGATGAGGGGCCATAGGCCTGGGCCTTGGGATCCCCGTACACAGGCACACACCATGGCTCTGAAATCCCTTACTGTCTTCATCACCTTCTATATATTATTTTTTCTGGCCCTGATAATTTCTAGTACAAAAAGTAAAACTATGCACAGTTACTGGTATTGGGTCCGAGAAATTATCATCTACACTGGCATCTTTTTGAACTCCATCATCTTGGTGCTTAGCAACCCCAAGCTGAGAAAGGCCCTGAAGATGAGATTTTAG
>rT2R28
ATGGGACCCATTATGTCCACAGGAGAAACGAGCACAGCTCATACAGTTCTGGGATGTCAGATTACTGATAAGACAGTCATCACTTTATTTGTCATTTTAGTCTTTTCGTGTCTGGTGGCAGTGGTAGGCAATGGATTTATCATTATAGCATTGGGCATGAAATGGTTGCTCCGGAGGACATTGTCAGCTCATAATAAGTTACTGATCAGTCTAGCAGCCTCTCGCTTCTGTCTTCAGTGTGTGGTGATAGGTAAGAATATTTATGTTTTCCTGAATCCATCAAGCTTCCCATACAACCCTGTAATACAGCTCCTAAATTTAATGTGGGACTTCTTGACTGCTGCGACCATCTGGTTCTGCTCTTTGCTAGGTTTCTTCTATTGTGTGAAAATTGCAACCTTAACCCATCCTGTCTTTGTCTGGCTAAAGTACAGGTTGCCTGGGTGGGTACCATGGATGTTGCTTAGTGCTGTGGGGATGTCGAGCTTAACTAGTATCCTGTGTTTCATAGGCAATCATATGATATATCAAAACTATGCAAGGAGGGGCCATCAACCTTGGAATGCCACTGGAAATAGCTTAAGACACTCGCTTGAGAAATTCTACTTCATTTCTATAAAAATAATCATGTGGACAGTTCCTACTGTTATCTTTAGTATCTTTATGAGTTTGCTCCTCGTATCTTTGGTAAGACACATGAAGAAGACTCTCTTGGCCCTCTCAGAACTTCGGGATGTTTGGGCACAGGCCCACTTCAAAGCCCTTCTTCCTCTGCTCTCCTTCATCATCCTTTTTATCTCCTGTTTTCTGACACTGGTACTCAGTTCTGCCAGCAGCACACCGTATCAGGAATTCAGGTACTGGATGTGGCAGGTGGTGATTCATCTGTGCACAGTGATACACCCCATTGTTATACTCCTCAGTAACCCCGTTTTGAGAGTGGTGATGAAGAGGGGCTGCTGCTGA
>rTas2r1
ATGATGGAAGGGCATATACTCTTCTTCTTTTTGGTTGTGATGGTGCAGTTTGTCACTGGGGTCTTGGCAAATGGCCTCATTGTGGTTGTCCATGCTATTGACTTGATCATGTGGAAGAAAATGGCCCCGTTGGATCTGCTTCTATTTTGCCTGGCGACTTCTCGGATCATTCTGCAGTTATGTATATTGTTTGCACAATTGTGTCTATTCTCTTTGGTGAGACACACTTTATTTGAGGACAATATTACCTTTGTCTTCATCATAAATGAACTGAGTCTTTGGTTTGCTACATGGCTCGGTGTTTTCTACTGTGCCAAGATTGCTACCATTCCTCACCCACTCTTTCTGTGGCTGAAGATGAGGATATCCAGGTTGGTACCATGGCTGATCCTGGGATCTGTGCTCTATGTAATTATTACTACTTTCATCCATAGCAGAGAGACTTCAGCAATCCTTAAACCAATTTTTATAAGCCTTTTTCCTAAAAATGCAACTCAAGTCGGAACAGGGCATGCCACACTACTCTCAGTCCTGGTCCTTGGGCTCACACTGCCGTTGTTCATCTTTACTGTTGCTGTTCTGCTCTTGATATACTCCCTGTGGAATTATAGCAGGCAGATGAGGACTATGGTAGGCACCAGGGAGTATAGCGGACATGCTCACATCAGTGCAATGCTGTCCATTCTATCATTCCTCATCCTCTATCTCTCCCACTACATGGTGGCTGTTCTGATCTCTACTCAAGTCCTCTACCTTGGAAGCAGAACCTTTGTATTCTGCTTACTGGTTATTGGTATGTACCCCTCAATACACTCGATTGTCTTAATTTTAGGAAATCCTAAGCTGAAACGAAATGCAAAAATGTTCATTGTCCATTGTAAGTGTTGTCATTGTACAAGAGCTTGGGTCACCTCAAGGAGCCCAAGACTCAGTGACTTGCCAGTGCCTCCTACTCATCCCTCAGCCAACAAGACATCCTGCTCAGAAGCCTGTATAATGCCATCCTAA
>rTas2r134
ATGCGCTGCTCTCTCCGTGGATGTGTCCAAGGACGTGGCGGTAAGAGTGGAGTCAGTCTAAGTAAATTCTCCCCAAAGAAGATGTCTTTCTTCTTCATCTTCATGGTCATCTTTTGTATACAGTCTCTAGTTGCTTTGCTGCAAAATGGCTTCTTGGCCACTGTGCTGGGCAGGGAATGGGTACGAAGCCAGGGACTCCCTGCAGGTGACATGATTGTGGCTTGCCTAGCTGCCTCCAGGTTCTGCCTGCATGGAGTAGCCATCGTAAACAACTTCCTGACCTTTGTTAAGCTATGGAGCCAAAAGATCTATTTTTCTGTCCTCTGGGACTTCGTCAACACTGTCAATTTCTGGTGTACCACCTGGCTTGCCATCTTCTACTGCGTAAAGATCTCTTCGTTCTCCCACCCCATCTTCTTCTGGATAAAATGGAGAATTTCTCGGTCTGTGCCCAGGTTACTGCTGGGATCCCTGGTCATTGGTGGACTGTCGGCCGTCTCCTCCGCCACTGGAAACACAATCGCCTTTCAGATGACCGCCTGTGAGAACTACACGCTTGCTTATAGAACGAGAGCCTTCTACGCGTATTATTTTCGCTGTCATGCAATGCTGATGTGGATCATCCCGTTCTTCCTCTTCCTGCTGTCCGTTATCTTGCTCATGTTCTCACTCTACCGGCATCTGGAACACATGAGGTACCGCAGACCCTGGTCTCACGATTACAGCACCCAGGCCCACACTATGGCTCTGAAGTCGCTGGCCTTCTTCCTCGTCTTCTATACATCGTATGTCCTGTTCCTTGTGATATCTGTTACACGAGTCGTGAATGTCCACAGTTCCTGGCACTGGGCCTGGGAAGTGATAACCTACATGGGCATCCTACTGCATTCCACCATTCTGACACTAAGCAACCCCAAGATGAGAAAGGCCCTCAAGATAAAGTTCCCAGACCTTTGTGTTGCCAGATCACAAGACAAGAGGCGTGGTTAA
>rTas2R13
ATGGAACCTGTCATTCACGTCTTTGCCACTCTACTAATACATGTGGAGTTCATTTTTGGGAATCTGAGCAATGGATTAATAGTGTTGTCAAACTTCTGGGACTGGGTCGTTAAACGAAAACTTTCCACAATTGATAAAATTCTTCTTACATTGGCAATTTCAAGAATCACTCTCATCTGGGAAATGTATGCTTGTTTTAAAATTGTATATGGTTCATCTTCATTTATATTTGGGATGAAGTTACAAATTCTTTATTTTGCCTGGATCCTTTCTAGTCACTTCAGCCTCTGGTTTGCCACAGCTCTCAGCATCTTTTACTTACTCAGAATAGCTAACTGCTCCTGGAAGATCTTCCTGTATCTGAAATGGAGACTTAAACAAGTGATTGTGGGGATGTTGCTGGCAAGCTTGGTGTTCTTGCCTGGAATCCTGATGCAAAGGACTCTTGAAGAGAGGCCCTATCAATATGGAGGAAACACAAGTGAGGATTCCATGGAAACTGACTTTGCAAAGTTTACAGAGCTGATTCTTTTCAACATGACTATATTCTCTGTAATACCATTTTCATTGGCCTTGATTTCTTTTCTCCTGCTAATCTTCTCTTTGTGGAAACATCTCCAGAAGATGCAGCTCAGTTCCAGAGGACATGGAGACCCTAGCACCAAGGCCCACAGAAATGCTTTGAGAATTATGGTCTCCTTCCTCTTGCTCTACACTTCATATTTCCTGTCTCTTCTTATATCATGGATTGCTCAGAAGCATCACAGTAAACTGGTTGACATTATTGGTATTATTACTGAACTCATGTATCCTTCAGTCCACTCATTTATCCTGATTCTAGGAAATTCTAAATTAAAGCAGACTTCTCTTTGGATACTGAGTCATTTGAAATGTAGACTGAAAGGAGAGAATATTTTAACTCCATCTGGCAAACCAATTAACTAG
>rTas2r5
ATGCTGGGTGCAATGGAAGGTGTCCTtCTTTCAGTTGCAACTAGTGAGGCTTTGCTgGGCATTGTAGGGAACACATTCATTGCACTTGTGAACTGCATGGACTGTACCAGGAACAAGAATCTCTATAATATTGGCTTCATTCTCACTGGCTTGGCAATTTCCAGAATCTGCCTCGTGTGGATCTTAATCACAGAGGCATACATAAAAATATTCTCTCCACAGTTGCTGTCTCCTATCAACATAATTGAACTCATCAGTTATCTATGGATAATTACCAGTCAATTGAATGTTTGGTTTGCTACCAGCCTCAGTATCTTTTATTTCCTCAAGATAGCAAATTTTTCCCACCACATATTTCTCTGGTTAAAAAGAAGAATTAATATAGTTTTTGCCTTCCTGATAGGGTGCTTACTTATGTCATGGCTATTTTCTTTCCCAGTAGTTGTaAAGATGGTTAAAGATAAAAAAATGCTGTATATAAACTCATCTTGGCAAATCCACATGAAGAAAAGTGAGTTAATCAcTAACTATGTTTTCACCAATGGGGGAGTgTTTTTACTTTTTATAATAATGTTAATTGTATGTTTTCTCTTAATTATTTCCCTTTGGAGACACAGCAAGTGGATGCAATCAAATGAATCAGGAcTCAGAGATCTCAACACAGAAGTTCATGTGAAAACAATAAAAGTTTTATTATCTTTTATTATCCTTTTTATATTGCATTTAATTGGTATTACCATCAATGTCATTTGTCTGTTAGTCCCAGAAAATAACTTGTTATTCGTGTTTGGTTTGACtATTGCATTCCTCTATCCCTGCTGCCACTCACTTATCCTAATTCTAGCAAACAGCCGGCTGAgACaATGCTTTGTAAGGATACTGCAACAATTAAaGTGCTCTGAGGAAGGAAAAGAATTCAGAAACACATGA
>rTas2r105
ATGCTCAGTGCAGCAGAAGGCATCCTTCTTTCCATTGCAACTGTTGAAGCTGGGCTGGGAGTTTTAGGGAACACATTTATCGCCCTGGTTAACTGCATGGATTGGGCCAAGAACAAGAAGCTCTCTAAGATTGGTTTCCTTCTCTTTGGCTTAGCAACTTCCAGAATTTTTATTGTATGGATATTAATTTTAGACGCATATGCAAAGCTATTCTTTCCGGGGAAGTATTTGTCTAAGAGTCTGACTGAAATCATCTCTTGTATATGGATGACTGTGAATCACATGACTGTCTGGTTTGCCACCAGCCTCAGCATCTTCTATTTCCTAAAAATAGCAAATTTTTCCCACTATATATTTCTCTGGTTAAAGAGGAGAACTGATAAAGTATTTGCCTTTCTCTTGTGGTGTTTATTAATTTCATGGGCAATCTCCTTCTCATTCACTGTGAAAGTGATGAAGAGCAATCCAAAGAATCATGGAAACAGGACCAGTGGGACACATTGGGAGAAGAGAGAATTCACAAGTAACTATGTTTTAATCAATATTGGAGTCATTTCTCTCTTGATCATGACCTTAACTGCATGTTTCTTGTTAATTATTTCACTTTGGAAACACAGCAGGCAGATGCAGTCTAATGTTTCAGGATTCAGAGATCTCAACACTGAAGCTCATGTGAAAGCCATAAAATTTTTAATTTCATTTATCATCCTTTTCATCTTGTACTTTATAGGTGTTGCAGTAGAAATCATCTGCATGTTTATCCCAGAAAACAAACTGCTATTTATTTTTGGTTTGACAACTGCATCCGTCTATCCCTGCTGTCACTCAGTCATTCTAATTCTAACAAACAGCCAGCTGAAGCAAGCCTTTGTAAAGGTACTGGAGGGATTAAAGTTCTCTGAGAACGGAAAAGATCTCAGGGCCACATGA
>rTas2r10
ATGCTGAGTGCAGCAGAAGGCATCCTCCTTTGTGTTGTCACTAGTGAGGCAGTGCTGGGGGTTTTAGGAGACACATTCATTGCACTTGCAAACTGCATGGAGTATGCCAAGAACAAGAAGCTCTCTAAGATTGGTTTCATTCTCATTGGCTTGGCGATTTCCAGAATTGGTGTCGTATGGATAATAATTTTACAGGGGTATATGCAAGTATTTTTTCCACACATACTTACCTTTGGAAACATAACTGAATATATTACTTACATATGGGTGTTTCTCAATCACTTAAGTGTCTGGTTTGCTACCAACCTCAATATCCTCTACTTTCTAAAGATAGCAAATTTTTCCAACTCTGTATTTCTCTGGCTGAAAAGTAGAGTCCGTGTGGTTTTTATCTTTCTGTCAGGATGCTTACTTACCTCGTGGTTACTATGTTTTCCACAATTTTCAAAGATGCTTAACAACAGTAAAATGTACTGGGGAAACACGTCTTGGCTCCAGCAGCAGAAAAATGTCTTCCTTATTAACCAAAGTTTAACCAATCTGGGAATCTTCTTTTTCATTATTGTATCCCTGATTACCTGCTTCCTGTTGATTGTTTTCCTCTGGAGACACATCAGGCAAATGCACTCAGATGGTTCAGGACTCAGAGACCTCAACACAGAAGCTCATGTGAAAGCCATGAGAGTTCTAATATCTTTTGCGGTACTCTTTATCCTGCATTTCGTAGGTCTTTCCATACAAGTGCTATGCTTTTTTCTGCCACAAAACAACCTACTCTTTATAACTGGTTTGATAGCCACATGCCTCTATCCCTGTGGTCACTCAATCATCTTAATTCTAGGAAACAAGCAGCTGAAGCAAGCCTCCTTGAAGGCACTGCAGCACTTAACGTGCTGTGAGACAAAAAGAAATCTCTCAGTCACATAA
>rTas2r41
ATGCTATCAACTGTATCAGTTTTCTTCATGTCGATCTTTGTTCTGCTCTGTTTCCTGGGAATCCTGGCAAACGGCTTCATTGTGCTGATGCTGAGCAGGGAATGGCTATGGCGCGGTAGGCTGCTCCCCTCAGACATGATCCTCCTCAGTTTGGGCACCTCCCGATTCTGCCAGCAGTGCGTTGGGCTGGTGAACAGTTTCTACTATTCCCTCCACCTTGTTGAGTACTCCAGGAGCCTTGCCCGTCAACTCATTAGTCTTCACATGGACTTCTTGAACTCAGCCACTTTCTGGTTTGGCACCTGGCTCAGCGTCCTGTTCTGTATCAAGATTGCTAACTTCTCCCATCCTGCCTTCCTGTGGTTGAAGTGGAGATTCCCAGCATTGGTGCCTTGGCTCCTACTGGGCTCTATCTTGGTGTCCTTCATCGTAACTCTGATGTTCTTTTGGGGAAACCACACTGTCTATCAGGCATTCTTAAGGAGAAAGTTTTCTGGGAACACAACCTTTAAGGAGTGGAACAGAAGGCTGGAAATAGACTATTTCATGCCTCTGAAACTTGTCACCACGTCAATTCCTTGCTCTCTTTTTCTAGTCTCAATTTTGCTGTTGATCAATTCTCTCAGAAGGCATTCACAAAGAATGCAGCACAATGCTCACAGCTTGCAAGACCCCAACACCCAGGCTCACAGCAGAGCCCTGAAGTCACTCATCTCATTTCTGGTTCTTTACGCGCTGTCCTATGTGTCCATGGTCATTGACGCTACAGTTGTCATCTCCTCAGATAACGTGTGGTATTGGCCCTGGCAAATTATACTTTACTTGTGCATGTCCGTACATCCATTTATCCTTATCACTAATAATCTCAAGTTCCGAGGCACCTTCAGGCAGCTACTCCTGTTGGCCAGGGGATTCTGGGTGACCTAG
>rTas2r7
ATGGGAAGCAGCCTGTATGATATCTTAACTATTGTCATGATTGCAGAGTTTATATTCGGAAATGTGACCAATGGATTCATAGTGCTGACAAACTGTATTGCTTGGCTCAGTAAAAGAACTCTTTCTTTCATTGGTTGGATCCAGCTTTTCTTGGCCATTTCCAGAGTGGTTTTGATATGGGAAATGTTACTAGCATGGCTGAAATATATGAAGTATTCATTTTCATATTTGGCTGGCACAGAATTAAGGGTTATGATGTTGACCTGGGTAGTTTCCAATCACTTTAGTCTCTGGCTTGCCACCATTCTAAGCATCTTTTATTTGCTCAAAATAGCTAGTTTCTCCAGACCTGTTTTCCTGTATCTGAAGTGGAGAGTAAAAAAAGTGCTCCTGCTGATTCTTCTCGGAAATTTAATCTTCCTGATGTTCAATATATTACAAATCAACACTCACATAGAAGACTGGATGGATCAATATAAGAGAAATATAACGTGGGATTCCAGAGTGAATGAATTTGTGGGGTTTTCAAATCTGGTTTTATTGGAGATGATTATGTTCTCTGTAACACCATTCACCGTGGCTCTGGTCTCCTTCATCCTGTTAATCTTCTCTTTATGGAAACATCTCCAGAAGATGCATCTCAGTTCCAGAGGGGAACGAGACCCTAGCACAAAAGCCCATGTGAATGCCCTGAGAATTATGGTCTCCTTCCTCTTACTCTATGCCACTTACTTCATATCCTTTTTTATATCATTAATTCCTATGGCACATAAAAAAGGACTAGATCTTATGTTTAGCCTAACTGTTGGACTTTTCTACCCTTCAAGCCACTCATTTATCTTGATTTTGGGACATTCTAATCTAAGGCATTCCAGTTGTCTGGTGATAACCTATCTGAGATGTAAGGAAAAGGATTAG
>rT2R16
ATGCTCTGGGAACTGTATGCATTTGTGTTTGCCGCCTCAGTTGTTTTTAATTTTGTAGGAATAGTTGCAAATTTATTTATTATAGTGATAATTTCTAAGACTTGGGTCAAAAGTCACAAAATCTCCTCTTCAGATAAGATCCTGTTCAGCTTGGCCATCACTAGATTCCTGACCCTGGGGTTGTTTCTACTGAACACTGTCTACATTGCTACAAACACTGGAAGGTCAGTCTACTTTTCCACGTTTTTTCTCTTGTGTTGGAAGTTTCTGGACTCCAACAGTCTCTGGCTAGTGACCTTTCTGAACTGCTTGTATTGCGTGAAGATCACTCATTTCCAACATCCAGTGTTTCTTCTGTTGAAACGGACTGTCTCTATGAAGACCACCAGCCTGCTGCTGGCCTGCCTTCTGATTTCTGCCTTCACCACTCTCCTATATTTTGTGCTCACACAGATATCACGTTTTCCTGAACACATAATTGGGAGAAATGACACATTATTTGACGTCAGTGATGGCATCTTGACGTTAGCGGCTTCTTTGATCCTGAGCTCACTTTTACAGTTTCTGCTCAATGTGACCTTTGCTTCTTTGCTAATACATTCCCTGAGAAGACATGTACAGAAGATGCAGAGAAACAGGAGCAGCTTTTGGAATCCCCAGACGGAGGCTCACGTGGGCGCCATGAGGCTGATGATCTGTTTCCTCGTGCTCTATATTCCATATTCAATCGCTGCCTTGCTCTATTTCCCTTCCTATATGAGGAAGAATCTGAGAGCCCAGGCTGCTTGCATGATCATTACTGCTGCTTACCCTCCAGGACATTCTATCCTCCTTATTATCACACATCACAAACTGAAAGCTAAAGCAAAGAAGATTTGCTGTTTCTACAAATTGCGGGATTTCGTTAGTAACTGA
>rTas2r16
ATGGTGCCAACCCAAGTCACCATCTTCTCTATCATCATGTATGTGCTTGAGTCCTTAGTCATAATTGTGCAAAGTTGCACAACGGTTGCAGTGCTGTTCAGAGAGTGGATGCACTTTCAAAGACTGTCGCCGGTGGAAATAATTCTCATCAGCCTGGGCATTTCACATTTCTGTCTACAGTGGACATCGATGCTGTACAACTTTGGTACCTACTCTAGGCCTGTCCTTTTATTTTGGAAGGTATCGGTCGTCTGGGAGTTCATGAACGTTTTGACATTCTGGCTAACCAGTTTGCTTGCTGTCCTCTACTGTGTCAAGGTCTCTTCCTTCTCTCACCCCGTCTTCCTCTGGCTGAGGTTGAAAATTTTGAAACTGGTTCTCTGGTTGCTATTGGGCGCTCTGATAGCTTCTTGTTTGTCAATCATCCCTTCTGTTGTTAAATATCATATCCAGATGGAATTACTCACCCTAGATCATTTACCCAAAAACAGTTCTTTGATTCTAAGACTGCAAATGTTCGAGTGGTATTTTTCTAATCCTTTCAAAATGATTGGGTTTGGCGTTCCTTTCCTCGTGTTCCTGATTTCTATCATCTTACTCACAGTCTCGCTGGTCCAGCATTGGGGGCAGATGAAACACTACAGCAGCAGCAGCTCCAGCCTGAGAGCTCAGTGCACTGTTCTGAAGTCTCTTGCCACCTTCTTCATCTTCTTCACATCCTATTTTCTGACTATAGTCGTCTCCTTTATTGGCACCGTGTTTGATAAGAAGTCATGGTTCTGGGTCTGCGAAGCTGTCATCTATGGTTTAGTCTGTATTCACTTCACTTCCCTGATGATGAGCAACCCTACACTGAAAAAAGCACTCAGGTTGCAGTTCTGGAGCCCAGAGTCTTCCTAA
>rTas2r26
ATGTTGACTCTGACTCCCGTCTTAACTGTGTCCTATGAAGCCAAGATTTCATTCCTGTTCCTTTCCGTGGTGGAGTTTGCAGTGGGAATCATGGCCAATGCCTTCATTGTCTTGGTAAACTTTTGGGACATGGTAAAAAAGCAGCCGTTGAACAACTGTGACATCGCACTGCTTTGTCTCAGCATCACCCGGCTTTTCCTGCAGGGCCTTCTCCTTCTGGATGCTATCCAGCTTGCCTGCTTCCAGCAGATGAAAGACCCACTAAGCCACAACTACCAAGCCATCCTCACTCTCTGGATGATCGCAAACCAAGTGAGCCTCTGGCTTGCTGCCTGCCTCAGTCTCCTCTACTGCGCCAAGATTGTCCGTTTCTCTCACACCTTCCCACTTCACTTAGCAAGCTGGGTCTCCAGAAGATTTCTCCAGATGCTTCTAGTTGCTCTTCTTTTCTCCGGCGTCTGCACTGCCCTCTGTTTGTGGGACTTTTTTAGCAGATCTCACACCGTGGTCACATCCATGTTGCACATGAACAACACAGAATTCAATCTGCAAATTGAAAAACTCAATTTCTTTTACTCGTTTGTCTTCTGCAATGTGGGCTCTGTGCCCCCTTCTCTAGTTTTCTTGATTTCCTCCGGAGTGCTGGTTATCTCCCTGGGAAATCACATGAGAACTATGAAGTCCCAAACCAGAGGCTCTCGTGACCCCAGCCTTGAGGCCCATGTCAGAGCCATCATATTTCTGGTCTCCTTTCTCTGTTTTTATGTGGTGTCATTCTGTGCCGCTTTAATATCAATACCCTTACTGGTACTGTGGCACAATAAGGGAGGAGTGATGGTCTGTATAGGGATGATGGCAGCCTGCCCTTCTGGACATGCAGCCATCCTGATATCAGGCAATGCCAAGCTGAAGAAGGTCATAGTGACCATTCTATTCTGGTTTCAAAGCAGGCAAAAGGTGAGAAGAGTCCACAAGGTTCTTCCCAGGATACTCTGA
>rTas2r40
ATGAAATCACAACCAGTGACACAAGAGCTACATTTCATTTTTCCTCTTTTCAAAACTATTTCTTCAGACATAATGAGTTTCTTGGTAAGCATTGCAGGCATTGCGATGCTGGCACAAATTGTTCTTGGCACCTTTGCCAATGTCTTCATTGTTCTGGTGACCTGCACTGACTGCATCAGGAGAAGAAAATTGTTCCTGGCTGATGGAATTCTCACTTCCCTGGCCTTCTGCAGGATTGGCATGCTCTGGGTAATATTAATAAGTTGGTGCTCAATTGTGTTTCACCAAGCTTTGTCTTTACAAGTAAGATTTAGCATTTGCGTTGGCTGGGCAGTAACCAACCATTTTAATATGTGGCTTGCCACTATACTTAGCATACTTTATTTGTTGAAGATAGGTAATTTCTCTAATCTTATTTTTCTTGGCCTAAAGAGAAAAATCAAGAGTGTCTTTATAGTTGTACTTTTGGCGAGCTTGGTGCTTTTATTTCCTAATCTTATAACGGTAACCGTATGTGAGACAGTACAAGCGAATGGATACCGAGGCAACTTGACTGGGAAGACCAAACGGACTTATTTCATGAACCTTACAGCTATGATATCTTTTACTCTAGACAACATCATTTCCTTCACCATATCCATGGTCTGTTTTCTTCTGTTAATCTATTCCCTGTGTAAACACCTTAGGACAATGAGGCTTTATGGAAAAGGACCCCACAACCCGAGTGCGTCAGCCCACATTAAGGCTCTGCAAGCTGTGATCTCCTTTCTGTTGTTATTTTCCATGTTTATTCTGTCTCTAATCATATCAGGTTACAATTATATGAAGCCTCTAAATGAACCAGTCCACCTGATTTGCCAGCTTATTGGGACTTTGTATCCTTCAAGCCATTCTTACGTTTTGCTATGGGGAAATAGGAGGATCAAACTGGCCTTTGTGTTGGCTATGGTACAGGTGAGGGCAAGGCTCTGGCTAAAAGAAGAGAAACCTTGA
>rTas2r39
ATGCAACATAATTTGAAGACAATATTTGTTATCTCTCACAGCACACTTACAATCATTTTATTCACTGAATTAGTAACTGGAATTATAGGAAATGGGTTCATGGCCCTGGTGCACTGTATGGACTGGCTAAGGAGAAAGAAAATATCATTAGTTAATCAAATCCTCACTGCTTTGGCAATTTCCAGAATTTTTCAACTCTGTTTATTGTTTATAAGTTTAGTCATCTCCTTTTCATATCCAGATTTAACTACAACTTCACTGATAAAAGTCACTTGTAATCTTTGGATTATAGTCAACCATTTCAACATCTGGCTTGCTACATGCCTCGGTATCTTTTATTTTCTCAAGATATCCAATTTTTCTAACTCTCTTTTTCTTTATCTAAAGTGGAGAGTTGAAAAAGTAGTTTTAGTTACACTGCTGGTGTCACTGGTCCTACTGACTTTAAATAGTTTACTAATTAACTTGGAAATTAACATATGCATAAATGAATACCAAAGAAACATAACATACAGCTTCAATTCTTATTATCATGCAAATTGTCACAGGCAGATGTTAAGCCTTCATATTATTTTCCTGTCTGTCCCCTTTGTTTTGTCCCTGTCAACTTTTCTCCTGCTCATCTTCTCTCTGGGGACACATCACAAGAAGATGCAGCAGCATGTTCAAGGACGCCGAGATGCCAGTACTATGGCCCACTTCAAAGCCTTGCAAACCGTGATTGCCTTTCTCCTACTATACTCTATTTTTATTCTGTCTGTCTTAGTACAAATTTGGAAATATGAATTACTGAAGAAAAATCTTTTCATTTTATTTTGTCAGGTTGCATATGTAGCTTTTCCTTCATTCCATTCATATATTCTGATTCTAGGAGACATGAAGATGAGACAGGCCTGTCTCTCTGTATTGTGGTGGCAGAAATTCAGGAAAAATTATGTAGAACCTTTAGATCTCTAA
>rTas2r38
ATGGAGCATTTTTTGAAGAGTATATTTGATATCTCCAAGAATGTACTTCCAATTATTTTATTCATTGAATTAATAATTGGAATTATAGGAAATGGTTTCATGGCCCTGGTGCATTGCATGGACTGGGTTAAGAGAAAAAAAATGTCATTAGTTAACCAAATCCTCACCACCTTAGCAACCTCCAGAATTTGTCTGCTCTGGTTCATGCTATTAGGTTTACTAATTACCTTACTGGATCCAGATTTAGCTAGTGCTAGAATGATGATCCAGGTCGCCAGTAATCTGTGGATTATAGCTAACCATATGAGCATTTGGCTTGCTACATGCCTCACTGTTTTTTATTTTCTCAAGATAGCCAATTTTTCTAGCTCTCTTTTTCTTTATCTAAAGTGGAGAGTTGAAAAAGTCATTTCAGTTATATTTCTGGTGTCGCTGGTCTTACTGTTTTTAAATATGTTACTAATGAACTTGGAAAATGACATGTGTATAGCTGAATATCATCAGATAAATATATCGTACAGCTTCATTTACCATTACCGTGCAGACTGCGAAAGGCGTGTTTTAAGACTTCACATTATCATCTTGTCTGTCCCCTTTGTTTTGTCCCTGCCAACTTTTCTCCTGCTCATCTTCTCCCTGTGGACACATCACAAGAAGATGCAGCAGCATGTTCAAGGACGCCGAGATGCCAGCACCACGGCCCACTTCAAAGCCTTGCAGACCGTGATCGCCTTTCTCCTATTATACTGTATTTTTATTCTGTCTATGTTACTACAATTTTGGAAATATGAATTAATGAAGAAACCCCTTTTCATTTTATTTTGTCATATTGTATATGGAGCTTTCCCTTCATTCCATTCATATGTCTTGATTCTGGGCGACATGAAGCTGAGACAGGCCTCTCTCTCTGTGCTGTTGTGGCTGAAATGCAGGCCAAATTACATAGAAACGTTAGATCTCTAA
>rTas2r37
ATGGAACCTGTCATTTACAGCTTTGCCACTCTACTAATACATGTGGAGTTCATTTTTGGGAATCTGAGCAATGGATTTATAGTGTTGTCAAACTTCTGGGACTGGGTCATTAAACGAAAACTTTCCACAATTGATAAAATTCTTCTTACATTGGCAATTTCAAGAATCACTCTCATCTGGGAAATATATACTTGGTTTACAAGTGTATATGGTCCATCTTCATTTGCAATTGGAATGAAATTACAAATTCTTTATTTTACCTGGATCCTTTCTAGTCACTTCAGCCTCTGGTTTGCCACAGCTCTCAGCATCTTTTACTTACTCAGAATAGCTAACTGCTCCTGGAAGATCTTCCTGTATTTGAAATGGAGACTTAAACAAGTGATTGTGGGGATGTTGTTGGCAAGCTTGGTGTTCTTGCCTGGAATCCTGACGCAAAGGACTCTTGAAGAGAGGCCCTATCGATATGGAGGAAACACAAGTGAGGATTCCATGGAAACTGACTTTGCAAGGTTTACAGAGCTGATTCTTTTCAACTTGACTATATTCTCTGTAATACCATTTTCATTGGCCTCGATTTCTTTTCTCCTGCTAATCTTCTCCTTGTGGAAACATCTCCGGAAGATGCAGCTCAGTTCCAGAGGACATGGAGACCCTAGCACCAAGGCCCACACAAATGCTTTGAGAATTATGGTCTCCTTCCTCTTGCTCTATTCTATATATTTCCTGTCTCTTCTTTTATCATGGATTGCTCAGAAGCATCACAGTAAACTGGTTGACATTATTGGTATTATTACTGGACTCATGTATCCTTCTGCCCACTCATTTATTCTGATTCTAGGAAATTCTAAATTAATGCAGACTTCTCTTTGGATACTGAGTCATTTGAGATGTAGACTGAAAGGAGAGAATATTTTAAATCCATCTGGCAACCAAGTAACTAGCTGTTATATATTCTGTATTGCAAATAAATCTGTGAGTTAG
>rTas2r35
ATGCCTTCTAATTTGAGGCTGAGGAACTCCACTTTATTTCTCAAACATCTTTTATTCACCAACTCTATATTTGTGAGCATCCCCTTTGCTGTGTCACTGGTGGCTTTTTTCCTGTTAGTTTTCTCCTTGTAAAAACATAAGAAAAAGATGCACCACAATACCAGGGGTTCCAGAGACTCCAACACCAAGGCCCACATTAAAGCCTTGAAAACTGACTTGCTCTCCTTTCTCTTTTTGCCATTTTTTTTTACTTTCTCTTGTTATAAATGTCTGCAGCATTAATTACAGGAGAATTACATAATATTTTTTTTGTTTAGGTTATTTACTGGAATAGCTTTTGCTTCACGCCACTCCTATGTCCTGATTCAGGGAAACACCAAGCTGAGGCAGGCTTCTCTTTCTGTACCCTGGTGGATGAGGTGCAGGCCCAAAGATGTGAGAACCTCTGGTTGCTAA
>rTas2r29
ATGAGTGGTGTCTTACATTACATATTATTAACTACTCTATGTGTGGAATTCATAGTGGGAAGTTTAGGCAATGCATTCACAGTTCTCGTGAACATCGCGGACTGGGCCAAGAGGAGAAAGATATCTTTTATAGATCAGATCTTCACTGCTCTGGCAATTTCCAGAATTGGTTTCCTCTGCTCAATAATCACAAGTATGCTGGTATATGAACTGCACCCAACCTTAATAATGACTAAAAGACTTGTGAGAGAAATTAATATTTCCTGGACAGTGACCAATCATTTCAGGGTCTGGCTTGCAACAAGTCTCAGCATGTTTTATTTTCTCAAAATAGGCACTTTTTCAAACTCTCTTTTTCACCTAAAATGGAGAGTAAAACAAGTGGTTATAGTGACATTGCTGGCATCATTGCTCATCTTCTTTTCAAATTTCTTAATCATAAACAGATGCGCTGATCTCTGGATAGATGGGCATGGAGCTACTGTGTCCTACAGTGCTGTCTTAACCACTGCTCTGCAAATTTCTAGGCTTATTATAGTCATCAACACTATGTTCACGCTTATACCGTTCGCTCTAGCTCTGACAATGTTTCTCCTTCTCATTTTCTCTCTGTGGAGACACCTGAGGAACATGCCGGGCAATGCCGCAGGCTTCAGAGACATCAGCACTGCAGCCCACATAAAGGCCCTGCAAATGACAAAATGCATAGAGTGA
>rTas2r36
ATGGTGAACATCACAGACTTAGTCAAGAGAAGAAAGATCTCTTCAGTGCTCATTGGATCAGACCATCACCGTTCTGGCCATCTCCAGAATTGTCCTGCTGTGGTCAGTATTAGTGAGCTGTTGGCTATATATGTTCTACCCAGGAAAATGGATGACAGAGAGAATTGTTAGGAAAATACTTAGTGTAGGGACAACATTCAACCAGATTTGCCTCTGGTTTGCTGTAAGTCTCAGCATCTTTTTTTTTTTTTTTTTTTTTTTTTTAAGATAGCACTATTTTTCCAACACTATTTTCCTTTATTTGAAGTTCAGTTAGAAAAGTAACGACAGGGACATTGATAATGTCTCTGCTTCTCTTGGTCTTAACTAGTACAGTTACTAATGTACTCGAGAACATTTAAATCCCTGAATATGTCTAACAGCTTGATTTTAAATAGCACACAGATTTCTATGCTGTTTTCATTGGCAAACACCTTATTTGTGCCCATACCACTTATTGTGTCACTGGTCACGTTTCTCCTGCTATTCTTTTCCCTGTGGAAACATCAGAGGAAGATGCACCACGGTGCCCAAGGATGCAGAGTTGCCAGCACCAAGGCCCACATCAGCGCCTCTGAGACAATGATTGCCTCCATCCTCCTGTATTCCATTTTCTTTCTGTCTCTTCGTGTCGAGGTTTGGAGTTCTCTTTTTCTGGAGAGAACGCTTTCACTTTTGATCACACAGGCTGCAAGTATTGCTTTTCCCTCACTGCACTCCGGGGTCCTGATTCTGGGCAATGCTAAACTGAGAAAGACTCCTTTTTCTTTCCTCCTGTGGCTGAGGTGTTGGCACAATGATGGAAACCGTAGAGTGCACAGACCTGCAGCTCATTCATGTGGATCATCTTGCATGCCTTAG
>rTas2r34
ATGTCCAGCCTACAGGAGATTTTGGTTGTGATCTTTTCTGTTATAGAATTCATAATGGGAACTTTGGGAAATGGATTTATTGTACTGATAAACAGTACTTCCTGGTTCAAGAGTCGGAGAATCTCTGTAATTGATTTTATTCTCACTTGCTCGGCCATCTCGAGAATGTGTGTTTTGTGGACAACAGTTGCAGGTGTCTCTTTCTACAAGGCATTATTTTACTCTAAAAGTTTGCAAGTATTTTTTGACATTATCTGGACAGGATCCAACTATTTATGCACAGCCTGTACAACCTGCATCAGTGTCTTCTACTTGTTCAAGATAGCCAACTTTTCTAATCCAATTTTCATCTGGGTTAAACAGAGAATTCATAAGGTGCTTCTGTCTATTGTTCTAGGAACAATCATCTATTTCTTCTTATTTCTCATTTTTATGAAAATAATAACTAATTATTTTATATACGACTGGACAAAATTGGAACAAAACAAAACATTCACTTTTTTAGATACTCTAACTGGTTTCTTAGTCTACAATGTGATTCTCATATTTTTTTTTTGCAGTGTCTCTGACATCGTTTCTTCTTTTAATCTTCTCTTTACGGAGCCACCTCAGGAGGATGAAACTACAGGGCATACATACCAAGGACACAAGCACAGAAGCACACATAAGAGCTATGAAAATTATAATTTCATTCCTCTTGTTCTTCATCATATATTATATCAGCAACACTATGCTTACTTTTTCACATTCCATTCTTGACAATGTGGTTCCAAAAACTTTCTCTTATATCCTAACATTTATGTATTTATCTATTCATCCCTTTCTCCTGGTTTTATGGAACAGCAAATTGAAATGGGCATTCCAGTGTGTATTGAGAAAGCTAGTGTGTCATAGTTGA
>rTas2r33
ATGAATGGTGTCCTATACATCACATTTACAGTCATTCTGAGTGTGGAAGTTATAATTGGCAACTTTGGCAATGGAATCATAGCACTGGTGAACATCATGGACTTGGCTAAGAGAAGAAAAATCTCTTCAGTGGATCAGATCCTTACTGCCCTGGCCATTTCTAGAATTGTGCTTCTGTGGTTAGTATTAGTGAGTTGGTGGCTATCTATGTTCTACCCAGGACAATGGATGACTGAAGGAATAGATGTCATAGTACATAATGTATGGACAACATTGAACCAGATTAGTCTCTGGCTTGCTACAAGTTTCAGCGTCTTTTGTTTCCTCAAGGTAGCAAATTTTTCCAACACTATTTTCTTTTATTTAAAGATCAGAGTTAAAAAAGTAATGACAGGGACATTGATAATGTTTTTGCTTCTCTTGGGCTTAAATATTATAGTTATTAATGCATCTAAGACCATTCTAATCCCTGAATACAAAGTAAATATGTCAAACAGTTTGAATTTGAAGAACACACAGATTTCTATGCTGTTTCCATTTGCCAACACCTTGTTTGGGTTCATACCTTTTGCTGTGTCTCTGGTCACCTTCCTCCTGCTATTCTTCTCCCTGTGGAAGCATCAGAGGAAGATGCACCACGGTGCCCAAGGATGCAGAGATTCTAGCACCAAGGCCCACATCAGAGTCTTGCAGACACTGATTGCCTCCATCCTCCTGTATTTCGTTTTCTTTCTGTCTCTTGTTGTCAAGGTTTGGATTTCTCTTTTTTTGGAGAGAATGCTTTTGCTTTTGATTACACAGGCTGCAAAAATTGCGTTTCCCTCACTGCACCCCTGGGTCCTGATCCTGGGCAATGCTAAACTCAGAAAGGCTTCTCTCTCTGCACTCCAGTGGCTGAGGTGCAGGCACAAGGATGAACACCGTAGAGTGCAGAGACCTGAGGTTCATTCATGTGGATCATCTTGCATGCCTTAG
>rTas2r32
ATGGCGCAACCCAGCAACTATTGGAAACAAGATTTGCTACCACTGTCCATCTTGATCCTAACACTTGTGGCCACTGAGTGCACCATAGGTATCATTGCAAGTGGGATCATCACAGTTGTGAATGCAGTGTCATGGGTTCAGAAAAGGGCAGTTTCCATAACTACTAGGATTCTGCTTCTTCTGAGCGTATCCAGAATAGGCCTCCAAAGCATCATCTTGATAGAAATGACTTCCTCCATATTCAACTTTTCTTCTTACAACAGTGTTTTATATAGAGTCTCAAGGGTAAGCTTTGTATTCCTAAATTATTGTAGCCTCTGGTTTGCTGCTTTGCTTAGTTTCTTCCACTTTGTGAAGATTGCCAATTTTTCTTACCCCCTGTTCTTCAAGCTAAAGTGGAGAATTTCTGAATTGATGCCCTGGCTTCTATGGCTCTCGGTGTTTATTTCCTTCAGCTCCAGCATGTTCTTCTGCAATCATAAATACACTGTGTACAACAACATTTCTCTAAGTAGCAACATCTGCAACTTCACAATGGAACTCTATGTCGCTGAGGCCAATGTGGTCAATGTGGCCTTTTTATTCAGTTTTGGAATCCTCCCACCTCTGACCATGTTCATTGCAACAGCTACTCTTCTAATTTTTTCTCTCAGGAGACACACCCTGCACATGAGAAACGGTGATGCTGACTCCAGAAATCCCCGAGTAGAGGCTCATAAGCAGGCCATCAAGGAAACCAGCTGCTTTCTCTTTCTCTACATCTTATATGCAGCTGTTCTGTTTCTGTCCACATCCAACATAGCTGATGCCAGTCTCTTCTGGAGTAGTGTTCTCAGAATCAGTCTGCCGGTCTACCCAGCTGGCCACTCAGTTTTACTGATTCAGAGCAACCCTGGCTTAAAAAGAACGTGGAAGCAACTTCTGTCCCAAATCCATCTGCACTTACAAAGTAGATACTGA
>rTas2r31
ATGAAGGTTACTGTGGAGTGTGCATTATTAATCACTTTAATTGTGGAAATCATTATAGGGTGTTTAGGAAATGGATTCATAGCTGTGGTGAACATCATGGACTGGACCAAGAGAAGACGGTTCTCCTTAGTGGATCAGATCCTCACTGCTCTGGCCATCTCCAGACTTGCTTTTGTGTGGTCACTACTCACAGTTTTAGTGATATCTGAGCTTCACTCATCATTGTTGATAACAAGAAAAATGTTGAGGATAATCAATAATTTCTGGACAGTGACCAATCATTTCAGCATCTGGCTTGCTACATGTCTCAGCATCTTTTATTTTCTCAAGATAGCTAACTTTTCAAATTCTATTTTTCTTTCcCTAAGGTGGAGGGTAAAAACTGTGGTTTCATTAACACTGCTGGTATCTCTTCTCCTCTTGCTTGTAAATGTTATCATCATAAACACATGTATTGTTATCTtGGTTGAAGGATACAAAGTAAATATGTCCTACAGTTCTCATTcaAACAACAATCCACAGATTTCcAGGATTCCTTTATTCACCAACACTATGTTCACATTCATACCCTTCACaGTGACTCTGACAATTTTCCTCCTGCTCATCTTCTCCCTGTGGAGGCATtTGAAGAAGATGCAGCATCaTGCCAAGaGCCCCAGAGACCCCAGCACCACAGCCCACATTAAGGCTCTGCAAATGGTcGTCACCTTCCTCTTCCTATACACCATTTTCTTTCTGGCACTTGTCATGCAGGCTTGGAAaAATGAGATTCAGTCAAAGACTGTGTTCAACTTGGTTTTTGAGTCGATAGCACTTGCTTTTCCTTCAGGTCACTCCTGTGTACTAATTCTGGGAAACTCTAAGCTCAGACAGGCTTTTCTGACCATAATATGGTGGCTGAGGTCCAGTTTTAATGCTGCAGAACTCTCAAGTCCTTAG
>rTas2r30
ATGGTGGCCGTTCTACAGAGCACATTTGCAATAATTTTCAGTATGGAGTTCATAGTGGGAACCTTAGGAAATGGATTCATTATTCTGATGACATGCATAGACTGGGTCCGAAGAAGAAAAATCTCTTTAGTGGATCAAATCCTCACTGCTCTGGCAATTACCAGAATCACTCTAATTTTGTTGGTATTCATAGATTGGTGGGTATCTGTTCTTTTCCCAGCATTACATGAAACTGGTAAGATATTAAGAATGTATTTTATCTCCTGGACTGTGATCAATCATTGTAATCTTTGGTTGACAGCAAGCCTGAGCATCATTTATTTTCTCAAGATAGCCAGCTTTTCTAGCATTATTTTTCTTTATCTAAAGTTTAGAGTTAAAAATGTGGTTTTTGTGACCTTGTTAGTGTCTCTATTTTTCTTGTTCATAAATACTGCTATTGTAAATGTATATTTTGATGTTTGTTTTGATGGTGTTCAAAGAAATGTGTCTCAAGTTTCCAGATTGTATAACCACGAACAAATTTGCAAATTTCTTTCTTTTACTAACCCTATGTTTGCATTCATACCCTTTGTTACGTCCATGGCAACGTTCTTTCTGCTCATCTTCTCCCTGTGGAGACATCTGAAAAACATGAAGCACAACGCAGAAGGATGCAGAGACGTCAGCACCATAGTACACATCAGAGCCTTGCAAACCATCATTGTGTCTGTAGTGTTATACAGTACTTTTTTCCTGTCATTTTTTGTAAAAGTTTGGAGTTCTGGGTCACCAGAGAGATACCTGATCTTTCTGTTTGTCTGGGCTCTGGGAAATGCTGTTCTTCCTGCTCACACGTTTGTCCTGATTTGGGGAAACTGTAGATTGAGGTGGGCCTCTCTCTCCCTGATGTTGTGGCTCAGGTACAGGTTCAAAAATATAGACGTATAG
>rTas2r25
ATGGTATCTGTCCTGCACAGCATCTCCACCATTATAATAATCGCAGAGTTCGTTTGGGGAAATTTAAGCAATGGTTTGATAGTACTGAAGAACTGTCTTGATTGGATCAATATAAAAGAGCTCTCCACACTTGATCAGATACTCATTCTCTTGGCAATTTCCAGAATTAGTCTCATCTGGGAGACATTACTCATGTGGGTTAAAGATAAACTAATTTCATCTATTACCATCGAAGAATTGAAAATGATTATGTTCAGTTTTATGCTATCTAGCCACTTCAGTCTCTGGCTTGCTACAGCTCTAAGCACCTTCTATTTATTCAGAATAGCTAACTGCTCTTGGCAGATCTTTCTCTACTTAAAATGGAGACTAAAACATCTGATCGTGCAGATGCTACTGGGAAGCGTGATGTTCTTGATTGCAAATATAATACAAATAACCATCACTCTTGAAAAGAGGTTCTATCAATATAAAGGAAACACAAGTGTGAATTCCATACAGAATGAGTTTGCACTTTTGATAGAGATGATGTTATTTAACATGACTATATTTTCTGTGATACCATTTTTATTGGCCCTGATTTCTTTTTTTCTGCTAATCTTCTCTTTATGGAAACATCTCCAGAGGATGCAGCTCAATTCCAGAGAAGATAGAGACCCTAGTACCAAGGCTCACAGGAATGCCTTAGGAATTATGGTCTCTTTCCTCTTGCTCTATACTATGTATGTCCTCTCTCTTCTTATATCCTGGATTGCTCAGAAGAATCAAAGTGAACTGGTTCACATTATTTGTATGATAACTTCACTCTTGAATCCTTCAGTCCACTCATCTATCCTGATTCTGGGTAATTTTAAATTAAAACAGAGTTCTCTTTGTATACTGAGGCACCTGGGATGTAGGCTGAAATCACAGAATACACCAACTACATAA
>rTas2r24
ATGGATGGAATCATACAGATCATATCTGCCTTTATTGTAATTATAGAAATCATAATAGGATGGTTTGGAAATGGATTTATAGTTTTGGTGAACTGCATGCATTGGATCAAGAGAAGAAGAATCTCTACAGTGAATCAAATACTCACAGCCTTGGCTTTCTCCAGAATCTACCTTCTTTTGACAGTATTCACTGTTATATTAGCATCTGTACAATACTCAAATATATTGGTAACTAGAAGGGAGGTAAAAGTGATTATTTTCCATTTGATTACCAGCAATCATTTTAGCATGTGGCTTGCTGCATGCCTTGGCCTTTTTTATTTTCTTAAAATAGCTAATTTTTCTAACTTTATTTTTGTTTTCTTAAAGAAGAGAGTTAACAAGGTAGTTTCAGGGACTTTGCTCATGTCTTTGGTCTTCTTGTTTCTAAACACTCTTCTGATAAACTCATACATTGATGCCCAGATAGATGACTACAGAGGATATCTGCTGTATGATTTCACTTCAAATATCACTGTATCATTTTACAGGGTTATTTTAGTCATTAATAACTGTATTTTCACATCCATACCATTTGCACTTTCACAGTCAACTTTTCTCATGCTCATTTTCTCCCTGTGGAGACATTACAAGAAGATGCAACAACATGCACAAAGATGTAGAGATACCCTCACCAATGCTCACATCAAAGTCTTGCAAACAATGATCATGTATGTCCTTCTTTCTGCCATTTTCTTTCTGTTTCTTTCAATGCAAATTTGGAGGAATAAGTTGATGGAGAACATTCTTTTTATCAGGTTTTGTGAAACTGTTGCAGCAGTTTTTCCTTCAGGACACTCATGTGTCTTGATCTGGGGAGACACAAACCTGAGACAGACCTTTCTTTCTGTGTTGTGGTGGCTGAAGCACAGGTTCACCTTATGGGTCCCTAAATTATATTGCAGATAA
>rTas2r21
ATGCTAAGTATGCTGGAAAGCATCCTCCTTTCTGTTGCCACTAGTGAAGCTATGCTGGGTATTTTAGGGAATATATTTATTGTACTTGTAAACTGTACAAACTGGGTCAGGAATAAGAAACTCTCCAAGATTAACTTTATTCTCACTGGCTTGGCAATTTCCAGGGTTTTTACCATATGGATAATAACTTTAGATGCATATACAAAGGTTTTCTTTCTGACTACGCTTATGCCTAGCAATCTACATGAATGCATTAGTTACATATGGGTAATTATTAACCACCTGAGTGTCTGGTTTGCCACAAGCCTCAGCATCTTTTATTTCCTGAAGATAGCAAACTTTTCCCACTACATATTTCTCTGGTTGAAGAGAAGAGCTGATAAAGTTTTTGTCTTTCTAATTGGATACTTAATTATAACATGGCTAGCTTCCTTTCCACTAGCTGTGACAGTGATTAAAAATATTAAAGTGCATCATAACAACACATCTTGGCTGATCCAACTGGAGAAGAGAGAGTTACTTATAAACTATGTTTTTGCCAATATGGGGCCCATTTCCCTCTTTATGGTGGCCGTATTTACTTGTTTCCTGTTAACCATTTCCCTTTGGAGACACAGAAGGAGGATGCAATCCACTGGATCAAAATTCAGAGATCTCAACACAGAAGTTCACGTGAAAGCCATGAAAGTTTTAATTTCATTTATCATCCTCTTTATCTTATATTTTATGGGTGTTCTCATAGAAACATTATGCTTGTTTCTCACAGAAAATATACTTCTCTTTATTTTTGGCTTCACTTTGTCATCCACGTATCCCTGTTGCCATTCCTTTATCCTAATTCTAACAAGCAGGGAGCTGAAGCAAGCCTCCATGAGGGCACTGCAGAGATTAAAATGCTGTGAGACTTAA
>rTas2r19
ATGCTGACTATACCAGAAGGCATCCTCCTTTGCTTTATAACTAGTGGTTCAGTACTGGGAGTTCTAGGGAATGGGTTTATCCTGCATGTGAACTGCACTGACTGTGTCAGGCAGAAGTTCTCCACGACTGGCTTTATTTTCACGGGCTTGGCTATTTCCAGAATCTGTGTCATATGTATAATAATCTCTGATGGATATTTAAAATTATTTTCTCCACATATGGTTGCCTCCGATGCCCACATTATAGGGATTTCTTACCTGTGGATAATCACCAATCACACAAGTACATGTTTTGCCACCATCCTCAACCTCTTCTATTTCCTGAAGATAGCAAATTTTTCTCACTACATCTTCTTCTGCTTGAAGAGAAAACTCAATACAATATTTATCTTTCTCCTGGGATGCTTATTTATATCATGGTCAGTTGCTTTTCCACAAACAGTGAAGATATTTAATGATAAAATGAAGCACAGAAATACTTCCTGGAAGTTTCACCTCCATAAGAGTAAGTTCATTATAAACCACATTCTTCTCAACCTTGGAGTCATATTCTTCTGTATGGTGGCCATCATTACATCCTTCCTATTAATTATTTCACTTTGGAAACACAACAGGAAGATGCAGTTGTATGTCTCGAGATTCAAAAGCCTTAACACAGAAGTTCATTTGAAAGTCATGAAAGTTTTAATTTCTTTTATTATCCTGTTAATATTGCACGTCATAGGTATTCTGATAGAAACATTGAGCTTTCTCCGATATGAAAATAAACTTCTACTTATTTTGGGTTTGAACTTTTCAAGCATGTATCCTTGCTGTCATTCATTTATCCTAATTCTAGCAAACAACCAGCTGAAGCAGGCTTCTTTGAAAGCACTGAAGCAATTTAAATGCCATAAGAAAGACAAGGATGTCAGAGAGACATGA
>rTas2r17
ATGGATTTGACAGAATGGATCGTCACTATCATAATGATGATAGAATTTCTCTTAGGAAACTGTGCTAATTTCTTCATAATGGTAGTGAACGCCATTGACTGTATGAAGAGAAGAAAGATCTCCTCAGCCGATCGAATTATAACTGCTCTTGCCATCTCCAGAATTGGTTTGTTATGGGCAATGTTAATGAACTGGCATTCACGTGTGTATACTACAGATACGTACAGTTTTCAAGTGACAGCTTTTAGTGGAATTATCTGGGCGATAACTAATCATTTTACCACTTGGCTTGGGACCATACTCAGCATGTTTTATTTATTCAAGATAGCCAACTTTTCCAATTGTCTATTTCTTCATCTGAAAAGAAAACTTGACAGTGTTCTTCTTGTGATATTTTTGGTGTCTTCTTTGCTTGTGTTTGCATACCTTGGGGTAGTGAACATCAAGAAGATTGCTTGGTTGAGTGTTCATGAAGGAAATGTGACGGTAAAGAGCAAACTGATGAATATAGCAAGCATTAGAGATACGCTTCTCTTCAGCCTGATAAACATCGCACCATTTGGTATATCACTGACCTGTGTTCTGCTCTTAATCTACTCCCTAGGCAAACATCTCAAGAATATGAAATTCTATGGCAAAGGATGTCAAGATCAGAGTACCATGGTCCACATAAGGGCCTTGCAAACTGTGGTTTCCTTTCTCTTGTTATATGCTACATACTCTTCCTGTGTAATTATATCAGGTTGGAGTATACAAAATGTGCCAATCTTCTTATTTTGTGTGACAATTGGTGCCTTCTACCCAGCAGGTCATTCTTGTATCTTGATTTGGGGAAACCAGAAGCTTAAACAGTTCCTTCTGTTGTTTCTGAGGCAGATGAAATGCTGA
>rTas2r15
ATGGTGGTGACAATGAGGGCTGCCCTACGGCTAATGTTGATAAGTACTGTAAGTCTGGAGCTCATCATAGGAATCTTAGCCAATGTATTCATAGCTCTGGTGAACATCATAGACTGGATTAAAAGAGGAAAGATTTCTGCAGTGGATAAGATCTACATGGGCCTGGCCATCTCCAGGACTGCTTTTGTATTGTCAGTAATCACAGGGTTCTTGATAGCATTTTTGGACCCAGCTTCATTGGGAATTGGAATAATGATAAGACTCCTTACTATGTCCTGGACAGTGACCAATCATTTCAGTGTCTGGTTTGCTACATGCCTCAGCATCTTTTATTTTCTGAAGATAACCAATTTCTCAAACACTGTTTTCCTTGCCCTCAAATGGAAAGTTAAAAAAGTGGTTTCGGTGACATTGGTGGTGTCTCTGATCATCTTGTTTATAAACGTTATAGTCATACACATATACACTGATAGATTTCAAGTGAACATGGTCCAGAAGTGTGGTGCAAATAACACTTTAAGAGCTTACGGGCTCTTTCTATCCATCAGCACGGTGTTTACATTCATCCCATTCACGGCATCCCTGACAATGTTTCTTCTGCTCATCTTCTCCCTGTGGAGACACCTGAAGACCATGCACCACAATGCTACAGGCTCCAGAGATGTCAGCACCGTGGCCCACATAAAAGGCTTGCAAACTGTGGTCGCCTTCCTGTTACTATATACTGTTTTTGCTATGTCACTTTTTTCACAGTCTTTGAGTATTGATGCTCAACATACAAATCTTCTTTCTCACTTTTTACGGTGTATAGGAGTGGCTTTCCCCTCAGGCCACTCCTGTGCCCTGATCCTGGGAAACAATAAACTGAGGCAGGCCTCTCTTTCTGTGATATTTTGGCTGAGGTGTAAGTACAAACATACAGAGAATCAGGGTCCCTAA
>rTas2r14
ATGGGTGCTGCTATATTACTGATGACTGCAACAGTAGTTAATGTGGAGTTCATACTTGGAAATTTGGGGAATGGATTCATCGCTGTGGCAAACATAATGGATTGGGTCAAGAGAAGGAAGCTCTCTGCAGTGGATCAGCTCCTCACTGTGCTGGCCATCTCCAGAATCACTCTGTTGTGGTCATTGTACATACTGAAATCAACATTTTCAATGGTGCCAAACTTTGAAGTAGCTATACCGTCAACAAGACTAACTAATCTTGTCTGGATAATTTCTAACCATTTTAATATATGGCTAGCCACCATTCTCAGCATCTTTTATTTTCTCAAGATAGGAAATTTTTCTAACTCTATATTCTATTACCTAAGATGGAGATTTAAAAAGGTGGTTTTGGTGGCACTACTGGTGTCTCTGGTCCTCTTGTTTATAGATATTTTTGTCACAAACATACACATCAATATCTGGAAAGATGAATTCAAAGCAAACGTATCTTACAGTTACAAATTAAAGATCTTTTTACAGGTTTCCAGGCTTCTGGTGGTAACTAATACTATGTTCGCATGTGTACCTTTCGTTGTGTCCATGATAATGTTTTTTCTACTCATCTTCTCCCTGTGGAAAAATCTGAAGATGATGAAGCACATTGCCCAAAGCTCCCAAAATGCCAGCACTACAGCCCACATCAATGCCTTGAAAACTGTTGTTGCCTTCCTCCTGCTGTATATCATTTTTATTTTATCCCTTTTTGCACATGTTTGGAGCTATGACTTTGAAGAAAAGAAATATTTTATTTTCTTTTGCCTTGTTGGTATGTTTGCATTACCATCACTCCATTCATACATCTTGATTCTGGGAAACAGTAAGTTGAGGCAGATCTCTCTTTTGGTACTGTCACTGCTAAAGTGCAAGATCCAAGGATGTGAATCCCTGGGCCCCTGGCACACTAGGGGGGATACTTTTACATAA
>rTas2r6
ATGACATATGAAACTGATACTACCTTAATGTTTGTAGCTGTTTGTGAGGCCTTAGTAGGAATCTTAGGAAATGCATTCATTGCATTGGTAAACTTCATGGGCTGGATGAAGAATAGGAAGATCACTGCTATTGATTTAATCCTCTCAAGTCTGGCTATGTCCAGGATTTGTCTACAGTGTATAATTCTATTAGATTGTATTATATTGGTGCAGTATCCAGACACTTACAACAGGGGTAAAGAAATGAGGATCATTGATTTCTTCTGGACGCTTACCAACCATTTAAGTGTCTGGTTTGCCACCTGCCTCAGCATTTTCTATTTCTTCAAGATAGCAAACTTCTTCCATCCTCTTTTCCTCTGGATAAAGTGGAGAATTGACAAGCTAATTCTGAGGACTCTACTGGCATGCTTGATTCTCTCCCTATGCTTTAGCCTCCCAGTCACTGAGAATTTGACTGATGATTTCAGACGCTGTGTCAAGACAAAAGAAAGAATAAACTCTACTCTGAGGTGCAAATTAAATAAAGCTGGATATGCTTCTGTCAAGGTAAATCTCAACTTGGTCATGCTGTTCCCCTTTTCTGTGTCCCTTGTCTCATTCCTTCTCTTGATTCTCTCCCTATGGAGACACACCAGGCAGATGCAACTCAATGTAACAGGGTACAATGATCCCAGCACAACAGCTCATGTGAAAGCCACAAAAGCAGTAATTTCCTTCCTAGTTCTGTTTATTGTCTACTGCCTGGCCTTTCTTATAGCCACTTCCAGCTACTTTATGCCAGAGAGTGAATTAGCTGTAATTTGGGGTGAGCTGATAGCTCTAATATATCCCTCAAGCCATTCATTTATCCTGATCCTTGGGAACAGTAAACTAAAACAGGCATCTGTAAGGGTGCTTTGTAGAGTAAAGACTATGTTAAAGGGAAGAAAATATTAG
>rNpbwr2
TGATCTGTGCTgTGGGCCTAAcTGcTAAcTTGGCTATCATTTcTGTGATCCcGAGGGCACCgAAGaTGAAAAcgGTAACTAATGTGTTTGcCCTGAaCCaAgCTATTGCTcATGGtgcggccagccaacATCACTGAGTACCTGatatacaacactggctcTTTGGgGAGCCATTCTGCAAACTGGTGCTGACCAtTGACTACTACATCgCCAGCATCTACTcCCTGGTTGTGAcgagtgTGGCCACTGTGCAATCTTGCCAaTTGCCTAGGCACACCcAGAGGGggcagaagttaccagcctttgtatccggctagctgtcaccatcatggttctgcccctctgttcctttgcccatacctacagcaatgagttacaGGCACCCAGTTGTGGGCTGTTTCCTGAGgCCAGAGTGaGCCTGGTTTtAGGCCAGCCACaCATATAtgtTcGTTCTcGGtTTcaCAgTGCtgTTGTGCATCATCTGCcTGTCATATGTgGACCTGCcGccCAGACTTcATACCAaGAAGCTCCACTaTGGCAccAAgGTTCTgaGaAAGGCCAAGAGGAAGgttctctctgtgtcagtcgtgtgctttctcTGCTGGATGCCCTTccacctggcctgtgctggccctggctgcaggcctgccccacacATCCCTGGTTATTGGTATCTCCTATGCCATCACCAGtCTggGCTATG
>rTm7sf3
ATGTGGCGGCTGCGCCTGCTGGTCCTGGCGGTGCTGGCGGCGGGCAGCGCGGAGGCCCAGGCGAACTCCAGCGACGGTTTCCTTGAATTTTCTGTGGGAAAATTTACGTACTTTGTGCTCAGCAGGCGCTTTCCACAGGAGGCCGTTCTGCGCCACATTTCAAGCAATGTGACCTTTCTTCTTTTCCAAATACACTCACAGTATCAGAACACCACAGTTTCATATACTAAGACTCTCCTCCCCAGCACCTCAGGAACAGGCAACGACAGAGGACTGGTTTTCATTCTTAGACCAGAGCAGACTGTGTGCACTTGGTACTTGGAGACAGAAGACACTAAGCCCGTTCAGAGTGTGGCCGTTACACTCTCCTACTCAGAAAGAGATCCCATTCCTGGAGGCTGTAATTTGGAATTTGATTTAGATATAGATCCCAACATCTACTTGGACTATAATTTTTTTGAAACAACTATCAAGTTTGCTCCAGCAAACATAGGCTATGCAAGAGCTGCAGAGCCCCCACCGTGTGACGTGAGCACAGGCCAGGAGTCCAGGTGGAGGCTGCGCTACCATGTGTATCAGTACTTTCTGCCCGAGGGCGACCTCACCGAGGCCTCTCTGCTCCAGCATCTTCAGAGGATGGCCCAGGTGGTCCAGGTGATGGCCAGTGCTGTCAAGGTGGTTACTCTAACAGCTGACGATAAGACAGTCGTGTCCTTCTCTTCCCTTCCGGGACAAGGGGTCATCTATAATGTCATCGTTTGGGATCCCTCCCTCAATACCTCTGCTGCTTATGTGCCCGTGCACACGTATGCCTGCAGTTTCGATTCAGTGGATGGTAACTGCGTTCCTCCTGGAAGAGTATCTACGAAAGTGTTCTCCACTCTGTTTGCCCTGCTCGGGCTCTTCACTTGTTTCTTTGGACACAGATTCTGGAAAACAGAATTATTCTTCGTGGGTTTCATCTTCCTGGGGTTCTTCTTTTACATCCTGATCACCAGACTGACGGCCCTGAAGTACGAAGTTCGCCTGGTCCTCACCGCCGTAGCTGGCAGCATTGGTGGACTCCTCCTGGTGGCCTCGTGGTGGCGATTCGGGATCCTCACACTGTGCATGCTGTGTGTGGGGCTCGTGCTGGGCTTCCTCGTCTCTTCTGGGACTTTCTTCACTCCCCTGGGAAACCTAAATGTCTTTCATGATGATGGAGTGTTCTGGGTGACGTTCTCCTGCATAGCTCTGCTTGTTCCAGTCATCTTCCTTGGCTGCCTGAGGATACTGAACATCCTGGCTTGTGGAATAGTGGGCTCCTACTCCGTGGTGTTGGCCATTAACAGTTACATGTTCACGAGCCTCTCCTACATCACGCTGAACGTCCTCAGGAGAGCTCTCAACGCGGATTTTCGAGGGGCTTTCATCAGAGTGCCTTTCCAGACCAACGACTACATCATCCTGGCCGTGTGGGGAATGCTGGCTGTCACTGGAATTACACTTCAGATTCGAAGAGAAAGGGGTCGGCCGCCCTTCCCACCCCATCCCTACAAGCTATGGAAGCAAGAGAGAGAACGCAGAGTGACCAACATTCTGGACCCCAGCCATCACATCCCTCCCCTGAGAGAGAGGCTTTATGGCTGGGTTGCTCGGATCAAAGAGCTCTTCCAGAAGGAACAACCGGCTGGAGAGCGGACACCCCTGCTTCTG
>rTm7sf4
ATGGGGCTCTGGGCCTTGGGCACCAGTGTATTCCTAAGGCTTTGGGGGACTTATGTGTTCCCAGGAAGCACTGCCTGGACAAACTTCATCCAGCATTTGGGAGTTTGCTGCTTTGTGGCTCTCCTTTCGGTAAGCCTCCTCTCTGCAGCCCTCTACTGGGTCTTGCCATCCGCTGCCTTGCTCTCTGCTGTCTGGATGGCCACTTGTGTCTTTCTGTGCTGTTCCAAGCATGCACGGTGCTTCATTCTTCTGGCCATTGTCTCGTGTGGCCTCCGTGAAGGGAGGAACACTTTGCTTGCGGCTGGCACTGGGGTAGTGATCTTTGGACACGTGGAAAATATTTTCTCTAACTTCAGAGGTCTCTTAGACAGCATGACTTGCAACCTAAGGGCAAAGAACTTTTCGACACATTTTCCACTTTTAAAACGCTATATCGAAGCCATTGAGTGGATTTACGGCCTCACCACTCCACTGAATGTACTTGATGACCTTGTTTCATGGAACCAGACTCTGGCGGTCTCTCTTTTTAGTCCCAGCCATGCCCTGCAGGCTCACATGAATGACACCAGAGGAGAAGTCCTGAGTGTCCTGCATCGCATGGTGCTCACGACAGAGCTTCTGACTTCTGTGGGCCAGAAACTGCTTGCCCTCGCCGGGCTTCTGCTCATTCTAGTCAGCACTGGCCTCTTCCTGAAGCGATTCCTGGGCCCTTGTGGCTGGAAGTACGAGAATGTCTACATCACCAGACAATTTGTTCTGTTTGATGAAGAGGAGAGGTGCCAACAGCGGCCCTGTGTCCTCCCGCTGAATAGGAAGGAGAGGAAGAAATACATCATCGTCCCATCTTTGAAGCTGACTCCCAAAGAGAGGAGAAACCTTGGGCTTTTTTTCCTCCCTGTCCTGACCTATCTCTACATGTGGATGCTGTTCGCAACTGTGGATTATCTGCTGTATCGGCTCATTTCCTCCGTGAACAAACAGTTCCAAAGCTTGCCAGGGCTAGAAGTTCACTTGAGACTACATGGAGAGAAACAAGGAACTCACGGAGTCATCCACGATTCTGCCTTTAATATATCTATGTTCGAACCAAGCTGCATTCTTAAACCACGGCTCAGTGTGTCTCAGACTTGGGTTCCTCTTAGTATTATTCTCTTAACGCTGGTGATACTAGGATTGTTGTCTTCTATGCTGATGCAGCTTAAAATTCTAGTGTCAGTCTCCTTCTACCCCAAAGTGGAGAGGGAGAGAATTGAGTACCTCCATGCAAAGCTCCTTGAGAAACGATCAAAGCAGCCATTGGGAGAAGCTGATAGGAAACTGAGCCTGTACTTTAAAAAGATTCACTTCTGGCTTCCAGTCCTGAAAATGACTAGGAAGAAGCATATGATCCCTGCAAATGAAGATGACCCG
>rGpr137c
atgagggagtctgtgcCCGGGCCGGCGGCCGCCGCGGTCCCCACGGCCGGCCGCGAACCCTCGACGcCCGGCGGGGGCGCCGTCGCGGCCTCGGGaGCCGCGGTTCCCGGTTCGGTGCAGCTGGCGCTGAGCGTGCTGCACGCGCTGCTCTACGCCGCGCTCTTCGCCTTTGCCTACCTGCAGCTGTGGCGGCTGCTCCTGTACCGCGAaCGGCGGCTCAGTTACCAGAGCCTCTGCCTCTTCCTGTGTCTCGCGTGGGCAGCGCTCAGGACCACGCTCTTCTCGGCCGCCTTCTCCCTCAGCGGCTCTCTGCCCCTGCTGCGGCCACCCTCTCGCCTGCACTTCTTCCCGCACTGGCTGCTCTACTGCTTCCCCTCCTGCCTcCAGTTCTCCACGCTCTGTCTCCTCAACCTCTACCTGGCAGAGGTAATTCTACTGCATTTGGGCTTTATtCTGGCAAGCCTtCTCTTCTTAGCAGTGAACTTGACCTGTGCAATGCTAGTCCACGGAGATGTCCCCGAAAATCAATTGAAATGGACTGTGTTTGTTCGAGCACTGGTTAACGATAGCTTGTTTATTCTCTGTGCCATCTCTTTAGTTAGTTACATATGCAAAATTACAAAAATGTCATCAGCAAATGTCTACCTCGAATCAAAGGGTATGTCTCTGTGCCAGACTGTCATCGTGGGCTCTGTGGTCTTTCTTCTCTACTCTTCCAGAGCTTGTTACAATCTGGTAGTGATCACCATATCGCAGGATACCTTAGAGAGTCCATTTAATTATGGCTGGGATAATCTTTCAGATAAGGTAAGGGCTcggGGGGAAGATGGAAATGGAgtaGACTACatgGTCTTCGGAATGGTCCTCTTTCTGTGGGAGCATGTACCAGCATGGTCGGTGGTACTATTTTTCCGGGCACAGAGATTAAACCAGAATCTGGCTCCCGCTGGCATGATCAGCAGCCACAGCTACAGCTCCAGGGCTTTCTTTTTTGACAATCCAAGACGGTATGACAGCGATGACGACTTGCCAAGACTGGGGagcTCACGGGAAGGAAGCTTATCAAACccgCAGACGCTGGGCTGGTACGGCACCATGgccGGGTGTGGTGGCagcACATACACAGTCACGCCCCCGCTGAACGGACCTGTGACGGACACTGCCCCTTTGCTCTTCACCTGCAGTAACTTGGATctgAGGAACCACCATAGCTTATACGTAACCCCACAAAAC
>rGpr175
ATGGCCaacCTGCAGGAGGCCAATGGAAGCACAGCGTGGCCACCGCCCccaGCATCCAATATCAGTGAGCCCCACCAATGCCTGCTGCTGCTGTATGAGGATATCGGCTCCTCCAGGGTCCGGTACTGGGACCTCCTGCTGCTCATTCCCAATGTGCTCTTCTTCATCTTCCTGCTCTGGAAGCTTCCCTTAGCTCGGGCCAAGATCCGTGTCACCTCCAGCCCCATTTTTATTACCTTCTACATCTTGGTGTTTGTGGTAGCCCTGGTTGGCATTGCCAGGGCTGTGGTTTCTATGACAGTCAGTGCCTCTGATGCTGCGACAGTTGCTGATAAGATCCTGTGGGAGATCACCCGCTTCTTCCTGCTGGCCATTGAGCTGAGTGTGgtcATCCTGGGCCTTGCCTTTGGTCACCTAGAGAGCAAGTCCAGCATCAAGCGGGTACTGGCTATCACCACAGTACTGTCTCTGGCCTACTCAGTCACCCAGGGGACTCTGGAGATCCTGTACCCTGACTCCCATCTGTCAGCTGAGGATTTCAACATCTATGGCCATGGTGGCCGCCAGTTCTGGCTTGTCAGCTCTTGCTTCTTTTTCCTGGTCTACTCACTGGTGGTAATTCTCCCCAAGACCCCGCTGAAGgatCGTGTATCCCTGCCAgcaCGGAGGAGTTTCTACGTGTATGCAGGCATCCTGGCCACACTTAACTTACTGCAGGGTTTGGGGAGTGCTCTGCTCTGCGCTgacATCactgagGGGCTCTGCTGTGTGGACGCCACCACCTTCCTGTACTTCAGCTTCTTTGCGCCCCTCATCTATGTGGCCTTCCTCCGTGGCTTCTTCGGGTCAGAGCCCAAGATCCTTTTCTCTTACAAATGCCAAGTGGATGAGGCAGAGGAGCCAGACATGCACCTGCCACAACCCTACGCCGTGGCCCGGCGCGAGGGCATCGAGTCCGCAGGACCCtcgggagtcTCAGCAGCCAACTACTCCAGCACGCAGTTCGACTCTGCTGGGGTGGCCTACTTAGATGACATTGCCTCCATGCCCTGCCACACGGGCAGCATCAACAGCACAGACAGTGAGCGTTGGAAAGCTATCAATGCC
>rGpr107
ATGGCCGTCCGGGTACCCCTCGGCTGCACGGGCTCCTTCTGCCCGCGGCTGCTACCACTGCTGGCATTGTTGGAGCTGCTCGTCGACCCCAGCTTGGGCCGCGTCCATCACCTGGCGCTCAAAGATGACGTGCGGCACAAAGTCCATCTCAACACCTTCGGCTTCTTCAAGGACGGGTACATGGTGGTCAACATCAGCAGCCTCTCTGTGAACGAGCCTGAGGGAGTCAAGGACAAAGACACTGAGATTGGCTTCAGTCTTGATCGGACCAAGAATGATGGCTTTTCTTCTTACCTGGATGAAGATGTGAATTACTGTATTTTAAAAAAAAAGTCCATGTCTTCTGTCACTCTGCTCATCTTAGACATCTCCGGAAGTGGAGTCAAGGTCAGATCCCCACCAGAAGCTGGCAAGCAGTTACCCGAGATTGTCTTCAGCAAGGATGAGAAAGTCCCGAGTCGGAGCCAGGAGCCTGCTGTCAGCTCCAACCCCAAAGACAGCAAGGTGCAGAGAACCCCTGATGGTTCCAAGGCTCAACGAAGTACAGTGGATTCAAAGACTATAGCAGAGAAATTCTTCTCAATTCATAAGAATGATGGGGCAGTTTCATTTCAGTTCTTCTTTAACATCAGCACCAGTGACCAGGAAGGCCTCTACAGCCTTTACTTCCACAAGTGCCCAAGCAGCAAGCTGAGGTCTGGTGAGCAGGTCTCATTCAGCCTAAATATTGATATCACCGAGAAGAATCCTGACAGCTACCTGTCTGCAGGGGAAATCCCTCTCCCCAAGTTATACGTTTCCATGGCCTTGTTGTTCTTCCTGTCTGGGACCGTGTGGATTCACATCCTTCGTAAACGAAGGAATGATGTATTTAAAATTCACTGGTTGATGGCGGCCCTTCCTTTCACCAAGTCTCTCTCCTTGGTGTTCCATGCAATCGACTACCACTACATCTCCTCGCAGGGCTTTCCGATTGAAGGCTGGGCTGTTGTGTACTACATAACTCACCTGCTGAAGGGTGCACTGCTGTTCATCACCATCGCCCTCATTGGCACTGGCTGGGCCTTCATCAAGCACATCCTGTCTGATAAGGACAAGAAGATCTTCATGATTGTCATTCCGCTCCAGGTACTGGCGAATGTGGCCTACATCATCATAGAGTCTACTGAGGAGGGCACAACTGAGTATGGCTTGTGGAAGGACTCTCTATTCCTGGTGGATTTGCTGTGCTGCGGCGCCATCCTCTTCCCAGTGGTGTGGTCAATCAGGCATTTACAAGAAGCCTCGGCCACAGATGGAAAAGCTGCCATTAACCTAGCAAAGCTGAAGCTTTTCAGACATTACTACGTCCTGATCGTGTGCTACATCTACTTCACCAGGATCATCGCCTTTCTTCTCAAGTTCGCTGTTCCCTTCCAGTGGAAGTGGCTCTACCAGCTGCTGGATGAAACAGCCACACTGGTGTTCTTTGTCCTGACGGGGTATAAATTTCGCCCAGCTTCAGATAACCCCTACCTGCAGCTCTCTCAGGAAGAAGATGACCTGGAGATGGAGTCTGTAGTGACGACGTCAGGAGTAATGGAGAACATGAAGAAGGTGAAGAAAGTGAGCAATGGTGCTGTGGAGCCCCAGGGCAGCTGGGAAGGCACCGCG
>rGpr108
ATGGCAGTGAGCGAGAGGAGGGGGCTCAGCGGCGAGAGCCCAGCGCAGTGTCGATGGGAATACTTGTCGCTGCTGGTGCTGATGCTGAGCGGCTGCTCAGGCCGTATCCACCGGCTGACTCTCACAGGGGAGAAGCGAGCTGACATCCAACTGAACAGCTTTGGATTCTACACCAATGGTTCCCTGGAAGTAGAGCTGAGCTTACTGCGACTCAGCCTCCAGGAGACAGAAGACAAGTTTCCAAAGGTGGGATTCAGCTTGAGCCGAGTTCGGTCCGGCAGTGTTCGCTCCTACTCGAGCCGGAATTCCCATGAATGCCCTCTGGAGAGAAACAGCAGCAACTTCCTGGTCCTGTTCCTCATCAATATCAAGGACCTGCAGGTCCAAGTCCGAAAATATGGGGAACAGAAGTTGTTCATCTCCCCTGGCCTCCTCCCTGAAGCTCCCTCCCAGTCAGGGCCCCCGAAGCCAGACCCAACAGGCACCCCCAAGGACAACCAtGTCATTCACCCATCTCCAAAAAAGATGTCTGCAGTCAAGGAAGATCAGGCAAAGCTTACAGTGCCCCAGGTTTCCGGGGATAAAGCTCTCCCAGCGGGACACAGGCACTCATCTGATGGCCAGCCACAAAGCCAGCCACCCACACGGGGGCCCAGTGGGAAGGAGAAGGATCTGGTTTTGGGACTGGGCCACCTCAATGACTCCTACAACTTCAGTTTCCACATTGTGATCGGCTCCAGGGCTGAGGAAGGCCAGTACAGCCTCAACTTCCACAACTGTTACAACACAATACCAGGCCAGGAGCAGCCGTTCGACCTCACTGTAATGATCCGAGAGAAGAATCCAGAAGGCTTCCTGTCAGCAGCTGAAATCCCCCTCTTCAAACTCTATCTAATCATGTCCGCCTGCTTCCTGGCTGCCGGCATCTTCTGGGTGTCCGTGCTCTGCAAGAACACgTACAGTGTCTTTAAGATCCACTGGCTCATGGCAGCCCTGGCGTTCACGAAGAGTGTCTCCCTACTCTTCCACAGCATCAACTACTACTTCATCAACAGCCAGGGCCACCCCATCGAAGGCCTCGCCGTCATGCATTACATCACTCACCTGCTGAAGGGCGCCCTTCTCTTCATCACCATTGCCCTGATCGGCTCGGGCTGGGCCTTTGTGAAGTATATGCTGTCGGACAAGGAGAAGAAGATTTTTGGGATTGTGATTCCCCTGCAGGTCCTGGCTAATGTAGCATACATTGTCATCGAGTCCCGTGAGGAGGGCGCCAGCGACTATGGACTCTGGAAGGAGATCTTGTTCCTGGTGGATCTCATCTGCTGTGGTGCCATCCTCTTCCCAGTGGTCTGGTCCATCCGGCATCTACAGGACGCATCTGGCACTGACGGGAAGGTGGCAGTGAACCTGGCCAAGCTGAAGCTGTTCCGACATTACTACGTCATGGTCATCTGCTATATCTACTTTACGCGCATCATCGCCATTCTGCTTCGAGTGGCAGTGCCCTTCCAGTGGCAGTGGCTGTACCAGCTCTTGGTGGAGAGTTCCACCCTGGCCTTCTTCGTGCTCACCGGCTACAAGTTCCAGCCGGCGGGGGACAACCCATACCTGCAGCTGCCACAGCAGGAGGATGAGGAGGACGTACAGATGGAGCAAGTGATGACAGACTCTGGGTTCCGGGAAGGCCTGTCCAAAGTTAACAAGACAGCCAGCGGCCGGGAGCTGTTG
>rGpr177
ATGGCTGGGGCAATTATAGAAAACATGAGCACCAAGAAGCTCTGCATTGTTGGAGGGATTCTTCTGGTTTTCCAAATCGTTGCCTTTCTGGTGGGAGGCTTGATCGCTCCAGCACCCACAACGGCAGTGTCCTACGTGGCAGCAAAATGTGTGGATGTCCGGAAGAACCACCATAAAACAAGATGGCTGATGCCCTGGGGACCAAACAAGTGTAACAAGATCAATGACTTCGAAGAAGCAATTCCAAGGGAAATTGAAGCGAATGACATTGTGTTTTCTGTACACATTCCCCTCCCTTCTATGGAGATGAGCCCATGGTTCCAGTTTATGCTGTTTATCCTGCAGATAGACATTGCTTTCAAGCTAAACAACCAAATCAGAGAAAATGCAGAAGTTTCCATGGATGTTTCCCTGGGTTACCGTGATGATATGTTTTCTGAGTGGACTGAAATGGCGCACGAAAGAGTACCACGTAAACTCAGATGCACTTTCACATCCCCCAAGACCCCAGAGCATGAAGGTCGTCATTATGAATGTGATGTCCTTCCTTTCATGGAAATTGGGTCAGTGGCTCATAAGTATTACCTTCTAAATATCCGGCTACCTGTAAATGAGAAGAAGAAAATCAATGTTGGAATTGGGGAAATAAAGGACATTCGGTTGGTGGGAATCCACCAAAATGGAGGTTTCACTAAGGTATGGTTTGCTATGAAGACCTTCCTCACACCCAGCATCTTCATCATTATGGTGTGGTATTGGAGAAGGATCACCATGATGTCCCGACCTCCAGTGCTTCTGGAAAAAGTCATCTTTGCCCTTGGGATTTCCATGACCTTTATCAATATCCCTGTGGAATGGTTTTCCATTGGATTTGATTGGACCTGGATGCTGTTATTTGGTGACATACGACAGGGCATCTTCTATGCAATGCTTCTTTCCTTCTGGATCATCTTCTGTGGCGAGCACATGATGGATCAACATGAGCGGAATCACATTGCAGGGTATTGGAAGCAAGTTGGACCAATTGCTGTTGGCTCTTTCTGCCTCTTCATATTTGACATGTGTGAGAGAGGAGTGCAACTCACAAATCCTTTCTACAGTATCTGGACTACAGATGTTGGAACAGAACTGGCTATGGCTTTCATCATTGTGGCAGGTATCTGCCTCTGCCTCTACTTCCTGTTTCTGTGTTTCATGGTATTTCAAGTATTCAGAAACATCAGTGGGAAACAGTCTAGCCTCCCAGCCATGAGCAAAGTCCGGAGGCTGCACTATGAGGGTCTGATTTTCAGGTTCAAGTTCCTCATGCTGATCACCTTGGCTTGTGCTGCCATGACTGTTATCTTCTTCATTGTTAGTCAGGTGACAGAAGGCCATTGGAAATGGGGTGGGGTCACAGTTCAAGTGAGCAGTGCTTTCTTCACTGGAATCTATGGGATGTGGAACCTGTATGTCTTTGCTTTGATGTTCTTGTATGCACCATCCCATAAGAACTATGGGGAAGACCAGTCTAATGGTGACCTGGGTGTCCACAGCGGGGAAGAACTGCAGCTCACTACCACAATCACCCATGTAGATGGACCGACTGAGATCTACAAGTTGACCCGTAAAGAAGCACAGGAG
>rGpr178
ATGCCAGCCTCATGCTGCCAGTGCAGTAGTGCTGGCCTGGGTAGGGCCTGGCCGTCCTCACTCCGGCTTCTGTTCCACAGACTGGCACCCATGCGGCTCTACACGCTCTCCAAGCGCCACTTTGTCCTCGTGTTTGTTGTCTTCTTCATCTGTTTTGGGCTGACCGTCTTCGTTGGCATCGAGGGACCCAGAGTGATCCAGACTTCGGCTGCTAATTTTTCACTGAATAATAGCAAAAAGCTAAAACCAGTTCAAATCCGTTCAAACCCACTGTCCACATATAACCAGCAGCTATGGCTGACGTGCGTTGTGGAACTGGAGCCCTCAGAAGAAACATCTATTCAAACCAGCTTTcccATGACTGTGAAAGTCGATGGTGTGTCTCAAGATgcaACCACAatgTACATCCATAACAAAGTTCACAATCGGACGAGGACCCTCACATGTGCAGGGAAATGCGCAGAAATCATTGTGGCCCACCTTGGCTACCTGAATTACACGCAGTACAGAGTGACTGTGGGATTTGAGCACCTGAACCAGCCCATCAAGgagATGAACTTCACATGGAAGACATACAACCCTGCGTTTTCCcagCTGGAGATCTGGTTCcgcTTCGTGTTTGTGGTGCTCACCTTCATCGTCATCTGCCTGTTTGTGCATTCCCTGCGCAAGTTCTCCATGAGGGACTGGGGCATCGAGCAGAAGTGGATGTCTGTCCTCCTGctaCTGCTGCTGCTCTACAATGACCCTTTCTTCCCACTCTCCTTCCTGGTGAACAGCTGGTTCCCAGGGATGCTGGACGACTTCTTCCAGTCTCTGTTCCTGTGTGCCCTGCTGCTCTTCTGGCTCTGCGTGTATCATGGGATACGGGTCCAGGGAGAAAGAAAATGTTTAACTTTCTATTTGCCTAAATTCTTCATCGTTGGACTGCTGTGGCTGGCTTCTGTTACGCTGGGAATATGGCAAACGTTTAATGAATTAAATGACCCCATGTACCAGTATCGGGTTGACACCGGAAACTTTCAGGGCATGAAGGTCTTCTTCATGGTGGTGGCTGCTGTATACATTTTATACCTACTATTCTTGATAGTGCGGGCATGCTCCGAGCTCCGTCATATGCCTTACGTGGATCTTAGGTTAAAGTTTTTGACTGCCTTGACCTTTGTAGTGCTTGTTATTAGCATCGTCATCCTCTACCTAAGGTTTGGAGCACAAGTGCTACAGGACAACTTCGTAGCAGAACTGTCCGCTCACTACCAGAACTCAGCTGAATTCCTGTCTTTCTATGGCCTGTTGAACTTTTACCTCTACACGCTGGCCTTTGTGTACTCTCCATCAAAGAATGCTCTGTATGAGTCCCAGCTGAAAGACAATCCTGCATTTTCCATGCTCAACGACTCTGATGATGATGTGATTTACGGGAGTGACTATGAAGAAATGCCCCTGCAGAATGGCCAGGCCATCCGAGCCAAGTGCAGGGAAGAGTCGGACAGTGAC
>rUts2r
ATGGCTCTGAGCCTGGAGTCTACAACAAGCTTTCATATGCTCACCGTGTCCGGAAGCACTGTGACTGAGCTGCCTGGTGACTCCAACGTGTCCCTCAACAGTTCCTGGTCCGGCCCAACAGATCCCAGCTCCCTGAAAGACCTTGTGGCCACGGGTGTCATCGGGGCAGTGCTCTCAGCCATGGGTGTGGTGGGCATGGTGGGAAATGTATACACTTTGGTGGTCATGTGCCGGTTTCTGCGTGCCTCGGCCTCCATGTACGTCTATGTGGTCAACCTAGCGCTGGCTGATCTGCTGTACCTGCTGAGCATTCCCTTCATCATAGCCACCTACGTCACTAAGGACTGGCACTTTGGAGATGTGGGCTGCAGAGTCCTCTTTAGCCTGGACTTCCTGACAATGCACGCCAGCATCTTCACCCTGACCATAATGAGCAGCGAACGCTATGCAGCCGTACTGAGGCCTCTGGACACAGTCCAGCGCTCCAAGGGTTACCGTAAGCTGCTGGTGCTGGGCACCTGGTTGCTGGCACTGCTGCTGACCCTACCCATGATGCTTGCCATCCAGCTGGTCCGCAGGGGCTCTAAGAGCCTCTGCCTGCCAGCCTGGGGCCCTCGTGCCCACCGTACTTACCTAACGTTGCTCTTTGGGACCAGCATTGTGGGGCCTGGCTTGGTCATTGGGCTGCTCTATGTCCGTCTGGCCAGGGCCTACTGGCTATCTCAGCAAGCTTCTTTCAAGCAGACACGGCGGCTGCCCAACCCCAGGGTGCTCTACCTCATCCTTGGTATCGTCCTTCTCTTCTGGGCCTGCTTTCTACCCTTCTGGCTGTGGCAGCTGCTGGCCCAGTACCACGAGGCCATGCCACTGACTCCCGAGACTGCACGCATTGTCAACTACCTGACCACCTGCCTCACTTATGGCAACAGTTGCATCAATCCCTTCCTCTACACTCTGCTCACCAAGAACTATCGAGAGTACCTACGTGGCCGCCAGCGGTCACTGGGTAGTAGTTGCCACAGCCCAGGGAGTCCTGGCAGCTTCCTGCCCAGCCGAGTCCACCTCCAGCAGGACTCGGGCCGCTCGCTGTCCTCCAGCAGCCAACAGGCCACAGAGACCCTCATGCTGTCTCCAGTCCCCCGTAACGGGGCCCTTCTCTGA
>rTaar1
ATGCATCTTTGCCACAATAGCGCGAATATTTCCCACACGAACAGCAACTGGTCAAGGGATGTCCGTGCTTCACTGTACAGCTTAATATCACTCATAATTCTAACCACTCTGGTTGGCAACTTAATAGTAATCATTTCGATATCCCACTTCAAGCAACTTCACACGCCCACAAATTGGCTCCTTCATTCCATGGCCGTTGTCGACTTTCTGCTGGGCTGTCTGGTCATGCCCTACAGCATGGTGAGAACAGTTGAGCACTGCTGGTACTTTGGGGAACTCTTCTGCAAACTTCACACCAGCACTGATATCATGCTGAGCTCGGCATCCATTCTCCACCTAGCCTTCATTTCCATTGACCGCTACTATGCTGTGTGCGACCCTTTAAGATACAAAGCCAAGATCAATCTCGCCGCCATTTTTGTGATGATCCTCATTAGCTGGAGCCTTCCTGCTGTTTTTGCATTTGGGATGATCTTCCTGGAGCTGAACTTAGAAGGAGTTGAGGAGCAGTATCACAATCAGGTCTTCTGCCTGCGCGGCTGTTTTCCCTTCTTCAGTAAAGTATCTGGGGTACTGGCATTCATGACGTCTTTCTATATACCTGGATCTGTTATGTTATTTGTTTACTATAGAATATATTTCATAGCTAAAGGACAAGCGAGGTCAATTAATCGTGCAAATCTTCAAGTTGGATTGGAAGGGGAAAGCAGAGCGCCACAAAGCAAGGAAACAAAAGCCGCAAAAACCTTAGGGATCATGGTGGGCGTTTTCCTCCTGTGCTGGTGCCCGTTCTTTTTCTGCATGGTCCTGGACCCTTTCCTGGGCTATGTTATCCCACCCACTCTGAATGACACACTGAATTGGTTCGGGTACCTGAACTCTGCCTTCAACCCGATGGTTTATGCCTTTTTCTATCCCTGGTTCAGAAGAGCGTTGAAGATGGTTCTCTTCGGTAAAATTTTCCAAAAAGATTCATCTAGGTCTAAGTTATTTTTGTAA
>rTaar2
ATGACATCTTTTGAAGCCCAACAGGAAACCTTCGATTGTTCAGAATATGGGAATGGATCTTGCCCAGAGAATGAAAGGTCTCTGGGGGTCCGAGCTGCAATGTACTCACTGATGGCAGGAGCCATCTTCATCACGATCTTTGGCAACCTGGTCATGATCATTTCCATTTCCTACTTCAAGCAGCTTCACACACCGACCAACCTCCTCATTCTCTCCATGGCTGTCACCGACTTCCTGTTGGGATTCACCATCATGCCATACAGTATGGTCCGGTCAGTGGAAAACTGCTGGTATTTTGGGCTTACCTTTTGCAAGATCCATTATAGCTTTGACCTGATGCTTAGCATAACGTCCATTTTCCACCTTTGCTCGGTGGCCATAGATAGATTTTACGCCATCTGTCACCCTTTGCATTATTGCACCAAAATGACTATTCCGGTCGTCAAGCGGCTGCTGCTCGTCTGCTGGTCAGTCCCCGGGGCGTTTGCCTTTGGGGTGGTCTTTTCAGAGGCTTATGCTGATGGGATTGAAGGCTATGACATTTTGGTTGCATGTTCCAGTTCCTGCCCAGTCATGTTTAACAAGCTCTGGGGGACCACCTTATTTGTGGCGGGCTTTTTTACTCCGAGCTCCATGATGGTGGGGATTTATGGCAAAATTTTCGCAGTATCCAAAAAACATGCTCGCGTAATTGACAACTTGCCAGAAAATCAAAATAATCAAATGAGGAAGGACAAAAAGGCAGCCAAAACCTTGGGGATAGTGATGGGTGTTTTCTTACTGTGTTGGTTTCCATGTTTCTTCACGATCCTGCTAGATCCGTTTCTGAATTTCTCTACGCCTGCAATTCTGTTTGATGCCTTAACTTGGTTCGGCTATTTTAATTCCACATGTAATCCCTTAATTTATGGTTTCTTCTACCCCTGGTTTCGCAGAGCACTCAGGTACATTTTGCTGGGTAAAATTTTCAGCTCACATTTCCACAACACTAATTTGTTTACGCAAAAAGAAACAGAATAG
>rTaar3
ATGGATCTAATATACATTCCTGAAGACTTATCCAGCTGTCCAAAATTCGGAAATAAATCCTGCCCTCCCACCAATCGCTCTTTCCGTGTGCGCTTGATCATGTACCTGCTTATGACCGGAGCCATGGTTATCACCATCTTCGGAAACTTGGTGATAATCATTTCCATATCGCATTTCAAACAGCTACACTCTCCCACCAACTTCCTGATCCTCTCCATGGCAACCACCGACTTCCTGCTGGGATTTGTCATCATGCCTTACAGCATGGTGAGATCAGTGGAGAGCTGCTGGTATTTCGGAGACAGCTTTTGCAAATTCCACGCAAGCTTCGACATGATGCTAAGCCTGACTTCCATTTTCCATCTGTGCTCCATCGCTATTGACCGGTTTTACGCAGTGTGTGCCCCTTTGCACTACACCACCACCATGACGGCGTCCATGATCAAGAGACTGCTGTTTTTTTGCTGGGCGGCCCCAGCTCTCTTTTCTTTCGGTTTAGTTCTGTCAGAGGCCAATGTTTCTGGTATGCAGAGCTACGAGATTCTCATTGCTTGCTTCAATTTCTGTGCGCTTACGTTTAACAAATTTTGGGGGACCATACTGTTCACGACCTGCTTTTTTACTCCTGGCTCCATCATGGTTGGTATTTATGGTAAAATTTTTATTGTTTCCAGACGACATGCTCGAGCCCTCGGCAATATGCCTGAGAACACAAAAGGAGCAGGGAGAAACCTGTCTAAGAAAAAGGACAGGAAAGCAGCCAAGACTCTCGGTATCGTCATGGGGGTGTTTCTGGCGTGCTGGCTACCTTGTTTTCTGGCTGTCTTGATTGATCCATATTTAGACTACTCTACCCCAATCATAGTTCTCGATCTTCTGGTATGGCTCGGGTACTTCAACTCTACTTGCAACCCCCTCATCCATGGCTTTTTTTACCCATGGTTTCGCAAAGCTCTTGAGCATATAGTGTCAGGAAAAATATTTCGCTCCAATTCAGACACTGCAAACCTTTTTCCTGAAGCACATTAA
>rTaar4
ATGAATTCACCTGACCTCTGGTACTCCCCAGAAACACAGTTTTGCTTCGCCGCTGCAAACAACTCTTGCCCGAGGAAGGCGAGGCCTGCGCTTGTGGTCTGCGCCATGTACCTCGTCATGATCGGAGCGATAGTGATGACCATGCTGGGAAACATGGTTGTGATCATCTCCATTGCCCACTTCAAGCAGCTCCACTCCCCGACCAACTTCCTTATTCTCTCCATGGCTACCACAGACTTCCTGTTGAGCTGCGTGGTCATGCCCTTCAGTATGGTCCGGTCTATCGAGTCGTGCTGGTACTTCGGAGACCTCTTTTGCAAAGTCCACAGCTGCTGTGACATCATGCTCTGTACCACCTCCATTTTCCACCTCTGTTTCATCTCAGTGGACCGCCACTATGCTGTCTGTGACCCACTGCATTATGTCACCCAAATCACCGTCGGCGTCGTGGGGGTCTTTCTACTCATCAGTTGGTCTGTCCCCATCCTGTTTGCCTTTGGCCTGGTGTTCTCAGAATTAAATTTGATTGGTGCTGAGGATTTTGTTGCAGCCATTGACTGTACAGGTTTGTGTGTGTTGATATTTAACAAGCTCTGGGGAGTGCTGGCTTCCTTTATAGCTTTCTTTCTGCCTGGGGCAATCATGGTGGGGATTTATATACACATTTTCACAGTTGCCCGGAAACATGCCCGGAAAATTGGTCCAGGTCCTAGGACAAAACGGGCCCTCTCAGAAAGCAAAATGAAGGCCACATCCGGAAAGGAAAGCAAGGCCACCAAGACTTTGAGCATAGTCATGGGAGTATTTGTGCTGTGTTGGCTGCCCTTCTTCGTCTTGACAATCACAGATCCTTTCATTGGTTTTACAACCCCTGAAGATTTGTATAATGTCTTCCTCTGGCTCGGTTATTTTAACTCCACTTTCAACCCCATCATATACGGCATGTTCTATCCTTGGTTTCGAAAGGCCCTGAGGATGATAGTCACAGGGACGATCTTTCGCTCTGACTCCTCTACCTCCAGCTTGCATCCTGCACATCCTTAG
>rTaar5
ATGAGAGCTGTCCTCCTCCCCGGCTCTGGAGAGCAGCCTGCGGCGTTCTGTTACCAGGTGAATGGGTCTTGCCCCAGGACAGTCCACCCGCTGGCCATCCGGGTCCTCATCTACCTGGCCTGCGCAGTAGGTATGCTGATCACAGTCCTGGGGAATTTGTTTGTGGTGTTTGCCGTGTCCTACTTTAAAGTGCTCCACACCCCCACCAACTTCCTGCTGCTCTCCCTGGCTCTGGCGGACATGTTGCTGGGTCTGCTGGTGCTGCCCCTGAGCACAGTCCGCTCTGTGGAGAGCTGCTGGTTCTTCGGAGACTTCCTGTGCCGTCTGCATACCTACCTGGACACGCTGTTCTGCCTTACCTCCATCTTCCATCTCTGTTTTATTTCCATTGACCGTCATTGTGCCATCTGTGACCCCCTGCTCTATCCCTCCAAGTTCACAGTCAGGATAGCCCTCCGATACATAGCGGCAGGGTGGGGGATACCAGCAGCCTACACTGCCTTCTTTCTCTACACAGATGTGGTAGAGAGAGCACTCAGCCAGTGGCTGGAAGAAATGCCTTGTGTGGGCAGCTGCCAGCTACTGTTCAATAAGTTCTGGGGGTGGTTAAACTTCCCTGCGTTTTTCATCCCCTGTCTCATCATGATCAGCTTGTACCTGAAGATCTTTGTGGTCGCTACCAGGCAAGCTCAGCAGATCAGAACCCTGAGCCAAAGTTTGTCCGGGGCTGTCAAGCGGGAAAGAAAAGCTGCCAAGACGCTGGGCATTGCTGTGGGCATCTACCTTGTGTGTTGGCTTCCCTTCACTGTGGACACGCTGGTGGACAGCCTCCTTAACTTCGTCACCCCACCCCTGGTCTTTGACATCTTTATCTGGTTTGCTTATTTCAATTCAGCCTGTAACCCCATCATCTATGTCTTCTCGTATAGATGGTTTAGGAAGGCCCTGAAACTCCTCCTGAGCCGGGAGATCCTCTCACCACGGACACAGACTGCTGATCTGTTCCATGACTGA
>rTaar6
ATGGGTAGTAACTCGTCTCCTCCCGCAGTCCTGCAGCTCTGCTATGAGAACGTGAATGGGTCTTGTGTGAAAACCCCCTACTCTCCTGGGCCCCGCGTCCTCCTGTATGCAGTCTTTGGCTTTGGGGCTGTGCTGGCAGTGTTTGGAAACCTCTTGGTGATGATATCCATCCTCCATTTCAAACAGCTACACTCTCCCACCAACTTCCTCATTGCGTCCTTGGCCTGTGCTGACTTCTGGGTGGGCGTCTCCGTGATGCCGTTCAGCATGGTCAGGTCCATCGAGAGCTGCTGGTACTTTGGAAGAAGCTTCTGCACTTTCCACACCTGCTGTGACGTGGCTTTTTGCTATTCTTCTCTCTTCCACCTGAGCTTCATCTCCATTGACAGATACATCGCTGTCACGGACCCTCTGGTCTATCCCACCAAGTTCACGGTGTCTGTGTCAGGAATTTGCATCAGCATCTCCTGGATTCTTCCGCTGGCGTACAGCGGGGCTGTGTTCTACACAGGGGTTTATGCTGATGGCCTGGAGGAAGTATCCGATGCCGTCAACTGCGTAGGGGGGTGTCAGGTAGTTGTGAATCAGAACTGGGTGCTGATAGATTTTCTTTCCTTCTTAATACCGACTCTTGTTATGATAATTCTGTACGGTAATATTTTTCTGGTAGCTAGACAACAGGCTAAAAAGATAGAAACTGTTGGTAACAAGGCAGAATCATCCTCTGAGAGTTACAAAGCCAGAGTGGCGAGAAGAGAGAGAAAAGCAGCCAAAACCCTGGGAATCACTGTGGTAGCATTCATGATCTCATGGTTACCCTACAGCATTGATTCATTAGTCGATGCTTTTATGGGCTTCATCACCCCTGCTTACATTTATGAAATTTGTGTTTGGTGTGCTTATTACAACTCAGCCATGAACCCTTTGATCTACGCTCTATTTTATCCATGGTTTAAGAAAGCGATTAAGGTTATTATGAGTGGCCAGGTGTTCAAGAACAGCTCAGCCACTATGAACTTGTTCTCTGAGCAAATATAA
>rTaar7a
ATGGACAAGTTGGTTGACAATTTCCTCAGTGGTCAATCTAGAACCATGAGTGAAGATCTCCTCTCAGCTTCCTCTCCCCAGCTGTGCTATGAGAACCTGAATGGATCCTGCATCAGGAGCCCATACTCCCCAGGCCCTCGCCTCATCCTCTATGCAGTCTTTGGCTTTGGGGCTGTGCTGGCTGTGTGTGGAAACCTCCTGGTGATGACATCAATTCTTCATTTCAGGCAGCTGCACTCTCCTGCCAACTTTCTGGTGGCCTCCCTGGCCTGTGCTGACTTCTTGGTGGGTCTGACTGTGATGCCCTTTAGCACGGTGAGGTCTGTGGAGGGCTGCTGGTACTTTGGGGACACTTATTGTAAATTCCATTCTTGTTTTGAAGGGTCATTCTGCTATTCTTCTATATTCCACTTGTGTTTCATCTCTGTTGATAGATACATTGCAGTCAGTGACCCCCTGATCTACCCCACCAGGTTCACTGCATCTGTTTCTGGCAAGTGCATCACCTTCTCCTGGCTCCTGTCCATCATCTACAGCTTTTCTCTCCTTTACACAGGGGCCAATGAAGCTGGGCTGGAGGATCTAGTGAGTGCTCTCACCTGTGTGGGTGGATGTCAAATCGCAGTGAATCAAAGCTGGGTCTTCATCAATTTCCTATTGTTTCTTGTCCCCACGCTTGTGATGATGACTGTCTACTCTAAGATCTTCCTCATTGCAAAGCAGCAGGCTCAGAACATCGAGAAAATGAGCAAACAGACCACCAGGGCCTCTGAAAGCTACAAGGACAGGGTGGCCAAGAGGGAGAGGAAAGCAGCCAAAACCCTGGGCATCGCAGTGGCTGCCTTCCTCCTTTCATGGCTGCCATATTTCATTGACTCAATCATTGATGCCTTCCTGGGGTTCATCACGCCCACGTATGTGTATGAAATCCTAGTTTGGATAGCTTACTATAACTCAGCCATGAACCCTTTGATTTATGCTTTCTTTTATCCCTGGTTTCGAAAAGCCATCAAACTCATTGTCACTGGCAAAATCTTGAGACAGAATTCCTCAGTCACCAACCTGTTTCCTGAATAG
>rTaar7b
ATGCAGCTGTGCTATGAGAAACTGAACAGATCCTGTGTCAGGAGCCCATACTCCCCAGGCCCTCGCCTCATCCTTTATGCAGTCTTTGGCTTTGGGGCTGTGCTGGCTGTGTGTGGAAACCTCCTGGTGATGACATCAATTCTTCATTTCAGGCAGCTGCACTCTCCTGCCAACTTTCTGGTGGCCTCCCTGGCCTGTGCTGACTTCTTGGTGGGTCTGACTGTGATGCCTTTCAGCATGGTGAGGTCTGTGGAGGGCTGCTGGTACTTTGGAGACATTTATTGTAAATTCCATTCTTCTTTTGATGGGTCATTCTGCTATTCTTCTATATTCCACTTGTGTTTCATCTCTGCTGATAGATACATTGCAGTCAGTGACCCCCTGATCTACCCCACCAGGTTCACTGCATCTGTTTCTGGCAAGTGTATCACCTTCTCCTGGCTCCTGTCCATCATCTACAGCTTTTCCCTTTTTTACACAGGGGTCAATGAAGCTGGGCTGGAGGATCTAGTGAGTGCCCTCACCTGTGTGGGTGGATGTCAAATCGCAGTGAATCAAAGCTGGGTCTTCATCAATTTCCTATTGTTTCTTGTCCCTGCGCTTGTGATGATGACTGTCTACTCTAAGATCTTCCTCATTGCAAAGCAGCAGGCTCAGAACATTGAGAAGATGGGCAAGCAGACCGCCAGGGCATCTGAAAGCTACAAGGACAGGGTGGCCAAGAGGGAGAGGAAAGCAGCCAAAACCCTGGGCATCGCAGTGGCTGCCTTCCTCCTTTCATGGCTGCCATACTTCATTGACTCCATCATTGACGCCTTCCTTGGGTTTGTCACGCCCACGTATGTGTATGAAATCCTAGTTTGGATAGGTTACTATAACTCAGCCATGAACCCTTTGATTTATGCTTTCTTTTATCCTTGGTTTCGAAAAGCCATCAAACTCATTGTCACTGGCAAAATCTTGAGAGAGAATTCTTCAGCCACCAACCTGTTTCCTGAGTAG
>rTaar7c
ATGGCTACAGACGATGACAGTTTTCCCTGGGATCAGGACAGCATCCTGAGCAGAGATCTGCTCTCAGCCTCGTCTCTCCAGCTGTGCTATGAGAACCTGAACAGATCCTGTGTCAGGAGCCCATACTCCCCAGGCTCTCGCCTCATCCTCTATGCAGTCTTTGGCTTTGGGGCTGTGCTGGCTGTGTGTGGAAACCTCCTGGTGATGACATCAATTCTTCATTTCAGGCAGCTGCACTCTCCTGCCAACTTTCTGGTGGCCTCCCTGGCCTGTGCTGACTTGTTGGTGGGTCTGACTGTGATGCCTTTCAGCATGGTGAGGTCTGTGGAGGGCTGCTGGTACTTTGGGAACACTTACTGTAAATTCCATTCTTGTTTCGAAGGGTCATTCTGCTATTCGTCTCTCTTCCACTTGTGTTTCATCTCTCTTGATAGATACATTGCAGTCAGTGACCCCCTGATTTACCCCACCAGGTTCACAGCATCTATTTCTGGTAAGTGTATCACCTTTTCCTGGCTCCTGTCCATCATCTACAGCTTTTCCCTCCTTTACACAGGGGCCAATGAAGCTGGGCTTGAGGATCTAGTGAGTGCCCTCACCTGTGTGGGTGGCTGCCAAGTTGCAGTGAATCAAAGCTGGGTCTTCATCAATTTCCTATTATTTCTTGTCCCTGCCCTTGTGATGATGACTGTCTACTCTAAGATTTTCCTCATTGCAAAGCAGCAGGCTCAGAACATCGAGAAGATGAGCAAGCAGACTGCCAGGGCATCTGAAAGCTACAAGGACAGGGTGGCCAAGAGGGAGAGGAAAGCAGCCAAAACCCTGGGCATCGCAGTGGCTGCCTTCCTCCTTTCATGGCTGCCATATTTCATTGACTCCATCATTGACGCCTTCCTGGGGTTCATCACGCCCACGTATATGTATGAAATCCTAGTTTGGATAGTTTACTATAACTCAGCCATGAACCCTTTAATTTATGCTTTCTTCTATCCTTGGTTTCGAAAAGCCATCAAACTCATTGTAACTGGCAAAATCTTGAGAGAAAATTCCTCAACCATCAATTTGTTCCCTGAGTAG
>rTaar7d
ATGCGTGTAGATGATGACCGTTTTCCCTGGGATCAGGACAGCATCCTGAGCAGAGATCTGCTCTCAGCCTCGTCTCTCCAGTTGTGCTATGAGAACCTGAACAGATCCTGTGTCAGGAGCCCATACTCCCCAGGCCCTCGCCTCATCCTCTATGCAGTCTTTGGCTTTGGGGCTGTGCTGGCTGTGTGTGGAAACCTCATGGTGATGACATCAATTCTTCATTTCAGGCAGCTGCACTCTCCTGCCAACTTTTTGGTGGCGTCTCTGGCCTGTGCTGACTTCTTGGTGGGTCTGACTGTGATGCCTTTCAGCATGGTGAGGTCTGTGGAGGGCTGCTGGTACTTTGGAGACACTTACTGTAAATTACACACTTGTTTTGATGTCTCGTTCTGCTATTGTTCTCTCTTCCACTTGTGCTTCATCTCTGTGGATAGATATATTGCAGTCAGTGACCCCCTGATCTACCCCACCAGGTTCACTGCATCTGTTTCTGGCAAGTGCATCACCTTCTCCTGGCTCCTGTCTATCATCTATGGCTTTCCCCTCATTTACACAGGAGCAAGTGAAGCTGGGCTGGAGGATCTAGTGAGTGCCCTCACCTGTGTGGGTGGCTGTCAAATCCCAATGAATCAAAAGTTTGTCCTTATTAATTTCCTATTATTTCTTGTCCCCACGCTTGTGATGATGACTGTCTACTCTAAGATCTTCCTCATTGCAAGGCAGCAAGCTCAGAACATCGAGAAGATGAGGAAGCAGACTGCCAGGGCATCTGAAAGCTACAAGGACAGGGTGTGCAAGAGGGAGAGGAAAGCAGCCAAAACCCTGGGTATTGCAGTGGCTGCTTTCCTCCTTTCATGGCTGCCATACTTCATTGACTCCATCATTGATGCCTTCCTGGGGTTCATAACACCCACGTATGTATATGAAATCCTAATTTGGATAGTTTATTATAACTCATCCATGAACCCTTTGATTTATGCTTTCTTCTATCCTTGGTTTCGAAAAGCAACCAAACTCATTGTCACTGGCAAAATCTTGAGAGAAAATTCCTCAACCATCAATTTGTTCCCTGAGTAG
>rTaar7e
ATGGCTACAGATGATGCCAGTTTTCCCTGGGATCAGGACAGCATCCTGAGCAGAGATCTGCTCTCAGCCTCGTCTTCCCAGCTGTGCTATGAGAACCTGAACAGATCCTGCATCAGGAGCCCATACTCCCCAGGCCCTCGCCTCATCCTCCATGCAGTCTTTGGCTTTAGTGCTGTGCTGGCTGTGTGTGGAAACCTCCTGGTGATGACATCAATTCTTCATTTCAGGCAGCTGCACTCTCCTGCCAACTTTCTGGTGGCCTCCCTGGCCTGTGCTGACTTGTTGGTGGGTCTGACTGTGATGCCTTTCAGCATGGTGAGGTCTGTGGAGGGCTGCTGGTACTTTGGAGACATATATTGTAAATTCCATTCTTCTTTTGATGTTTCTTTCTGCTATTGTTCTCTCTTCCACTTGTGCTTCATCTCTGTTGATAGATACATTGCAGTCAGTGACCCCCTGATCTACCCCACCAGGTTCACTGCATCTGTTTCTGGCAAGTGTATCACCTTCTCCTGGTTCCTGTCCATCATCTACAGCTTTTCCCTCCTTTACACAGGAGCAAGTGAAGCTGGGCTGGAGGATCTAGTGAGTGCCCTCACCTGTGTGGGCGGCTGCCAACTTGCAGTGAATCAAAGCTGGGTCTTCATCAATTTCCTATTGTTTCTTGTCCCCACGCTTGTGATGATGACTGTCTACTCTAAGGTCTTCCTCATTGCAAAGCAGCAGGCTCAGAACATCGAGAAGATTGGCAAGCAGACCGCCAGGGCATCTGAAAGCTACAAGGACAGGGTGGCCAAGAGGGAGAGGAAAGCAGCCAAAACCCTGGGCATCACAGTGGCTGCTTTCCTCCTTTCATGGCTGCCATACTTCATTGACTCCATCATCGATGCCTTCCTGGGGTTCATCACGCCCACGTATGTGTATGAAATCCTAGTTTGGATAGCTTACTATAACTCAGCCATGAACCCTTTGATTTATGCTTTCTTTTATCCTTGGTTTCGAAAAGCCATCAAACTCATTGTCACTGGCAAAATCTTGAGAGAGAATTCCTCAGCCACCAACCTGTTTCCTGAGTAG
>rTaar7f
ATGCCTGTAGATGATGAGAGTTTTCCCTGGGATCAGGACAGCATCCTGAGCAGAGATCTGCTCTCAGCCTCATCTACGCAGCTGTGCTATGAGAACCTGAACAGATCCTGTGTCAGGAGCCCATACTCCCCAGGCCCTCGCCTCATCCTCTATGCAGTCTTTGGCTTTGGGGCTGTGCTGGCTGTGTGTGGAAACCTCCTGGTGATGACATCAATTCTTCATTTCAGGCAGCTGCACTCTCCTGCCAACTTTCTGGTGGCCTCCCTGGCCTGTGCTGACTTCTTGGTGGGTCTTACTGTGATGCCCTTTAGCACAGTGAGGTCTGTGGAGGGCTGCTGGTACTTTGGGGACACTTACTGTAAACTACACACCTCTTTTGATATGTCATTTCGTTGTTCTTCTCTCTTACACTTGTGCTTCATCTATGTTGATAGATATATTGCAGTCAGTGACCCCCTGATCTACCCCACCAGGTTCACTGCATCTGTTTCTGGCAAGTGCATCACCTTTTCCTAGCTCCTGTCCATCATCTATGGCTTTTCCCTCATTTACACAGGAGCAAGTGAAGCTGGGCTGGAGGATCTAGTGAGTGCCCTCAGCTGCGTGGGTGGATGTCAAATCGCAGTGAATCAAAGCTTTGTCCTTATTAATTTCCTATTTTTTCTTGTCTCTGCCCTTGTGATGATGACTGTCTACTCTAAGATCTTCCTCATTGCAAAGCAGCAATTGAACATTGAGTCAAAGAACATTGAGAAGATGGGCAAGCAGACCGCCAGGGCATCAGACAACTACAAGGACAGGGTGTCCAAGAGGGAGAGGAAAGCAGCCAAAACCCTGAGCATCGCAGTGGCTGCCTTCCTCCTTTCATGGCTGCCATACCTCATTGACTCCCTCATTGATGCCTTCCTGGGGTTCCTCACGCCCTCATATGTGTATGAAATCCTAACTTGGGTAGTTTACTATAACTCGGCCATGAACCCTTTTATATATGCTTTCTTTTATCCTTGGTTTCGAAAGGCCATCAAACTCATTGTCACTGGCAAAATCTTGAGACCAAATTCCTCAACCACCAACCTGTTTCCTGAGTAG
>rTaar7g
ATGGCTACAGATGATGGCAGTTTTCCCTGGACTCAGGAAAGCATCCTGAGCAGAGATCTGCTCTCAGCCTTGTCTCCCCAGCTGTGCTATGAGAACCTGAACAGATCCTGTGTCAGGAGCCCATACTCCCCAGGCTCTCGCCTCATCCTCTATGCAGTCTTTGGCTTTGGGGCTGTGCTGGCTGTGTGTGGAAACCTCCTGGTGATGACATCAATTCTTCATTTCAGGCAGCTGCACTCTCCTGCCAACTTTCTGGTGGCCTCCCTGGCCTGTGCTGACTTGTTGGTGGGTCTGACTGTGATGCCTTTCAGCATGGTGAGGTCTGTGGAGGGCTGCTGGTACTTTGGGGACAGTTACTGTAAATTACACAGTTGTTTTGATATTTCTTTCTGTAGTTCTTCTCTCTTACACTTGTGCTTCATCTCTGTTGATAGACATATTGCAGTCAGTGACCCCCTGATTTACCCCACCAGGTTCACTGCATCTGTTTCTGGCAAGTACATCACCTTCTCCTGGCTCCTGTCCATCATCTATGGCTTTTCCCTCATTTACACAGGAGCAAGTGAAGCTGGGCTGGAGGATCTAGTGAGTGCCCTTACTTGTGTGGGCGGCTGTCAAGTTGCAGTGAATCAAAGCTGGGTCTTCATCAATTTCCTATTATTTCTTGTCCCTGCCCTTGTGATGATGACTGTCTACTCTAAGATCTTCCTCATTGCAAAGCAGCAGGCTCAGAACATGGAGAAGATGAGCAAGCAGACTGCCAGGGCATCTGACAGCTACAAGGACAGGGTGGCCAAGAGGGAGAGGAAAGCAGCCAAAACCTTGGGCATTGCAGTGGCTGCCTTCCTCCTTTCATGGCTGCCATACTTCGTTGATTCCATCATTGATGCCTTCCTGGGTTTCATTACGCCCACGTATGTGTATGAAATCCTAGCTTGGATAGCTTACTATAACTCGGCCATGAACCCTTTGATTTATGCTTTCTTCTATCCTTGGTTTCGAAAAGCCATCAAACTCATTGTCACTGGCAAAATCTTGAAAGAGAATTCCTCAACCATCAATTTGTTCCCTGAGTAG
>rTaar7h
ATGGCTACAGATGATGAGAGTTTTCCCTGGGATCAGGACAGCATCCTGAGCAGAGATCTGCTCTCAGCCTTGTCTCCCCAGCTGTGCTATGAGAACCTGAACAGATCCTGTGTCAGGAGCCCATACTCCCCAGGCCCTCGCCTCATCCTCTATGCAGTCTTTGGCTTTGGGGCTGTGCTGGCTGTGTGTGGAAACCTCCTGGTGATGACATCAATTCTTCATTTCAGGCAGCTGCACTCGCCTGCCAACTTTCTGGTGGCCTCCCTGGCCTGTGCTGACTTGTTGGTGGGTCTGACTGTGATGCCTTTCAGCATGGTGAGGTCTGTGGAGGGCTGCTGGTACTTTGGGGACAGTTACTGTAAACTACACACCTCTTTTGATATGTCATTTTGTTGTTCTTCTCTCTTACACTTGTGCTTCATCTCTGTTGATAGATATATTGCAGTCAGTGACCCCCTGATCTACCCCATCAGGTTCACTGCATCTGTTTCTGGCAAGTGCATCACCTTCTCCTGGTTCCTGTCCATCATCTATGGCTTTTCCCTCATTTACACAGGAGCAAGTGAAGCTGGGCTGAAGGATCTAGTGAGTGCCCTCAGCTGTGTGGGTGGATGTCAAATCCCAATGAATCAAAGCTGTGTCCTTATTAATTTCCTATTATTTCTTGTTCCCACGCTTGTGATGATGACTGTCTACTCTAAGATTTTCCTCATTGCAAAGCAGCAGGCTCAGAACATGGAGAAGATGAGCAAGCAGACCACCAGGGCATCTGACAGCTACAAGGACAGGGTGGCCAAGAGGGAGAGGAAAGCAGCCAAAACCCTGGGCATTGCAGTGGCTGCCTTCCTCCTTTCATGGCTGCCATACCTCATTGACTCCATCATTGACGCCTTCCTGGGGTTCATCACGCCCTCTTATGTGTATGAAATCCTAGTTTGGATAGTTTACTATAACTCAGCCATGAACCCTTTGATATATGCTTTCTTTTATCCTTGGTTTCGAAACGCCATCAAACTCATTGTCACTGGCAAAATCTTGAAGCAGAATTCTTCAACCACCAACCTGTTTTCTGAGTAG
>rTaar7i
ATGGCTACAGATGATGACAGTTTTCCCTGGGATCAGGACAGCATCCTGAGCAGAGATCTGCTCTCAGCCTTGTCGCCCCAGCTGTGCGACAAGGATCCTGTGTCAGGAGCCCATACTCCCCAGGCCCTCGCCTCATCCTCTATGCAGTCTTTGGCTTTGGGGCTGTGCTGGCAGTGTGTGGAAACCTCCTGGTGATGACATCAATTCTTCATTTCAGGCAGCTGCACTCTCCTGCCAACTTTCTGGTGGCCTCCCTGGCCTGTGCTGACTTGTTGGTGGGTCTGACTGTGATGCCTTTCAGCATGGTGAGGTCTGTGGAGGGCTGCTGGTACTTTGGGGACAGTTACTGTAAACTACACACCTCTTTTGATATATCATTTTGTTTTTCTTCTCTCTTCCACTTGTGCTTCATCTCTGTTGATAGATACATTGCAGTCAGTGACCCCCTGATTTACCCCACCAGGTTCACTGCATCTCTTTCTGGCAAGTGCATCACCTTCTCCTGGGTCCTGTCCATCATCTATGGCTTTTCCCTCATTTACACAGGAGCAAGTGAAGCTGGACTGGAGGATCTCGTGAGTTCCCTCACCTGTGTGGGTGGATGTCAAATCCCAATGAATCAAAACTGTGTCCTTATTAATTTCCTATTATTTCTTGTCCCCACGCTTGTGATGATGACTGTCTACTCTAAGATCTTCCTCATTGCAAAGCAGCAGGCTCAGAACATTGAGAAGATGAGCAAGCAGACCGCCAGGGCATCGGACAGCTACAAGGACAGGGTGGCCAAGAGGGAGAGGAAAGCAGCCAAAACCCTGGGCATCGCAGTGGCTGCCTTCCTCCTTTCATGGCTGCCATACCTCATTGACTCCATCATTGATGTCGCCCTGGGGTTCATCACGCCCACGTATGTTTACGAAATCCTAGTTTGGATAGTTTACTATAACTCGGCCATGAACCCTTTGATTTATGCTTTCTTCTATCCTTGGTTTCAAAAAGCCATCAAACTAATTGTTACTGGAAAAATTTTGCGACAGAATTCCTCAACCGCCAACCTGTTTCCTGAGTAG
>rTaar8a
ATGGAGTGCATTTCTTTCATTTTTGTGTCTCACAATTGCCGTTGTCTTCTAGCAGGACAGAAATCCCTCAAGCATCAAAAAGGCAGAATCATGACAAGCAACTTTTCCCAAGCCCCCCTGCAGCTCTGCTATGAGAACGTGAATGCTTCCTGCATTAAAACCCCCTATTCGCCAGGGCTCCGGGTCCTCCTGTACATGGTCTTTGGCTTTGGGGCTGTGCTGGCAGTGTGTGGGAACCTCCTGGTGGTGATTTCAGTCCTCCATTTCAAGCAGCTGCACTCTCCTGCCAATTTCCTCATCGCCTCCCTGGCCAGTGCTGACTTCTTGGTGGGCATCTCTGTGATGCCCTTCAGCATGGTCAGGTCCATCGAGAGCTGCTGGTACTTTGGAGACACATTTTGTAGCCTTCACAGCTGCTGTGATGCAGCATTTTGCTATTCTTCTCTTTTCCACCTCTGTTTCATCTCTGTGGACAGGTACATCGCTGTCACGGACCCTCTGGTCTATCCCACCAAGTTCACAGTGTCTGTGTCTGGAATTTGCATCAGCATCTCCTGGATTCTGCCCCTCGTGTACAGCAGTGCAGTGTTCTACACAGGCATCAGTGCTACGGGGATTGAAAACTTAGTAAGTGCTCTCAACTGTGTAGGGGGCTGCCAAATCGTTGTCAATCAAGACTGGGTTTTGATAGATTTTCTCTTATTCCTCATCCCTACCCTCGTTATGATCATACTCTACAGCAAAATATTTTTAGTAGCCAAACAGCAAGCTGTAAAAATTGAAACTTCTATAAGTGGAAGCAAAGGAGAATCGTCCTTAGAGAGTCACAAAGCCAGGGTGGCCAAGAGAGAGAGGAAGGCTGCCAAAACCTTGGGGGTCACTGTGGTGGCATTTATGGTCTCATGGCTACCATATACAATTGACACCTTGATTGATGCTTTCATGGGCTTCATCACTCCTGCCTATGTCTATGAAATTTGTTGCTGGAGCGCCTATTATAACTCAGCCATGAACCCTTTGATTTATGCTTTCTTTTACCCTTGGTTTAGGAAAGCCATAAAGCTCATTTTAAGTGGAGAGATTCTAAAGAGTCATTCATCTACCATGAGTTTGTTTTCAGAGTAA
>rTaar8b
ATGACAAGCAACTTTTCCCAAGCAACCCTGCAGCTCTGCTATGAGAATGTGAATGCTTCCTGCATTAAAACCCCCTATTCACCAGGGCTCCGGGTCCTCCTGTACATGGTCTTTGGCTTTGGGGCTGTGCTGGCAGTGTGTGGGAACCTCCTGGTGGTGATTTCAGTCCTCCATTTCAAGCAGCTGCACTCTCCTGCCAATTTCCTCATCGCCTCCCTGGCCAGTGCTGACTTCTTGGTGGGCATCTCTGTGATGCCCTTCAGCATGGTCAGGTCCATCGAGAGCTGCTGGTACTTTGGAGACACATTTTGTAGCCTTCACAGCTGCTGTGATGCAGCATTTTGCTACTCTTCTCTTTTCCACCTCTGTTTCATCTCTGTGGACAGGTACATCGCTGTCACGGAACCTCTGGTCTATCCCACCAAGTTCACAATGTCTGTGTCTGGAATTTGCATCAGCATCTCCTGGATTCTGCCCCTTGTGTACAGCAGCGCAGTATTCTACACAGGCATCAGTGCTACGGGGATTGAAAACCTAGTAAGTGCTCTCAACTGTGTAGGAGGCTGCCAAGTTGCGATCAATCAAGACTGGGTTTTGATAAGTTTTCTCTTATTCTTCATACCTACCCTTGTTATGATCATCCTCTACAGCAAAATATTTTTAGTAGCCAAACAGCAAGCTGTAAAAATTGAAACTTCTATAAGTGGAAGCAAAGGAGAATCGTCCTTAGAGAGTCACAAAGCCAGGGTGGCCAAGAGAGAGAGGAAGGCTGCCAAAACCTTGGGGGTCACTGTCATGGCATTTATGGTCTCATGGCTACCATATACAATTGACACCTTGATTGATGCTTTCATGGGCTTCATCACTCCTGCCTATGTCTATGAAATTTGTGGCTGGATCGCTTATTATAACTCAGCCATGAACCCTTTGATTTATGCTTTCTTTTACCCTTGGTTTAGGAAAGCCATAAAGCTCATTTTAAGTGGGAAAATTTTAAAGGGTCATTCATCAACTACTAGTTTGTTTTCAGAATAA
>rTaar8c
ATGACAAGCAACTTTTCCCAAGCAACCCTGCAGCTCTGCTATGAGAATGTGAATGCTTCCTGCATTAAAACCCCCTATTCACCAGGGCTCCGGGTCCTCCTGTACATGGTCTTTGGCTTTGGGGCTGTGCTGGCAGTGTGTGGGAACCTCCTGGTGGTGATTTCAGTCCTCCATTTCAAGCAGCTGCACTCTCCTGCCAATTTCCTCATCGCCTCCCTGGCCAGCGCTGACTTCTTGGTGGGCATCTCTGTGATGCCCTTCAGCATGGTCAGGTCCATCGAGAGCTGCTGGTACTTTGGAGACACATTTTGTAGCCTTCACAGCTGCTGTGATGTGGCTTTTTGTTACTCTTCTGCTCTCCACCTCTGTTTCATCTCTGTGGACAGGTACATCGCTGTCACGGACCCTCTGGTCTATCCCACCAAGTTCACAGTGTCTGTGTCTGGAATTTGCATCAGCATCTCCTGGATTCTGCCCCTTGTGTACAGCAGTGCAGTGTTCTACACAGGCATCAGTGCTATGGGGATTGAAAACTTAGTAAGTGCTCTCAACTGTGTAGGGGGCTGCCAAGTTGTGGTCAATCAAGACTGGGTTTTGATAAGTTTTCTCTTATTCTTCATACCTACCCTTGTTATGATCATCCTCTACAGCAAAATATTTTTAGTAGCCAAACAGCAAGCTGTGAAAATTGAAACTTCTGTAAGTGGAAGCAAAGGAGAATCGTCCTTAGAGAGTCACAAAGCCAGGGTGGCCAAGAGAGAGAGGAAGGCTGCCAAAACCTTGGGGGTCACTGTCCTGGCATTTATTGTCTCATGGCTCCCATACACAATTGACACCTTGATTGATGCTTTTATGGGCTTCATCACCCCTGCCTATGTCTATGAATTTTGTTGCTGGAGCGCCTACTATAACTCAGCCATGAACCCTTTGATTTATGCTTTCTTTTACCCTTGGTTTAGGAAAGCCATGAAGCTCATTTTAAGTGGGAAAATTTTGAAGGGTCATTCATCAACTACAAGTTTGTTTTCAGAATAA
>rTaar9
ATGGAGCTCTGCTACGAGAACGTGAATGGATCTTGCATTAAAAGCTCCTACTCGCCCTGGCCTCGAGCCATCCTCTATGCGGTCCTTGGTTTGGGAGCCCTGCTGGCAGTGTTTGGGAACTTACTGGTCATCACCGCTATCCTCCACTTTAAACAGTTGCACACGCCTACAAACTTTCTGGTGGCCTCGCTGGCCTGTGCTGACTTCTTGGTGGGGGTGACTGTGATGCCCTTTAGCACGGTGCGGTCTGTGGAGGGCTGCTGGTACTTTGGGGACACTTACTGTAAGTTCCACACGTGTTTCGACACCTCCTTCTGCTTTGCGTCTCTGTTTCACTTATGCTGCATCTCCATTGACAGGTACGTTGCAGTCACCGACCCACTGACCTATCCGACCAAGTTCACCATTTCGGTTTCTGGCGTGTGCATCGCTCTCTCGTGGTTCTTTTCTGTCACCTACAGCTTTTCCATCTTTTACACAGGAGCCAACGAGGAAGGGATTGAGGAACTAGTGGTTGCTCTGACCTGTGTGGGAGGCTGCCAGGCTCCACTGAATCAGAATTGGGTTTTACTTTGTTTCCTTTTGTTCTTTCTGCCCACTGTCGTCATGGTGTTTCTCTATGGTCGGATATTTTTGGTGGCGAAGCAACAGGCTAGGAAGATAGAGGGTTCGGCCAACCAACCCCAGGCCTCCTCTGAGAGCTACAAGGAAAGAGTAGCCAGACGAGAGAGGAAGGCGGCCAAAACCTTGGGGATCGCCATGGCTGCATTTCTCGTGTCCTGGCTGCCATACATTATCGATGCCGTGATTGATGCCTACATGAACTTCATAACTCCTGCCTACGTCTATGAGATATTAGTGTGGTGTGTTTACTATAATTCAGCTATGAACCCTTTGATATATGCCTTCTTTTATCCTTGGTTTCGCAAGGCAATAAAACTTATTGTGAGTGGCAAAGTCTTCAGGGCTGACTCATCAAGAACTAATCTGTTCTCTGAAGAAGCAGGTGCAGGTTAA
>rGpr172b
ATGGCAGCACCTCCACTGGGCCGACTGGTGCTGACCCATCTGCTGGTGGCCCTTTTCGGCATGGGCTCCTGGATTGCGGTCAATGGGATCTGGGTAGAGCTACCTGTAGTGGTGAAAGAGCTCCCGGAGGGTTGGAGCCTCCCTTCCTACCTCTCAGTGCTTGTGGCACTGGGGAACCTGGGTCTGCTGCTGGTGACCCTGTGGAGGCGTCTGGCTCCCGGCAAGAGCGAGCGGATCCCCATCCAAGTGGTTCAGGGGCTGAGCATAGTGGGCACAGGCCTGCTGGCCCCTCTGTGGAGCAACATGGCCCTGGTGGCAGGACAGCTCCACTCTGTGGCCTTCCTAACGCTGGCGTTTGTGCTGGCATTGTCCTGCTGTGCTTCCAATGTCACTTTCCTGCCCTTTCTGAGCCACCTACCGCCTCCCTTTTTACGGTCTTTCTTCCTGGGCCAGGGCCTGAGTGCCCTGCTGCCCTGTGTGCTGGCTCTGGCGCAGGGGGTGGGCCGCCTGGAGTGCCTGCATGTGCCTGCCAACGGCACCACCGGGCCTCCGATCAAGGTGTCTCCCATCAATTTCCCTGAGCGTTTCTCTGCTGGCACATTCTTTTGGGTGTTGACGGCCCTCCTGGGCACTTCAGCCGCCGCCTTCCAAGGCCTCCTGTTACTACTGCCGTCCCCACCACCTGAAGCCACGATGGGTACCGGGCTTCGGGTAGAAACACCAGGAACAGAGGAGGAAGAGGAAGAGGAAGAGGCCTCACCATTGCAGGAGCCACCAGGCCAGGTGGCAAGCATTGTTTCCAGCCCAGACCCTAAGGCCCATCGGCTGTTTTCTTCCCGAAGTGCCTGTCTACTGGGGCTGCTGGCTATCACCAACGCCCTGACCAACGGTGTGCTGCCCGCTGTACAGAGCTTTTCCTGCCTGCCCTATGGGCGCCTGGCCTACCACTTGGCTGTCGTACTGGGTAGCTCTGCCAATCCCCTTGCCTGCTTTCTGGCCATGGCAGTGTTGTGCAGGTCTCTGGCAGGGCTGTATGGCCTCTGTCTGCTGGGCATGTTCTTTGGCACCTACCTGATGACACTGGCAGTCCTAAGTCCCTGTCCCCCTCTGGTGGGCACCTCAGCAGGTGTGGTCCTCGTGGTACTTTCATGGGTACTGTGTGCAGGCGTGTTCTCGTACATCAAGGTGGCGACCAGTTCCATGTTACACAGTGGAGGCCGGCCAGCACTGCTCGCAGCTGGGGTAGCTATTCAGGTGGGCTCTCTGCTGGGCGCCATCGCCATGTTCCCTCCCACCAGCGTCTACCCTGTGTTTCGCAGTGGAGAGGACTGTGTGGATCAGTGT
>rGpr157
ATGCCCACACCCGCGCCTCCCACCGAGCTGCTGCCGTGGGAGCGCGCGGTGGTACTGCTGTCCTGTGTGCTGTCAGCTCTGGGCTCCGGCCTCCTGGTGGCCACGCACGCCCTGTGGCCTGACCTGCGTAGCCGGGCTCGGCGCCTGCTACTCTTCCTGTCGCTGGCGGACCTGCTCTCGGCTGCCTCGTACTTCTACGGAGTGCTGCAGGACTTTGCGGGCACTTCGTGGGATTGCGTCCTTCAGGGCGCGCTCTCTACTTTCGCCAACACCAGTTCCTTCTTCTGGACCGTGGCCATCGCCCTCTACCTATACCTCAATATCGTCCGAGCTACGCGCGGGCCCTGCACGGACCACCTAGTCTGGGCTTTTCACCTCATCAGCTGGGGTGTCCCGTTGGCTATCACAGTGGCAGCCGTCTGTCTAAAGAAGATAGGCTACGATGCCTCTGATGTGTCCGTGGGCTGGTGCTGGATCAACCTGGAGGCCGAGGACCGTGTCCTGTGGATGCTACTGACCGGGAAGCTGTGGGAGATGCTGGCTTACATCTTGCTACCTCTGCTGTACCTTTTGGTCAGGAAGCACATCAACAGGGCGCACCAGGCGCTCTCGGAGTACCGGCCCATCTGGGAGGGGCGCCAGCTGCAGCGAGGCTCCCCCACCTCCATGGCTGATAAGAAACTGATCCTCATTCCCTTCATATTCATCTGCCTCCGGGTCTGGAGCACCGTGCGCTTTGTCCTGACCCTCTGTGGCTCCCCGGTTGTGCAGGCACCGGTGCTGGTTGTTCTACATGGCATTGGAAACACCTTCCAGGGAGGGGCCAACTGCATCATGTTTGTCCTCTGCACCCGGGCGGTCCGCACAAGGCTCTTCTCTCTCTGCTGCTGCTATCCTCGGCCCCCCACCCAGAACCCTCCTGGGGCTTCCATTCCCCCCAAGATGGGGGAATCTCAGGAATCCAGACGGACCCCAGAAGTGCCCAGCACT
>rGpr126
ATGCTCTATTTGGTTTTGCTAACTGCGGATCAGTTCACCTCCTGGCTTCCACTCAGCAAGTTGGCTGCCACCCGACGAGCTCCCCAGCCCTTACTGTCTTTCATTCTTACAAAAACGCTTCCTGAAAATATGAGTGCCGTCGCAGAGGTGGAGTCTCACAATGTTAAAGAAAATCTTCAGGGGTTCGCCTTTGCTGAGGTGGGTTCTCTTGCGAGAGTACGAACATGTGCTTCAAAATGCGTCACAAAGGAGTTCTCAGCGTCAGTTTCCCTGTACCTGAAGATCTGGAATGGGCACATCTCCTTAGGAGATACCTGTCTACAATTGGCAACTGTCGGAGCCAGCCTTTTCCAGCTTGCAGTTGCACCACCACCAGTATTTGTAACATCTCCAGACAGCTGGGCGAAGAGGAAGAGACCCATTGACGAGACAAGGTTGTTCGCATACCTGGGTGATGAAGACAGCCATGGGCCATCAAAAGAAAACCTGACGAGCCTCACTGGCTATCCTGGGCCAGCTCCGGAGCCTGGTGATCTCAGCCTCTCCAATCCCGCGGGCCGGGATCAGCCGCCACCCGCTCGCCGGAACCCTTCGTCCCAACTCTTGGGAAAGTTCTCCGCCGGGCGGAACCTGCCGCCGTCAGCCGCGCCCCTGCGCGCGGGACCTACTCTTGAACTCCGCGGCGCGCGCCCGGGGTCCACCTTGCGCCGCCCCGCGCGCAGAGGACGAGCAGCTGCCAGGAAACCCTATGAACTCTCCAGAAAGGGCGTGACGAAGGGTCCTGCGGGGCGCGGTCCCGAAAGCCCCGGTCCCCTTCGGTTAGCACCCAGGGTCTTCGGTGTTTATTCCTCTTCGCTGCTCTGTCCTGTCCGCATCCCCAAAGGCTTTTTTTTTTTTTTAAGAGCAGATAGAATGAACACGCACATTAGCATGCCAAGGAGTGTGGTAATTATAACAGCGGTTACTTACGGAACGATTGTGAGGTATCAGTGTACCTACCCTTGCATCTGCTCAGTCTGGCCCTTTTACGGCCCCTGTGAGCAAACGGCTTCTGTCCTTATCACATCCTCTGCAGTCTGGCCTGTTTCAGTGATGCTGGCTCGAGGAAACCTGTTGATGTTTGACACACGGGGGAGAAGGTGCTGCCATTGGAGACAGAAGTCAAGCACCCTGCTGTTCCTGTTTGCTTTATGTGTTGCGTGTTTCCCTCTCCCAGGGTTTTCTCCGATGTGTCATTCTGTTCGATTTTACTGCACCATTTGGTACAGAGAACTAGACCCAGAGATGGACAAACAGGTGGTGTCCATTTGCAAACACGACACTATTCAGATTGTTCTACAGTTATATCTACTGAGTGTCAACATGACCTTGACTGATAACAGGGAAAAGACCAAGAATGGGTGTGACACTGGAGAAGAGGAATCCAGTGGTGTCTTTCACCGAAACACTGAGCTGGAAGTTCCAGCCAGCCAGTGTGCTCTTTCCACTCAAGCAGCAGAGACATCCCATGCTGAGAGCAGTTGGAGAGATGTTGGAGTCCAGGCAACACAGAAGCAGCTCAGAGACAAGCTTCAACTAGTGGGTGTGAACCGCAGGTGTGACCTTTACTCACCTAGAGCTCCTCTCGCTACCATTTTCCTGAAGTTTAAAAATACCACTGGCTCCGAGAGCACAGCATGCAAGTTGGTTTTTATGCCCTCCTGGAAACCGCAGGCTGGCTTTGGCAGGTTGAGACCTTGCGTGCTCTGCTGCAGAGACCATTGTCACCTAAGCAGACTGTCTGAGTGGCTGGTCATCATTTGTACTTCTTGTCATCAGCCAAGTCTTCAGGATAAGGTGGCCACGACGGTCAAAGGCATTTTGTCCCCAGTAGCTTTGTGTTCATTGTGGGGATGTGGCAACTGCAGACTTGTCCTGTCCAATCCTTCTGGGACCTTTACTTCTCCGTGCTACCCTAATGACTACCCTAACACCCAGTCTTGCTCGTGGACCCTCCGAGCCCCTACTGGCTACATCATTCAGATAACGTTCAATGACTTCGACATTGAAGAAGCGCCCAACTGCATCTATGACTCGCTATCCCTTGATAATGGAGAGAGCCAGACAAAATTCTGCGGAGCGACTGCCAAAGGCCTGTCATTTAACTCGAGCGTGAATGAGATGCATGTGTCCTTTTCGAGTGACTTTAGTATCCAGAAGAAAGGCTTCAACGCCAGCTACATCAGAGTTGCTGTGTCCTTGAGGAATCAAAAGGTCATTTTGCCCCAGACCTTAGATGCCTACCAGGTATCAGTTGCAAAAAGCATCTCCATTCCAGAGCTCAAAGCTTTCACACTCTGCTTTGAAGCCTCCAAAGTTGGCAATGAAGACGACGACTGGACAGCTTTCTCCTACTCAGACAAGTCCCTGACACAGCTGCTCAGTCTTGAAAAGGCCAACAATGGCTACTTCCTGTCCATTTCTGGCGCAAGATGCTTGTTGAACAACGCATTACCGGTGAAGGAAAAAGAGGACATCTTCACAGGAAACTTTGAGCAGCTCTGTCTTGTGTGGAACAATTCTTGGGGCTCCGTTGGTATAAATTTCAAAAAGAACTATGAAACTATTCCATGTGACCTCACCATCGGTACTGTCGTACCAGGGGACGGAACATTGCTCTTGGGCTCTGATAGAGATGAGATCGCCTCTCTAAAGGGTAGCGTCTATAACTTCCGACTTTGGAATTTTACCATGGATCCGAAATCCCTGTCCAACCTCAGCTGTAGTATGTCCGGGAATGTCATAGACTGGCACAATGACTTTTGGAGCATCTCAACCCAGGCACTGAAAGCTGAGAACAACTTGAGCTGTGGTTCCTACCTGATCCCGCTTCCTGCAGCAGAGCTGACGAACTGTTCTGATCTGGGGACCCTCTGTCAAGCTACTGTAAGCCCTCCTACTCCTCCATCACCCATTGTCACCACTAATATCCCTGTTACTAACAGAATCCGTAAACAAAAGAATGACGGAATAATGTATCGAATATCTGTTGTGATTCACAATGACTTGAATCACCCTGAAGTAAGAGTGCAGAGCAAAGTAGCCGAATGGCTCAATGCAACCTTCCAGAACTGGAACTACACTGTTTATGTGGTTAATATAAGTTTTCACCAAGACTTAGGAGAGGACAGGATGAAAGTCAAGAGAGACGTCATGGATGACGACAAAAGGTTGGTGCTCTGGGCCCTTCTAGTCTACAATGCTACCAATAATGTCAGCCTGAATGGAGAGATGATTGAACAAAAGCTTTCAGCAAATAACGCATCACTAGAGGATGGCATAAGGCTGTGCAAAGTGGACGTGAAGCAGCTGGGTATGTGTAACACATTGGGGGATCCAGAAGGCTTCAAGTGGACAGCCATTTCTCCCTCTGTCTACAAACAACCCTGTCCAAACAAGCCTGGCTTCTTTATGATGCGGACATGCCTTTGTAACGAAACATCCACCTTCTGGGGCCCCATCGATGCCTCCAACTGTTCAAGACAATCAAACGAAGTGGCCAATGAGATTTTAGACTTAACTGGGGATGGACAGAACCTCACCTCGGCTAACATTAACAGCATTGTAGAACAGGTCAAGCGTATCGTGAACAAAGAAGAAAACATCGACAGAACCCTTGGTTCCACTCTCATGAATATATTTTCTAACATCTTAAGCAGTTCAGATAGCAATTTGCTTGAGTCTTCTACTGAAGCTTTAAAAACAATTGATGAGCTTGCCTTCAAAATAGACCTGAATAGCACCCCACACGTGAATATTGAGACACAGAATTTGGCCCTTGGAGTCTCATCCCTGATGCCAGGAACCAATGCACCTTCAAATTTTAGCATTGGCCTTCCAAGCAATAATGATTCGTATTTCCAGATGGACTTCGAGAATGGACAGGCAGACCCATTGGCATCTGTGATTTTGCCTCCAAATTTGCTTGAGAATTTAAGTCCTGAGGATTCCATATTGGTGAGAAGAGCACAGTTCACTTTCTTCAACAAAACTGGACTTTTCCAGGATGTTGGATCTCAAAGAAAAATCCTAGTGAGTTATGTGATGGCGTGCAGCATTGGAAACATTACTATCCAGAATCTGAAAGATCCGGTTCAAATCAAAATCAAACATACCAGGACACAGGAAGTGCATCAACCTATCTGTGCCTTCTGGGATCTGAACCAAAACAAAAGTTTTGGAGGATGGAATACGTCCGGATGTGTGGCCCACTCTGATTCGGACGCTGGTGAGACCATCTGTCTGTGCAACCACTTCACTCACTTCGGAGTCCTGATGGACCTTCCAAGGAGTGCTTCACAAATAGATGGGAGAAACACCAAAGTCCTCACATTCATTACCTATATTGGGTGCGGGATATCTGCCATTTTCTCAGCCGCGACTCTCCTAACATATGTTGCTTTTGAGAAGCTGCGCAGGGACTATCCCTCCAAAATCCTGATGAACCTGAGTTCGGCCCTGCTCTTCCTGAACCTTATCTTCCTCCTGGATGGCTGGATCACTTCCTTTGGTGTGGCCGGACTCTGCACTGCTGTGGCCGCCCTGTTGCACTTCTTCCTCCTGGCTACCTTCACCTGGATGGGGCTGGAAGCCATCCACATGTACATCGCTCTGGTGAAAGTGTTTAATACTTACATCCACCGCTATATTCTAAAATTCTGCATCATTGGCTGGGGTCTGCCAGCCTTGGTGGTGTCAATTATTCTAGTGAGCAGAAAACAAAATGAAGTGTATGGAAAAGAAAGTTATGGGAAAGATCAGGATGACGAATTCTGCTGGATTCAGGATCCCGTGGTATTTTACGTGAGCTGTGCCGGGTACTTCGGAATCATGTTCTTCCTGAACGTTGCCATGTTCATCGTGGTCATGGTACAGATCTGTGGGAGGAACGGAAAGAGAAGTAACCGGACCCTGAGAGAAGAGGTCTTAAGAAACCTGCGCAGTGTGGTCAGCCTGACCTTTCTGCTGGGCATGACATGGGGTTTCGCTTTCTTTGCCTGGGGACCCCTAAATATTCCTTTCATGTACCTCTTCTCCATCTTCAATTCATTGCAAGGTTTATTTATATTCATCTTTCACTGTGCAATGAAGGAGAATGTTCAGAAACAGTGGAGGCGCCATCTCTGCTGTGGCAGATTTCGGCTAGCAGACAACTCAGATTGGAGTAAGACAGCTACCAATATCATCAAGAAGAGCTCTGATAACCTGGGGAAATCTTTATCGTCAAGCTCCATTGGCTCCAATTCAACGTATCTCACGTCCAAATCAAAGTCCAGCTCCACTACCTATTTCAAAAGAAACAGCCACTCGGATAGTACTTCCATGGACAAGTCCCTGTCAAAACTGACCCATGCTGGTGGAGAGCAGACATCAATCATCCCTGTCCATCAGGTTATTGATAAGGTCAAGGGTTACTGTAATGCTCATTCTGATAACTTCTATAAAAATATCATCCTGTCAGATGCCTTCAGCCACAGCACAAAGTTTTAA
>rGpr143
ATGGCCTCCCCGCGCCTGGGAATCTTCTGCTGCCCTTCGTGGGATGCAGCCACACAGCTGGTGCTGACCTTCCAACCGCGGGTGTTCCATGCGCTGTGTCTGGGCAGCGGCGCCCTCCGCCTGGTGCTTGGCCTCCTTCAGCTCCTAACAGGGCGCCGATCTGTTGGTCACAGGGCGCCTGCGACAACCCCAGCAGCCTCAGTCCACATCCTTCGTGCTGCCACCGCCTGTGATTTGCTTGGCTGCCTGGGAATCGTTATCAGGTCCACAGTGTGGATAGCCTACCCAGAATTCATTGAAAACATTTCCAATATGAATGGAACAGACATTTGGCCTACTGCTTTCTGTGTCGGGAGTGCAATGTGGATCCAGCTGTTGTACAGTGCCTGCTTCTGGTGGCTCTTCTGCTATGCAGTTGATGTATACTTGGTGATCAGGAGATCAGCAGGACGGAGCACCATCCTGCTGTACCACATCATGGCCTGGGGCCTGCCTGTGCTGCTCTGTGTGGAAGGTGCAGTCATGCTTTATTACCCTTCTGTGTCCAGGTGTGAGAGAGGCCTGGACCATGCCATCCCCCATTATGTCACCACATACTTGCCACTTATGCTTGTCCTTGTGGCCAACCCGATCCTGTTTCACAAGACAGTGATTTCAGTGGCCTCTTTACTGAAAGGACGAAAAGGTGTTTATACAGAGAATGAGAGATTGATGGGGGCCGTGATCAAGACCCGGTTTTTCAAAATAATGCTGGTGTTAATTGCATGTTGGTTGTCCAATATCATCAATGAATGTCTTTTGTTCTACCTTGAAATGCAACCAGATACCCATGGAGGCTCTCTGAAACGCATCCAGAATGCAGCCAGGACCACATGGTTTATTATGGGAATATTGAATCCATCTCAAGGACTTCTCTTGTCTCTGGCCTTCTATGGCTGGACAGGATGCAGCCTGGATGTCCATGCTCCCAAGATGGTGATTCAGTGGGAAACAATGACTGCCTCGGCTGCTGAGGGCACATATCAGACCCCTGAGGGTTCCTGTGTGCCCCATCAAAACCCCAGGAAGGTGGTGTGTGTTGGGGGGCACACTTCTGATGAGGTGCTGAGTATTTTGTCTGAAGGTTCGGATGCTAGCACTGTTGAAATCCATACTGCAACTGGGTCCCACAACATAAAGGAAGTTGACTCCATTTCCCAAGCCCAGGGGGATCTC
>rGpr32
ATGTGAAGGCATTAAATGGCTTTATCTGAGGGAGTGGGGCATGGACTCTAATGTGATGCCATTGGTGGCTCTGCAGCATGGCTGATCTCAAATGCCAGCCTGTGGAGGTGAGGTACCTCTGCCAACTCACCATCACCATCCTGTTTGCATCCTGTGTTGCTGGAGTCCTGGGCAATGGGCTGGCACTGTGGATGGCTGTACACTGCACGGCCCGCACTGTCACCAGGATCTGGTTCTTCAACCTGGCCCTGGCTGCCTTTCCTGTCCTCCTGTCTGCTCCTATTTCCATCCATGTCATGGTCTATGGCTAGTGGCCATCTGCTAACTTGGTCTGTAAAGTCTGCATGGCCTTTCTGGTTCTCACCTTCTTCGCCAGCTTCCGTTTGCTGGTCCTCACCTCGGTGGATCGCTGCATCTTGGCTCTGTCACCCTGTGTGTGGCAGAAACCACAGAACGGTGCGTCAAGCCACATGGCTGTCCATCCCTGTGTGGCTGCTGGCAGCTGTTGCCAGTTCTGTTCTCCATACTTGAAAAGTACTGAACCACTGGGAAAGTACATGGCTGTGAATATTGCTACTTTGACTTCAATTCAGAGAAAGAGAGACAGGGCAGGATTGGAGTGCAACAGTTGCTAAGAGACAGGTGGCAATAGCCATCACCCACCTCCTGCTTGGCTTCCTACTACCCCTGACTGTCATCAGCATCTGTGCCCACTGCATCTGGGCCAGGCTCCGGAGGGAGGGCTGAGTGCATGCAAGGCGGCCCAAGAGGCTGCTGGTGGTGGATGTAAGCGCCTTCTTCATCTTCTGGTTCCCTTTTAACGTGGTGCTCTTGGTGAAGTCGACGGTGCTGATGTGTCTGCAGCAGCCCCACACCCCCAGGGTGCAGCACATCTCATGGGCTGCCTTCGCTCTGGGCTGCTTCAACGGGTGCCTCAACCCATTCCTCTATGTCTTCGTCGGCAGAGATTTCCAGCAGAAAAATTTCCAGTCTCTATCTCCTGCCCTGGCTGGAGTGTTTGGGGATGA
>rFzd10
ATGCAACACCCGGGCCCACGCCTGTGGCTGATGCTGCAGGTAATGATGGGTTCGTGCGCGGCCATCAGCTCCATGGACTTAGAGCGCCCTGGAGACGGCAAGTGCCAGCCGGTGGAGATTCCCATGTGCAAGGACATCGGCTACAACACCACCCGCATGCCCAACCTGATGGGCCACGAGAACCAGCGGGAGGCGGCCATCCAACTGCATGAGTTCGCGCCGCTCGTGGAGTACGGCTGCCACGGCCACCTCCGCTTCTTCTTGTGCTCGCTGTACGCGCCCATGTGCACCGAGCAGGTCTCCACACCCATCCCTGCTTGCCGGGTCATGTGCGAGCAGGCCCGGCTCAAGTGCTCGCCGATCATGGAGCAGTTTAAATTCAGGTGGCCGGACTCCCTGGATTGCAGCAAACTCCCCAACAAGAACGATCCCAACTACCTGTGCATGGAGGCACCCAACAACGGCTCCGATGAGCCCAGCCGTGGCTCTGGCATGTTCCCTCCGCTCTTCAGGCCCCAGAGGCCCCACAGCGCGCAAGAGCACCCACTAAAGGACGGGGGTCCCGGGCGCGCAGGCTGTGACAACCCAGGCAAGTTCCACCACGTGGAGAAGAGCGAATCCTGCGCACCGCTCTGCACTCCGGGGGTGGATGTGTATTGGAGCCGCGACGACAAGCGCTTCGCTGGGTCTTGGCTGGCCATCTGGGTCCGTGCTGGGTTTCTTTTCCAGCGCCCTTTCACCGTGCTCACCTTCTCATCGACCCATCACGCTTCAGGTACCCCGAACGTCCCATCATTCTTCTCTCCATGTGCTACTGCGTTTATTCTGTGGGCTATATCATCCGCCTCTTCGCGGGCGCGGAGAGCATTGCCTGCGACCGGGACAGTGGGCAGCTGTATGTTATCCAGGAAGGGCTGGAGAGCACGGGCTGTACCTTAGTCTTCTTGGTACTTTACTACTTCGGCATGGCCAGCTCTTTATGGTGGGTGGTTCTCACCCTCACTTGGTTCCTGGCTGCTGGCAGGAAGTGGGGCCATGAGGCCATTGAAGCCAACAGCAGCTACTTTCACCTGGCAGCCTGGGCCATCCCGGCTGTGAAGACCATCTTGATCCTGGTGATGCGCAGGGTGGCAGGGGATGAGCTCACTGGTGTGTGTTATGTGGGCAGCATGGATGTCAATGCTCTGACCGGCTTCGTGCTGGTCCCGCTGGCTTGCTACCTAGTCATCGGCACTTCCTTCATCCTGTCTGGCTTTGTGGCTTTATTCCACATCCGGAGGGTGATGAAAACAGGTGGGGAGAACACGGACAAGCTGGAGAAGCTCATGGTACGCATAGGGGTCTTCTCCCTCCTCTACACCGTGCCGGCCACCTGTGTGATTGCTTGTTACTTTTATGAACGCCTCAACATGGATTACTGGAAGATGCTGGCCACCCAGCACAAGTGTAAAACGAACAATCAGACCAAGACAGCCGACTGCCTGATGACCACCTCCATCCCTGCTGTGGAGGTCTTCATGGTCAAAGTGTCCATGCTTCTGGTGGTGGGCATTACCAGTGGGGTGTGGGTCTGGACTTCCAAGACCCTGCAATCCTGGCAACAGGTATGCAGCCGGGGGTTAAAGAGAAAAAGCCGGAGGAAACCAGCCAGTGTGGTCACCAGTGCAGGGATCTACAAAAAAGCCCAGCACCCCCAAAAACCTCATCTTGGGAAGTATGAGCTTCCTGCTCAGCCTTCAGCCTGCGTGTGA
>rGpr115
ATGAAGCCCTGGATTGCCATGCTTTGCTGTTTAGTGTTTTTTCTGACAACTGAATGTTCTCATTCCAAATCCAAGACTCACAGAAAAGATGAAGATAAATTTCAGATATCTCTACAGAAGCATGAGTTTAGGCCAAGACAGGGTAAATGTGATGGACCATGTAGTTCCTTTTCCAGCTGTAACCAGAGCTGTGCTTGGAACTTCCGTGGAGAAATCGTATTCACCTGTAATCAAAACAAATGGCAGAAAACAATTGAGACATGCACAAGTCTCTCTGTGGAGGCCTTGTTTCAGCGCACACATCCTGCAACTGGCCTATCCTTGGCGTCATCTTCTGTTTTCCCTATGAACTTAATTGGCAATACGGCACCAGTTCATATTGGGAATGTATCTGAAGGAATTCGAAAGTACTGCCCTGAGGACTACTTCTGCATCGTCGATGTTGTGAAATCCTCTGCAGTTACATCTGGAAATATTGCATTCGTAGTAGAGTTATTAAAAAATATCTCTTCAGACTTGCAAACTTATGGAATGCATGCTAGTGTGACTTGGAAGAAAATGAAGAACTATGGAAAAATGGCCAACCACATCCTTGGCCCCACTGCCATTTCAAATTGGGCTTTCATTCCCAACAAAAATGCCAGCTCAGATCTGTTGGATTCAGTGAACTCTTTCGCCAAGAAACTCCAAATCCACGGTAAATCTGAAAGTGTTGTAGATGAACTCTTTATTCAGACCAAAGGCTCCCGTATCTCTCACGGTACCTCAGGGAACAGCCTGAGTCTCTCCGTACCCAGGTACAATGCTACAGAGGACGTCTTAGTGCTGATCGAAATTCCTAGGCAAGCATTACAGGAGCTGTCGTCCAATACGTCCCAAGCCATTGCCGTAGCGTTTCCAACCTTGGGGGCCATTCTAAAAGAAGTCCACCAGCCAAATAGCAGTCTCCAAAAGCCCATAAATGATCTGATCCTATCACTGGTTTTGCCAGAAGGTCTGAACGAAATCATACTCACCTTTGATAAAATCAACAAATCCCAGAGCACCAGCAGCCAGTGTGTCAGCTGGGATGCTGAGGAAAGGCAGTGGGACGAGAGCCCATGCACAGTGATGTCAGACATCAACAGCACAGTGAAATGCCGGTGCAGACACAACAAAGCTGTGATGTCCTTCTCCATTCTCATGTCTTCTAAGCCGGTGAAGGACATGATTCTGAACCGTATCACCTTCATCGGACTCAGCGTCTCCATCTTTAGCTTGGTGCTCTGCCTGGTCATCGAAGCCATCGTCTGGTCCCGGGTGGTTGTGACAGAGATATCCTACATGCGCCACGTGTGCATCGTGAACATTGCAGTGTCCCTCCTGACCGCCAATGTGTGGTTCATCATCGGCTCCAACTTCAGTGCGAATGCTCAGGAGGATCACAAGTGGTGCGTGGCCGTGACGTTTTTCTGTCACTTCTTCTTCCTCTCCCTGTTCTTCTGGATGCTCTTCAAAGCCCTGCTCATAGTCTATGGAATACTGGTCGTTTTCCGCAGGATGATGAAGTCCCGTATGATGGCCATTGGCTTTGCCATTGGCTATGGGTGTCCCCTTGTGATCGCCGTCATCACGGTCAGTGTTACAGAGCCTGGGGAAGGCTACACCAGACGAGATGCCTGCTGGCTTAATTGGAACCAAACCAAAGCCCTTTTTGCTTTTGCCATCCCAGCCTTGGCCATTGTGGCTGTGAATCTCCTTGTGGTTCTGACAGTTGCTATCAACACACAGAGGCCCTTGATTGGCAGTTCAAAATCTCAGGATATGGCCATCGTTTTCAGAATCAGCAAAAATGTTGCCATCCTCACCCCACTTCTGGGACTGACCTGGGGTTTTGGTCTAACAACCCTGCTAGAAGGCACACACCTGGTATTCCACATAATCTTCGCCTTGCTCAATGCTTTCCAGGGCCTTTTCATCTTGCTGTTTGGTACCATTATGGATCACAAGATAAGGGATGCTCTGAGGATGAGGGTATCTTCACTGAAGGGGAAATCAAGGGCAGCAGAGGTAAGGTCCAGCCACCGGAGGGTCAGGGTCTCTGCTCACGCCAAGATGGATGCCCTAGTCCAGCACTCGGAAAGTTTTTAG
>rGprc5d
ATGTATGAGGACTGCGTGAAGTCCACAGAAGACTATTACCTCTTCTGTGACAATGAGGGGCCGTGGGCCATTGTTCTGGAGTCCTTGGCAGTGATCGGCATAGTGGTTACGATATTGCTACTCCTGGCCTTTCTGTTCCTCATGCGGAGGGTGCAGGACTGCAGCCAGTGGAACGTGCTTCCCACCCAGTTCCTCTTCCTGCTGGCCGTGCTTGGGCTCTTTGCACTTACTTTTGCCTTCATCATCCAGCTCAACCAGCAAACTGCCCCTGTCCGCTACTTCCTCTTTGGGGTTCTCTTCGCTATCTGCTTCTCCTGCCTCCTGGCTCATGCCTCCAACCTGGTGAAGCTGGTCCGGGGTAGAGTCTCCTTCTGCTGGACAACAATTCTGTTCATCGCTATCGGGGTCAGCCTGCTGCAGACCATCATTGCGATAGAGTACGTGACCCTCATCATGACCAGAGGCTTGATGTTCGAGCACATGACGCCGTACCAGCTCAACGTGGACTTTGTCTGCCTCCTGATCTACGTCCTCTTCCTGATGGCCCTCACGTTCTTCGTCTCCAAGGCCACCTTCTGTGGCCCGTGTGAGAACTGGAAACAGCACGGAAGGCTCATCTTTGCCACCGTGCTTGTCTCCATCATCATCTGGGTGGTGTGGATCTCCATGCTAATGAGAGGCAACCCTCAGCTCCAGCGCCAGCCCCAATGGGATGATGCGGTCATCTGCATTGGCCTGGTCACCAACGCTTGGGTCTTCCTGCTGCTCTACATCATCCCTGAGATGAGCATCCTCTACAGATCATGTAGGCAGGAGTGTCCTCCTCAAGGCAACATCTGCCAAGTCCCCGTCTACCAACGCAGCTTCAGGATGGAGAACCAGGAACCCACCAGAGGTACATGGCCGAGGGCCTGGGGCAGGGAGGGAACTAGATAG
>rGpr144
GGAATCCAGAGAGTCATTTTACCCTGGGCTAGTGGCTCAACCTCTCTGGTCTTGAATGGCCTGGAGGTGCGAAGCCTGCACCTGAGGTCAGCGCTGGAGGGCATTCATTCCTGGCGAGCATCCAGATGGACCAGGCCACATCCGCATCCCTGCAGTCAGATGCAGGGGGCTCCTGGGCCACCACGGGCTGCTTAGGGCTCCTGTACACCCAGACTCGACCACCTGCCCCTGCAACCACAGCACCAGCCTCGCCATCCTGCTGCAGGTGTATGAGGGAGGTCCTGGAGAGGAGTCGCTGCTGAGGACTCTGTCATTCGTGGGCTGTGGCGTGTCTGAACGGACCACGATCCACAAGAATCTTATTCTTTCCCTGGCCTCTGCTGAGGGCTTCCTCATGACCAGTGAGTGGGTGAAGACCAACAAGGTGACCTGTGTGGCTGTCACAGCAGCCATGCATCTTCTCTTTCTGGTTGCCTTCTCCTGGAGCAAGGTGTAGCTGTGAGCATGCACCCAGGCCCCAGGATGAGGCTGTACTGGCATTCCTGTGGTCATCGTGGCCATCACTCTAGCATTGCACACTCATGACTACGTGACTTCTGGACACTGCTGG
>rEmr4
ATGCTGCTTATCTGGTCAATATTACAAATGATGACTATTTCAGATATTGATGAGTGTCGATTGGAAGAAACTTTGTGCAAGGATGTATCATACTGTAGAAATAAAATTGGGACTTACATATGCAGCTGTGTAGTAAAATATCCTATAATTAACTGGGTAGCTGCCATTTTTGATATTGATCATCCTGATTGTTATGTGAAAGAGGATGTTGCAAAAGGGGCTACCGTATATCTTCAAAACACAGAACGTCACATCTTAAATGAAAACTCAGATACACCAATAAAGTATGAAACTAATAAATGCAAGAAGACAACTATTTTGGAAGCTGGCAACAACACAATGAAGATTAATTGTACTAGTGTCCTCAAAGAAGAAACTACAGTGGCTTTTATTGCATATAAGTCTCTTGGGAATCTTCTAAATGGATCATTTTTTAGAAATAAAGAAGGGTTTCAGGAAGTAAAATTGAACTCTCATATTGTTAGTGGAGCCATTCGCTCAGAAATCAAACCTGTGCTATCTGAACCTGTAATCCTGACTTTACAAAATACTCAGCCCATTGACTCAAGAGCAGAACATCTCTGTGTCTATTGGGAAGGATCAGAGGAAGGGGGTAGCTGGTCTACTAAGGGCTGCTCGCACGTGTACACCAATAAATCCTACACAATTTGCAAGTGTTTCCACCTGTCCAGCTTTGCTGTGCTTGTGCTTTCTGCACTCTCTGTGATCACCTATGTGGGACTCAGTCTTTCTCTCTTGTGCCTATTTCTGGCGGCCATCACTTTTCTCCTGTGCCGGCCCATTCAGAATACCAGCACGACACTCCACCTACAGCTCTCCATCTGCCTTTTCCTGGCTGACCTCCTCTTCCTCATAGGCATCAACAGAACTAAGCCTAAGGTGCTGTGCTCAATCATAGCAGGAATGTTGCACTATCTCTACTTGGCTTCCTTCATGTGGATGTTTCTGGAAGGGCTACACCTTTTCCTTACTGTGAGAAATCTCAAAGTGGCCAACTACAGCCACTCAGGCAGATTCAAGAAGAGACTCATGTATCCTGTAGGATATGGGTTTCCTGCCCTTATTGTTGCTGTGTCTGCAATAGCTGGTCACAAGAATTATGGAACATACAACTGCTGGCTCAGCCTTCATAGAGGATTCATCTGGAGCTTCTTGGGGCCAGTGGCAGCCATTATCTTGATAAACCTGGTGTTCTACTTTCAAGTTCTATGGATTTTGAGAAGCAAACTTTCTTCTCTCAATAAAGAAGTTTCTACACTTCAAGACACAAAGATGACATTTAAAGCCATCGTTCAGCTATTTGTATTAGGATGTTCTTGGGGCATTGGCTTATTTATTTTCTTTGAAGTTGGGAAGACAGTGAGATTGATCTTTGCCTATCTGTTCACCATCATCAATGTCCTGCAGGGTGTTTTGATATTTCTGGTACATTGTCTGCTTAATCGCCAGGTGCGAATGGAGTATAAGAAGTGGTTTCATAGGCTGCAGAGAGAAACTGAAAGTGAAAGTACGGAATTGTCTCATTCTACTACTCACACCAAAATG
>rGpr133
GAGAGCAACCGCCTCTTCCTGTATTGTGCCTTCCTTAACTTCAGCTCCGGAGAAGGCGTCTGGTCCAGCCAGGGCTGTGCACTCACGGAAGGAAACCTCACCTACTCAGTGTGCCACTGCACACACCTCACCAACTTCGCCATCCTCATGCAAGTGGTCCCACTGAAGCTGTCCGTTCTCTGCCTGGCTGCCACACTGGTCACCTTCGCAGTACTGAGTTCCGTCAGCACCATTCGGAACCAGCGTTACCACATCCACGCCAACCTGTCCTTCGCCGTCCTGGTGGCCCAGGTCCTGCTGCTAATCAGTTTCAGCATGGAGCCTGGCACGGTG
>rGrm6
ATGGGGAGGCTCCCGGTGCTGCTGCTATGGCTAGCCTGGTGGTTGTCGCAGGCAGGCATAGCCTGCGGTGCCGGCTCCGTGCGCCTGGCCGGTGGCCTGACGCTGGGCGGACTATTCCCAGTGCACGCGCGGGGAGCCGCAGGACGCGCGTGCGGGGCGCTGAAGAAAGAGCAAGGCGTGCACCGGCTGGAAGCGATGCTCTACGCGCTGGACCGCGTCAACGCTGACCCGGAGCTGCTGCCCGGCGTGCGGCTGGGCGCGCGGCTGCTCGACACCTGCTCGCGGGACACCTACGCTTTGGAGCAGGCTCTGAGCTTCGTGCAGGCGCTCATCCGAGGCCGCGGAGACGGCGACGAGGCCAGTGTGCGCTGCCCTGGGGGAGTTCCCCCGCTGCGCTCCGCGCCTCCAGAGCGCGTGGTGGCGGTGGTGGGAGCCTCGGCTAGCTCCGTGTCCATCATGGTGGCCAACGTCTTGCGCCTGTTTGCGATACCCCAGATCAGCTATGCCTCCACAGCCCCAGAGCTCAGTGACTCCACACGCTATGACTTCTTCTCCCGAGTGGTGCCTCCTGACTCCTACCAGGCCCAGGCCATGGTGGACATTGTGCGGGCACTGGGATGGAATTACGTGTCTACATTGGCCTCTGAGGGCAACTATGGCGAGAGCGGGGTTGAGGCCTTTGTGCAGATTTCCCGTGAGGCTGGAGGTGTCTGTATTGCCCAGTCAATAAAGATTCCCAGGGAGCCAAAGCCGGGAGAGTTCCACAAAGTGATCCGGAGGCTCATGGAGACACCCAACGCCCGTGGCATCATCATCTTTGCCAATGAGGATGACATCAGGAGGGTCTTGGAGGCAACACGCCAGGCCAACCTGACTGGCCACTTCCTGTGGGTTGGCTCAGACAGCTGGGGATCCAAGATCTCTCCCATCTTGAACCTAGAGGAAGAGGCTGTGGGGGCCATCACTATCTTGCCCAAAAGGGCTTCAATCGACGGATTTGACCAATACTTCATGACTCGTTCCTTGGAGAACAACCGCAGAAACATCTGGTTTGCCGAGTTCTGGGAAGAGAATTTTAACTGCAAACTAACCAGCTCCGGTGGCCAGTCAGATGATTCCACCCGGAAATGCACAGGTGAGGAACGCATCGGCCAGGACTCCGCCTATGAGCAGGAGGGGAAGGTGCAGTTCGTGATAGACGCTGTGTACGCCATTGCTCACGCTCTGCATAGCATGCACCAAGCGCTCTGCCCAGGCCACACAGGTCTGTGCCCAGCCATGGAGCCTACTGATGGCCGGACGCTGCTGCACTACATCCGAGCAGTCCGCTTCAATGGTAGTGCAGGAACCCCAGTGATGTTCAATGAGAATGGAGATGCCCCCGGGCGCTATGACATCTTCCAGTACCAGGCAACCAACGGAAGCGCCAGCAGCGGCGGGTACCAGGCCGTGGGCCAATGGGCAGAGGCCCTTAGACTGGATATGGAAGTTCTACGGTGGTCAGGCGACCCCCACGAAGTGCCCCCTTCTCAGTGCAGCCTCCCCTGCGGGCCCGGTGAACGGAAAAAGATGGTGAAGGGTGTCCCCTGCTGTTGGCACTGTGAGGCCTGCGACGGGTACCGCTTCCAGGTGGACGAGTTCACATGCGAGGCCTGCCCAGGGGACATGAGGCCCACCCCCAACCACACTGGTTGCCGTCCCACACCCGTGGTGCGCCTGACCTGGTCCTCTCCATGGGCAGCTCTGCCCCTTCTCCTGGCTGTCCTGGGCATCATGGCTACCACCACCATTATGGCCACCTTCATGCGACACAATGACACTCCCATAGTCCGCGCCTCTGGCCGTGAGCTTAGCTACGTGCTGCTCACTGGCATCTTCCTGATCTACGCCATCACCTTCCTCATGGTAGCCGAGCCTTGTGCAGCCATCTGTGCTGCCCGCAGACTCTTGCTTGGCTTGGGCACCACGCTCAGCTACTCAGCCCTGCTCACCAAGACCAACCGCATCTACCGCATCTTTGAGCAAGGGAAGCGCTCTGTCACACCACCACCCTTCATCAGCCCCACTTCGCAACTAGTCATCACCTTCGGCCTCACCTCCCTGCAGGTGGTGGGAGTGATAGCATGGCTGGGGGCCCAGCCTCCACACAGCGTGATTGACTACGAGGAGCAGAGGACGGTGGACCCCGAGCAGGCCAGGGGTGTGCTCAAGTGTGATATGTCTGATCTGTCCCTCATTGGTTGCCTGGGCTACAGTCTCCTGCTCATGGTCACGTGTACAGTGTATGCCATCAAGGCCCGAGGTGTGCCTGAGACCTTCAATGAGGCCAAGCCCATCGGCTTCACCATGTACACCACCTGTATTATCTGGCTGGCTTTTGTTCCCATCTTCTTTGGTACCGCCCAGTCAGCTGAGAAGATCTACATCCAAACCACCACACTAACTGTGTCACTGAGCCTGAGTGCATCAGTGTCCCTCGGCATGCTCTACGTGCCCAAAACCTACGTCATCCTGTTCCATCCAGAGCAGAACGTACAGAAGCGGAAGCGCAGCCTCAAGAAGACCTCCACGATGGCAGCCCCACCCCAGAACGAGAACGCAGAGGACGCCAAGTAG
>rGlp2r
ATGAGGCCCCAACCAAGCCCGGCAGTGCCCAGTAGATGCAGAGAGGCACCCGTGCCCCGAGTGAGGGCACAGCCAGTGGGCATCCCTGAGGCCCAGGGGCCCGTTCCTCTCCACTCCCAACAGATGCGTCTGCTGTGGGGCCCTGGGAGGCCCTTCCTCGCCCTGCTTCTGCTGGTTTCCATCAAGCAAGTTACAGGATCGCTCCTCAAGGAGACAACTCAGAAGTGGGCTAATTATAAGGAGAAGTGTCTGGAAGACTTGCACAATAGACTTTCTGGCATATTTTGTAATGGGACATTTGATCGGTATGTGTGCTGGCCTCATTCTTATCCTGGAAATGTCTCTGTTCCCTGTCCTTCATACTTACCTTGGTGGAATGCAGAGAGCCCAGGAAGGGCCTACAGACACTGCTTGGCTCAGGGGACTTGGCAGACGCGAGAGAACACCACAGATATTTGGCAGGATGAATCAGAATGCTCAGAGAACCACAGCTTCAGACAAAACGTGGATCACTACGCCTTGCTATACACCTTGCAGCTGATGTACACTGTGGGCTACTCCGTGTCTCTCATCTCCCTCTTCTTGGCTCTTACACTCTTCTTGTTCCTTCGAAAACTGCATTGCACACGCAATTACATCCACATGAACCTGTTCGCTTCGTTCATCCTGAAAGTTCTGGCTGTCCTGGTGAAGGACATGGTCTCCCACAACTCTTACTCCAAGAGGCCCGATGATGAGAGTGGATGGATGTCATATCTGTCAGAGACATCCGTCTCCTGTCGCTCCGTCCAGGTCCTCCTGCACTACTTTGTGGGCACCAATCACTTGTGGCTGCTGGTTGAAGGACTTTACCTCCACACTCTGCTGGAGCCCACAGTGTTTCCTGAAAGGCGGCTGTGGCCCAAGTACCTGGTGGTGGGTTGGGCCTTCCCCATGCTGTTTGTTATTCCCTGGGGTTTTGCCCGTGCACACCTGGAGAACACACGGTGCTGGGCCACAAATGGGAACCTGAAAATCTGGTGGATCATCAGAGGACCCATGCTGCTTTGTGTAACAGTTAATTTCTTCATCTTCCTCAAGATTCTCAAGCTTCTCATTTCTAAGCTCAAAGCTCATCAGATGTGCTTCAGAGACTACAAATACAGATTGGCGAAATCAACGTTGCTCCTCATTCCTTTGTTGGGGGTTCATGAGGTCCTCTTCACTTTCTTCCCCGACGACCAAGTTCAAGGATTTTCAAAACGTATTCGACTCTTCATCCAGCTGACACTGAGCTCTGTCCACGGATTTCTGGTGGCCTTGCAGTATGGCTTTGCCAATGGAGAGGTGAAGGCAGAGCTGCGAAAGTCATGGGGCCGCTTCTTATTAGCCCGCCACTGGGGCTGCAGAACCTGTGTCCTGGGGAAGAATTTCCGGTTCCTGGGGAAGTGTTCCAAGAAGCTGTCGGAGGGAGATGGCTCTGAGACACTCCAGAAGCTGCGGTTCTCCACATGCAGCTCACACCTGGCCTCTGAGACCCTGGGAGACGTTGGGGTACAGCCTCACAGGGGCCGTGGAGCTTGGCCCCGGGGAAGCAGCCTGTCTGAGAGCAGTGAGGGAGACTTCACCCTGGCCAATACGATGGAGGAGATTCTGGAAGAGAGTGAGATCTAA
>rGrm8
ATGGTATGCGAGGGAAAGCGCTTAGCCTCTTGCCCTTGCTTCTTCCTCTTGACTGCCAAGTTCTACTGGATCCTCACAATGATGCAAAGAACTCACAGCCAAGAGTATGCCCATTCCATCCGGGTGGATGGGGACATCATTTTGGGGGGTCTTTTTCCTGTTCATGCCAAGGGAGAAAGAGGGGTGCCTTGTGGGGAGCTGAAGAAGGAAAAGGGGATCCACAGACTTGAGGCCATGCTTTATGCAATCGACCAGATTAACAAAGACCCTGATCTTCTCTCCAATATCACTCTGGGGGTCCGGATCCTTGACACGTGTTCCAGGGACACCTACGCTTTGGAGCAGTCACTGACCTTCGTGCAGGCACTGATAGAGAAAGATGCGTCTGATGTGAAGTGTGCTAATGGAGATCCGCCCATATTCACCAAGCCCGACAAGATTTCTGGCGTCATAGGTGCTGCAGCAAGCTCTGTGTCCATCATGGTGGCTAACATTTTAAGACTATTTAAGATACCTCAGATTAGCTATGCATCCACAGCCCCAGAGCTAAGTGACAACACCAGGTATGATTTCTTTTCTCGGGTGGTCCCGCCTGACTCCTACCAAGCCCAAGCCATGGTGGACATTGTGACGGCCCTGGGATGGAATTATGTGTCAACACTGGCTTCCGAGGGGAACTATGGAGAGAGTGGTGTTGAGGCCTTCACTCAGATCTCAAGGGAGATTGGTGGTGTTTGCATTGCTCAATCACAGAAAATCCCACGTGAACCAAGACCTGGGGAATTTGAAAAAATTATCAAACGCCTGCTGGAGACACCTAACGCTCGCGCAGTGATTATGTTTGCCAACGAGGATGACATCAGGAGGATATTGGAAGCAGCAAAAAAATTAAACCAGAGTGGGCATTTTCTATGGATTGGCTCTGATAGTTGGGGATCCAAAATTGCGCCCGTCTACCAGCAGGAGGAGATCGCAGAAGGAGCGGTGACAATTTTGCCTAAAAGAGCATCAATTGATGGGTTTGATCGATACTTTAGAAGCCGAACTCTTGCTAATAATCGAAGAAATGTGTGGTTTGCAGAATTTTGGGAGGAGAATTTTGGATGCAAATTAGGATCACATGGGAAGAGGAACAGTCACATAAAGAAATGCACAGGGCTGGAGCGAATTGCACGGGATTCATCTTATGAACAAGAAGGAAAGGTTCAATTTGTTATTGATGCAGTGTATTCCATGGCTTATGCACTGCATAACATGCACAAAGAGCGCTGTCCTGGATACATAGGTCTTTGCCCAAGAATGGTCACCATCGATGGGAAAGAGCTACTGGGTTACATCAGGGCCGTGAATTTTAATGGCAGTGCTGGTACACCTGTCACTTTTAATGAAAATGGAGATGCTCCTGGACGCTACGATATCTTCCAGTATCAGATAAACAACAAAAGTACAGAGTACAAAATCATCGGGCACTGGACAAATCAACTTCATCTAAAGGTGGAAGATATGCAGTGGGCTAATAGAGAGCACACGCACCCAGCATCTGTCTGCAGCCTGCCGTGCAAGCCCGGGGAGAGGAAGAAAACCGTGAAAGGGGTCCCTTGCTGCTGGCACTGTGAACGTTGTGAGGGTTATAACTACCAGGTGGATGAACTGTCCTGTGAACTTTGCCCTTTGGATCAGAGACCAAACATCAACCGCACAGGCTGCCAGAGGATCCCCATCATCAAGTTGGAGTGGCATTCGCCCTGGGCTGTGGTACCTGTGTTCATAGCAATATTGGGAATCATTGCTACCACCTTTGTGATTGTGACCTTTGTCCGCTATAATGACACGCCCATCGTGAGAGCTTCTGGGCGGGAACTTAGTTACGTGCTCCTAACGGGGATTTTTCTCTGTTACTCCATCACCTTTTTGATGATTGCCGCACCTGACACGATCATCTGCTCCTTCCGACGGATCTTCTTGGGACTTGGTATGTGTTTCAGCTATGCAGCACTTTTGACCAAAACAAACCGTATCCACCGAATATTCGAGCAAGGGAAGAAATCTGTCACAGCACCTAAGTTTATCAGCCCAGCATCCCAACTGGTGATCACCTTCAGCCTCATCTCTGTCCAGCTCCTCGGAGTGTTTGTGTGGTTTGTCGTGGATCCCCCCCACACCATCATTGACTATGGCGAACAGCGAACGCTGGATCCTGAGAACGCCAGGGGAGTGCTCAAGTGTGATATTTCGGATCTGTCACTCATTTGTTCCCTGGGATACAGTATCCTCCTGATGGTCACCTGTACTGTTTATGCCATTAAAACCAGAGGGGTCCCAGAGACGTTCAATGAAGCCAAACCTATTGGCTTTACAATGTACACCACGTGCATCATTTGGTTAGCTTTCATCCCCATCTTTTTTGGTACAGCCCAGTCAGCAGAAAAGATGTACATCCAGACAACGACACTTACTGTTTCCATGAGTTTAAGTGCTTCAGTGTCTCTGGGAATGCTCTATATGCCCAAAGTTTATATTATAATTTTTCATCCAGAGCAGAATGTTCAAAAACGCAAGAGAAGCTTCAAGGCTGTGGTCACAGCTGCTACCATGCAAAGCAAACTGATCCAAAAGGGAAATGACAGACCAAATGGCGAGGTGAAAAGTGAACTCTGTGAGAGTCTTGAAACCAACACGTCTTCTACCAAGACAACATACATCAGCTACAGTAATCATTCGATCTGA
>rEltd1
ATGAGACTCCTCCTGCTTCTAGTGGGTCTCTCCACTTTGCTGAATCACTCCTACACACAAAACTGCAAGACACCGTGTCTCCCAAATGCCAAGTGTGAGGTGTTGGACGAAGTGGCAGCCTGCTTCTGCAGTACAGGCTACACTGGGAATGGCATCACGATTTGTGAAGATGTAGACGAGTGCAACGAGACCTCCGTCTGCGGTGATCACGCTGTGTGTGAAAACACGAATGGAGGATTTAGCTGCTTCTGCGTGGAAGGTTATCAGACCTCCACCGGGAAGACGCAGTTCACGCCTAATGATGGCTCTTACTGCCAAGATGTAGACGAGTGCAACGAGACCTCCGTCTGCGGTGATCACGCTGTGTGTGAAAACACGAACGGAGGATTTAGCTGCTTCTGCGTGGAAGGTTATCAGACCTCCACCGGGAAGACGCAGTTCACGCCTAATGATGGCTCTTACTGCCAAGAAATTGTGAATTCAAATTGCCACTTAGAGCATGACTGCATTGCTGCAAACATTAATAAAACTCTAAAAAGAATTGGACCCATAACAGAACAGCTGACTTTACTCCATGAAATCTACAAGAATTCTGAGGCTGAGCTTTCTCTGGTGGATATAGTCACATACATAGAGATACTAACAGAATCATCCTCACTACAAGGCTACATAAAGAACACCACTTCGCCCAAGGATGCCTACTTCGGTTCAGCTCTTACTGAATTTGGAAAAACCGTCAATAATTTTGTTGAAAAGAACACACATGAAATGTGGGACCAGTTACCTACAAATCGTAGAAGACTCCATCTCACAAAACTGATGCACGCTGCTGAGCACGTCACCTTACAGATCTCTCAGAACATCCAGAAGAATACTCAGTTTGACATGAATTCTACCGACTTGGCTCTCAAGGTTTTCGTTTTTGATTCAGTTCACATGAAGCATACTCATCCCCATATGAATGTGGACGGAGGCTATGTAAAAATATCCCCGAGGAGAAAATCTGCATATGACCCAAATGGCAACGTCATTGTTGCATTCCTGTGCTATAGGAGCATTGGCCCCTTGCTTTCCTCATCTGACGACTTCTTACTGGGCGCTCAGAGTGACAATTCCAAAGGAAAGGAGAAGGTCATTTCTTCAGTGATTTCTGCCTCAATTAGCTCAAACCCACCCACACTGTATGAACTTGAAAAAATTACATTTACACTGAGTCATGTAAAGCTCTCAGATAAGCACCAGACACAGTGCGCCTTTTGGAACTACTCAGTCGATGACATGAACAATGGCAGCTGGTCATCTGAGGGCTGTGAGCTGACATACTCCAACGACACCCATACTTCCTGCCGATGTAGTCATCTGACACACTTTGCGATTTTGATGTCCCCCAGTACCTCCATTGAAGTTAAAGATTACAATATCCTGACGAGGATCACTCAGCTGGGAATAATCATCTCCCTGATCTGCCTCGCCATATGCATTTTCACCTTCTGGTTCTTCAGTGAGATTCAAAGCACCAGGACCACAATCCACAAGAATCTCTGCTGCAGCCTCTTTCTTGCACAACTAGTTTTTCTTGTCGGCATCAACATAAACACAAACAAGCTGGTCTGCTCTATCATCGCTGGCCTGCTCCATTACTTCTTCTTAGCTGCCTTTGCCTGGATGTGCATTGAAGGCATCTACCTATACCTCATCGTTGTTGGGCTCATCTATAACAAGGGGTTTTTACACAAGAACTTCTATATCTTTGGCTATCTTAGCCCGGCTGTAGTTGTTGGATTCTCGGCCTCTTTGGGATACAGATATTATGGTACCACCAAAGTATGTTGGTTGAGCACTGAAAACAACTTTATCTGGAGCTTCATAGGGCCAGCGTGTCTAATCATTCTTGTTAATCTCTTGGCTTTTGGAGTTATCATATACAAAGTGTTCCGCCACACTGCTGGACTGAAGCCAGAAGTTAGTTGCTACGAGAACATAAGGTCTTGCGCCAGAGGAGCCCTGGCCCTCCTCTTCCTTCTGGGTACCACCTGGACCTTTGGGGTTCTCCACGTAGTGCATGCATCTGTTGTGACAGCCTACCTCTTCACAGTCAGCAACGCTTTCCAAGGGATGTTTATTTTCTTATTCCTATGTGTTTTATCTAGAAAGATTCAAGAAGAATATTACAGATTGTTCAAAAATGTCCCCTGCTGTTTTGAATGTTTAAGATAA
>rFzd4
ATGGCTTGGCAGGGCACAGGGCCAAGCGTCCGGGGGATGCCTGGAGGCGTCAGGCTCAGGCTGGGGCTGCTGCTGCTGCAGTTGCTCCTGCTCCAGCGGCCCGCCCTGGGGTTCGGGGACGAGGAGGAGCGGCGTTGCGACCCCATCCGCATCGCCATGTGCCAGAACCTCGGCTACAACGTGACCAAGATGCCCAACTTAGTGGGACACGAGCTGCAGACAGACGCGGAGCTGCAGCTGACAACTTTCACGCCGCTCATCCAGTACGGCTGCTCCAGCCAGCTGCAGTTCTTCCTTTGTTCGGTTTATGTGCCAATGTGCACAGAGAAGATCAACATCCCCATCGGCCCGTGCGGTGGCATGTGTCTTTCAGTCAAGAGACGATGTGAACCAGTCCTGAAAGAATTTGGGTTTGCCTGGCCGGACAGCCTGAACTGCAGCAAGTTCCCACCCCAGAACGACCACAACCACATGTGCATGGAAGGACCAGGTGACGAAGAGGTACCCTTGCCCCACAAAACTCCCATCCAGCCGGGGGAAGAGTGCCACTCCGTGGGAACCAATTCCGATCAGTACATCTGGGTGAAAAGGAGCCTGAACTGTGTTCTCAAGTGTGGCTACGATGCTGGCTTGTACAGCCGCTCAGCTAAGGAGTTCACGGATATTTGGATGGCCGTGTGGGCCAGCCTCTGCTTCATCTCTACCACCTTCACTGTGCTGACCTTCCTGATTGATTCGTCCAGGTTTTCTTACCCTGAGCGCCCCATCATATTCCTCAGTATGTGCTATAATATTTATAGCATTGCTTATATTGTTCGGCTTACTGTAGGCCGGGAAAGGATATCCTGTGATTTTGAAGAGGCGGCAGAACCCGTTCTCATCCAAGAGGGACTTAAGAACACAGGATGTGCAATAATTTTCTTGCTGATGTACTTTTTTGGAATGGCCAGCTCCATTTGGTGGGTTATTCTGACACTCACTTGGTTTTTGGCAGCCGGACTCAAGTGGGGTCACGAAGCCATTGAAATGCACAGTTCTTATTTCCACATCGCAGCCTGGGCTATCCCTGCCGTGAAAACCATTGTCATCTTGATTATGAGACTAGTGGATGCCGATGAGCTGACTGGCCTGTGCTATGTCGGGAACCAAAGCCTAGATGCCCTCACCGGCTTTGTGGTGGCACCTCTCTTTACCTATTTGGTGATTGGAACTCTATTCATTGCTGCAGGCTTGGTGGCCCTCTTCAAAATTCGGTCAAATCTTCAAAAAGATGGGACCAAGACAGACAAGTTGGAAAGGCTAATGGTCAAGATCGGGGTCTTCTCGGTCCTGTACACGGTTCCTGCGACCTGTGTGATTGCCTGTTATTTCTATGAAATCTCAAACTGGGCACTCTTTCGGTATTCTGCAGATGACTCAAACATGGCAGTTGAAATGTTGAAAATTTTTATGTCTTTGCTCGTGGGCATCACTTCAGGCATGTGGATTTGGTCTGCCAAAACTCTTCACACGTGGCAAAAATGTTCTAACCGATTGGTGAATTCTGGGAAGGTAAAGAGAGAGAAGAGGGGGAATGGTTGGGTGAAGCCAGGGAAAGGCAACGAAACTGTGGTGTAG
>rCrhr2
ATGGACGCGGCGCTGCTCCTCAGCCTGCTGGAGGCCAACTGCAGCCTGGCACTGGCCGAAGAGCTGCTTTTGGACGGCTGGGGAGAGCCCCCGGACCCCGAAGGTCCCTACTCCTACTGCAACACGACCTTGGACCAGATCGGGACCTGCTGGCCCCAGAGCGCGCCTGGAGCCCTAGTGGAGAGACCATGCCCCGAATACTTCAACGGCATCAAGTACAACACGACCCGGAATGCCTACAGAGAATGCCTGGAGAATGGGACCTGGGCCTCAAGGATCAACTACTCACACTGTGAACCCATTTTGGATGACAAGCAGAGGAAGTATGACCTGCATTACCGAATCGCCCTCATCATCAACTACCTGGGCCACTGTGTTTCCGTGGTGGCCCTGGTGGCTGCTTTCCTGCTTTTCCTAGTGCTGCGGAGTATCCGCTGCCTGCGGAATGTGATCCACTGGAACCTCATCACCACCTTCATCCTGAGAAACATCACGTGGTTCCTGCTGCAACTCATCGACCACGAAGTGCATGAGGGCAATGAGGTCTGGTGCCGCTGCGTCACCACCATATTCAACTACTTTGTGGTCACCAACTTCTTCTGGATGTTTGTGGAAGGCTGCTACCTGCACACGGCCATCGTCATGACGTACTCCACGGAGCATCTGCGCAAGTGGCTCTTCCTCTTCATTGGATGGTGCATACCCTGCCCTATCATTGTCGCCTGGGCAGTTGGCAAACTCTACTATGAGAATGAGCAGTGCTGGTTTGGCAAGGAACCTGGTGACTTAGTGGACTACATCTACCAGGGCCCCATCATCCTCGTGCTCCTCATCAATTTTGTGTTTCTGTTCAACATCGTCAGGATCCTGATGACAAAACTGCGAGCCTCCACCACATCCGAGACCATCCAGTACAGGAAGGCAGTGAAGGCCACCCTGGTCCTCCTCCCCCTGTTGGGCATCACCTACATGCTCTTCTTTGTCAATCCTGGAGAGGACGACCTGTCACAGATTGTGTTCATCTACTTCAACTCTTTCCTGCAGTCCTTTCAGGGTTTCTTTGTGTCCGTTTTCTACTGCTTCTTCAATGGAGAGGTGCGCTCCGCCCTGAGAAAGCGGTGGCACCGTTGGCAGGACCACCACGCCCTCCGAGTGCCTGTGGCCCGGGCCATGTCCATTCCCACATCGCCCACCAGGATCAGCTTCCACAGCATCAAGCAGACAGCTGCCGTGTGA
>rCrhr1
ATGGGACGGCGCCCGCAGCTCCGGCTCGTGAAGGCCCTTCTCCTTCTGGGGCTGAACCCTGTGTCCACCTCCCTTCAGGATCAGCGCTGTGAGAACCTGTCCCTGACCAGCAATGTTTCTGGCCTGCAGTGCAATGCATCCGTGGACCTCATTGGCACCTGCTGGCCCCGGAGCCCTGCGGGCCAGTTGGTGGTCCGACCCTGCCCTGCCTTTTTCTACGGTGTCCGCTACAACACGACAAACAATGGCTACCGGGAGTGCCTGGCCAACGGCAGCTGGGCAGCCCGTGTGAATTATTCTGAGTGCCAGGAGATTCTCAACGAAGAGAAGAAGAGCAAAGTACACTACCATGTTGCAGTCATCATCAACTACCTGGGTCACTGCATCTCCCTGGTAGCCCTCCTGGTGGCCTTTGTCCTCTTCTTGCGGCTCAGGAGCATCCGGTGCCTGAGAAACATCATCCACTGGAACCTCATCTCGGCTTTCATCCTACGCAACGCCACGTGGTTTGTGGTCCAGCTCACCGTGAGCCCCGAGGTGCACCAGAGCAATGTGGCCTGGTGTAGGTTGGTGACAGCCGCCTACAATTACTTCCATGTAACCAACTTCTTCTGGATGTTCGGTGAGGGCTGCTACCTGCACACAGCCATTGTGCTCACGTACTCCACCGACCGTCTGCGCAAGTGGATGTTCGTCTGCATTGGCTGGGGTGTACCTTTCCCCATCATTGTGGCTTGGGCCATTGGGAAGCTGCACTACGACAATGAAAAGTGCTGGTTTGGCAAACGTCCTGGGGTATACACTGACTACATCTACCAGGGCCCCATGATCCTGGTCCTGCTGATCAACTTTATCTTTCTCTTCAACATTGTCCGCATCCTCATGACCAAACTCCGGGCATCCACTACATCTGAGACCATTCAGTACAGGAAGGCTGTGAAGGCCACTCTGGTGCTCCTGCCCCTTCTGGGCATCACCTACATGTTGTTCTTCGTCAACCCTGGAGAGGACGAGGTCTCCAGGGTCGTCTTCATCTACTTCAACTCTTTTCTGGAGTCCTTTCAGGGCTTCTTTGTGTCTGTGTTCTACTGTTTTCTGAACAGTGAGGTCCGCTCCGCTATCCGGAAGAGGTGGCGTCGGTGGCAGGACAAGCACTCCATCAGAGCCCGAGTGGCCCGAGCTATGTCCATCCCCACCTCCCCGACCAGAGTCAGCTTTCACAGCATCAAGCAGTCCACAGCAGTGTGA
>rGrm7
ATGGTCCAGCTGGGGAAGCTGCTCCGCGTCCTGACTTTGATGAAGTTCCCCTGCTGCGTGCTGGAGGTGCTCCTGTGCGTGCTGGCGGCGGCGGCGCGCGGCCAGGAGATGTACGCCCCGCACTCGATCCGGATCGAGGGGGACGTCACCCTTGGGGGGTTGTTCCCAGTGCACGCCAAGGGTCCCAGCGGAGTGCCCTGCGGCGACATCAAGAGGGAGAATGGGATCCACAGGCTGGAAGCTATGCTTTATGCCCTGGACCAGATCAACAGCGATCCCAACCTGCTGCCCAATGTAACGTTAGGCGCGCGGATCCTGGACACTTGTTCCAGGGACACTTATGCGCTCGAACAGTCGCTCACTTTCGTCCAGGCGCTTATCCAGAAGGACACCTCCGACGTGCGTTGCACCAACGGAGAGCCCCCGGTTTTCGTCAAGCCAGAGAAAGTAGTTGGAGTGATTGGGGCTTCGGGGAGCTCCGTCTCCATCATGGTAGCCAACATCTTGAGGCTTTTTCAGATCCCTCAGATTAGTTATGCATCCACGGCTCCTGAACTCAGTGATGACCGGCGCTATGACTTCTTCTCTCGAGTGGTCCCGCCTGATTCCTTCCAAGCCCAGGCGATGGTTGACATTGTAAAGGCTTTGGGCTGGAATTACGTGTCTACTCTTGCATCTGAAGGAAGCTATGGAGAGAAAGGTGTGGAGTCCTTCACACAGATTTCCAAAGAGGCAGGTGGGCTCTGCATTGCCCAGTCCGTGAGAATCCCCCAAGAGCGCAAAGACAGGACCATTGACTTTGATAGAATTATCAAACAGCTCTTGGACACTCCCAACTCCAGGGCCGTCGTGATTTTTGCCAACGATGAGGATATAAAGCAGATCCTTGCCGCCGCCAAAAGAGCTGACCAAGTAGGCCATTTTCTCTGGGTCGGGTCAGACAGCTGGGGTTCCAAAATCAACCCACTGCATCAGCACGAAGATATTGCGGAAGGAGCCATAACAATCCAGCCTAAAAGGGCAACCGTGGAAGGATTTGATGCTTACTTCACATCCCGGACACTTGAAAACAACAGGAGAAATGTATGGTTTGCCGAATACTGGGAAGAAAACTTCAACTGCAAGTTGACAATTAGTGGGTCCAAAAAAGAAGACACAGATCGCAAATGCACAGGACAGGAGCGAATTGGAAAAGACTCCAATTATGAGCAGGAAGGTAAAGTACAGTTTGTGATTGATGCTGTCTATGCCATGGCCCATGCTCTTCATCACATGAACAAGGATCTGTGTGCTGACTACCGCGGAGTGTGCCCAGAGATGGAGCAAGCAGGCGGCAAGAAGTTGTTGAAGTATATCCGCCATGTTAACTTCAATGGTAGTGCTGGAACCCCAGTAATGTTTAACAAAAATGGCGATGCTCCAGGGCGTTATGACATCTTCCAATACCAGACAACAAACACAACCAACCCTGGTTATCGTCTCATTGGGCAGTGGACAGATGAACTTCAGCTCAATATAGAGGACATGCAGTGGGGCAAAGGAGTCCGAGAGATCCCATCCTCTGTGTGTACATTGCCATGCAAGCCTGGGCAAAGGAAGAAGACACAGAAGGGAACGCCTTGCTGCTGGACCTGTGAGCCCTGTGATGGATACCAGTATCAGTTTGATGAGATGACCTGTCAGCATTGTCCCTACGACCAGAGGCCCAATGAGAACCGAACTGGCTGTCAGAACATCCCAATCATCAAACTGGAGTGGCACTCCCCCTGGGCTGTCATTCCTGTCTTCCTGGCAATGTTGGGGATCATTGCCACCATCTTTGTCATGGCAACTTTCATCCGCTACAATGACACACCCATTGTCAGGGCATCTGGGCGGGAACTCAGCTATGTTTTATTGACAGGCATCTTTCTCTGCTATATCATCACCTTCCTAATGATTGCCAAACCAGATGTGGCAGTGTGTTCTTTCCGACGTGTCTTCTTGGGCTTGGGCATGTGTATTAGTTATGCTGCCCTTTTAACAAAGACCAATCGGATTTATCGCATATTCGAGCAGGGCAAGAAATCGGTGACAGCTCCCAGACTCATAAGCCCAACGTCACAACTGGCGATCACTTCCAGTTTAATATCGGTGCAGCTTCTAGGTGTCTTCATTTGGTTTGGGGTTGACCCCCCCAACATTATCATAGACTACGATGAGCATAAGACCATGAACCCAGAACAAGCAAGGGGTGTTCTCAAATGTGACATCACAGACCTTCAAATCATTTGTTCCCTGGGATATAGCATTCTTCTCATGGTCACATGTACTGTGTATGCCATCAAGACTCGGGGCGTACCAGAGAATTTTAATGAAGCCAAGCCCATTGGGTTCACTATGTACACGACGTGTATCGTATGGCTTGCCTTCATCCCAATATTTTTTGGCACAGCGCAGTCAGCAGAAAAGCTCTACATACAAACTACCACGCTTACAATCTCCATGAACCTAAGTGCGTCAGTGGCGCTGGGAATGCTATACATGCCGAAAGTGTACATCATCATTTTCCACCCTGAACTCAATGTCCAGAAACGGAAGCGAAGCTTCAAGGCCGTAGTCACAGCAGCCACCATGTCATCAAGGCTGTCACACAAACCCAGTGACAGGCCCAACGGTGAGGCAAAGACAGAACTCTGTGAAAATGTAGACCCAAACAGCCCTGCTGCAAAAAAGAAGTATGTCAGTTATAATAACCTGGTTATCTAA
>rPthr2
ATGCCCTGGCTGGAAGCTTTACCCTACATCTGTGGATGGCTGATTCTCCGTAGCTGTCTCCTGGTTGGAGCGCAGCTGGATTCTGATGGCACCATCACTATAGAGGAGCAGATTGTTCTTGTTATGAAGGCTAAAATGCAATGTGAACTCAACATCACAGCTCAGTTCCAAGAAGGAGAGGGCAATTGCTTCCCAGAATGGGATGGACTCATTTGTTGGCCTAGAGGAACGGCGGGGAAAACGTCAGCTATGCCCTGTCCTTCATATGTTTATGATTTCAATCACAAAGGAGTTGCTTTCCGGCACTGCACTCCCAAYGGAACGTGGGATTTTATTCATGGCTCAAATAAAACCTGGGCTAACTATTCAGACTGCTTTCTGCAGCCTGATATCAACATAGGAAAGCAAGAGTTCTTTGAAAACCTCTACATCCTGTACACTGTCGGCTATTCCATCTCTTTTGGCTCCTTGGCAGTAGCCATTCTCATCATTGGCTATTTCAGGCGGTTGCATTGCACTAGGAACTATATCCACTTGCATTTGTTTGTGTCCTTCATGCTGAGAGCCAYGAGCATCTTTGTCAAGGACAGAGTAGCCCAGGCTCACCTGGGAGTAGAGGCACTGCAGTCTCTGGTGATGCAGGGTGACCTTCAGAACTTCATTGGAGGACCATCTGTGGACAAATCTCAGTATGTGGGGTGCAAGATCGCTGTCGTGATGTTTATTTATTTCTTGGCTACAAACTATTATTGGATCCTGGTGGAAGGGCTCTACCTGCATAACTTAATCTTTGTGTCTTTCTTTTCTGACACCAAATACCTGTGGGGCTTCATCTTGATAGGCTGGGGATTTCCAGCGGTATTTGTTGTGGCCTGGGCAGTAGCACGAGCCACTCTGGCGGATACCAGGTGTTGGGAACTTAGTGCTGGAGACAGGTGGATTTACCMGGMTCCAATCTTGGCGGCTATTGGGCTGAATTTTATTCTGTTCCTGAATACAGTTAGAGTTCTTGCTACYAAAATTTGGGAGACCAATGCTGTTGGGCATGACATGAGAAAGCAGTACAGGAAACTGGCTAAGTCAACGCTGGTCCTGGTGCTGGTGTTTGGTGTGCATTACATCGTGTTCATCTGCCAGCCGCACTCCTTCTCGGGGCTCTGGTGGGAGATCCGCATGCACTGCGAGCTCTTCTTCAACTCCTTCCAGGGATTCTTCGTGTCTATTGTCTATTGCTACTGCAACGGAGAGGTACAGGCTGAGGTGAAGAAGACCTGGACTCGTTGGAATCTGTCCATCGACTGGAAAAAGGCGCCGCCTTGTGGCGGCCACAGGTACGGCTCGGTGCTCACCACTGTCACACACAGCACCAGCAGCCAGTCACAGATGGGACCAAGCACACGCCTGGTGCTCATCTCTAGCAAACCCGCCAAGACTGCCTGCAGACAGATCGACAGTCATGTGACTCTACCTGGCTACGTCTGGAGTAGTTCTGAGCAGGACTGTCAACCACAATCTACCCCGGAGGAGACTAAAAAAGGTCATGGGCGACAGGAAGATGATAGTCCAGTGGGGGAGTCTTCCAGGCCAGTAGCATTCACCATAGACACGGAAGGATGCAAGGGAGAATCCCACCCTATCTGA
>rSctr
ATGCTCAGCACCATGAGACCCCGGCTGTCCCTGCTTCTGCTGAGGCTGTTGCTGCTCACCAAAGCAGCGCACACCGTTGGAGTTCCGCCCCGACTGTGTGACGTGCGGCGTGTGCTGCTTGAGGAACGGGCCCACTGCCTACAGCAACTCTCCAAAGAGAAGAAAGGAGCACTGGGCCCGGAGACAGCATCAGGCTGTGAGGGGCTTTGGGACAACATGAGCTGCTGGCCCTCCTCTGCACCAGCACGGACAGTGGAAGTGCAGTGTCCGAAGTTCCTCCTGATGCTCTCAAACAAAAATGGGTCTCTGTTCCGGAACTGCACACAAGATGGATGGTCAGAAACCTTCCCCAGGCCTGACCTGGCCTGTGGGGTCAACATAAACAACTCCTTTAATGAGAGACGGCATGCGTACCTGCTGAAACTCAAGGTCATGTACACTGTAGGCTACAGTTCCTCCTTGGCCATGCTCCTGGTCGCCCTCAGCATCCTGTGCTCTTTCCGGAGGCTGCACTGCACTCGCAACTACATCCACATGCACCTGTTCGTGTCCTTCATCCTGCGCGCCCTGTCCAACTTCATCAAGGACGCCGTACTCTTCTCCTCGGACGACGTCACCTACTGTGATGCCCATAAGGTGGGCTGCAAGCTGGTCATGATCTTCTTCCAGTACTGCATCATGGCCAACTACGCATGGCTGCTGGTGGAGGGCCTCTACCTTCACACACTCCTTGCCATCTCCTTCTTCTCAGAAAGGAAGTACCTGCAGGCCTTTGTGCTCCTCGGATGGGGTTCTCCAGCCATTTTTGTTGCTTTGTGGGCTATCACCAGGCACTTTCTAGAAAATACTGGATGCTGGGACATCAACGCCAATGCTTCCGTCTGGTGGGTCATTCGAGGGCCTGTGATTCTGTCCATCCTGATCAATTTCATCTTCTTCATAAACATTCTAAGAATCCTGATGAGGAAACTTAGAACACAAGAAACAAGAGGAAGTGAAACAAACCATTATAAGCGCCTGGCCAAGTCCACCCTCCTGCTGATCCCGCTCTTTGGCATCCACTACATTGTCTTCGCCTTCTCCCCAGAGGACGCCATGGAGGTCCAGCTGTTCTTCGAACTGGCCCTGGGCTCCTTCCAGGGTCTGGTGGTAGCTGTCCTTTACTGCTTCCTCAATGGTGAGGTGCAGTTGGAAGTTCAGAAAAAATGGCGCCAGTGGCACCTTCAAGAGTTCCCGCTGCGCCCTGTGGCCTTCAATAACTCCTTCAGCAACGCCACCAACGGCCCCACCCACAGCACCAAGGCTAGCACTGAGCAAAGCCGGAGCATCCCCAGGGCCAGTATCATCTGA
>rCelsr3
ATGGCGAGGCGGCCTCTATGGTGGGGTCTCCCGGGACCGTCGACCCCGTTACTACTGCTCCTTCTCTTCTCTTTGTTCCCGTCTAGCCGGGAGGAGATGGGGGGCGGTGGGGATCAGGGCTGGGACCCAGGGGTAGCTACTGCTACTGGGCCAAGAGCTCAAATCGGCAGTGGAGCCGTAGCTCTTTGTCCCGAGTCTCCAGGCGTCTGGGAAGATGGAGATCCTGGCCTGGGGGTCAGGGAACCTGTCTTCATGAAGCTCCGAGTAGGTAGGCAAAACGCCCGGAATGGTCGAGGGGCCCCTGAGCAACCAAACCGGGAGCCGGTGGTCCAGGCATTAGGTAGTCGCGAGCAAGAGGCAGGTCAGGGTTCGGGATATTTGTTATGTTGGCACCCAGAGATCTCCTCTTGTGGGCGGACAGGGCATTTACGAAGAGGTAGTTTGCCACTAGATGCTCTGTCCCCAGGGGATTCTGATCTGAGGAACAGCTCTCCTCACCCTTCGGAACTTCTGGCTCAGCCTGATAGCCCCAGGCCAGTGGCCTTCCAACGTAATGGTAGGAGAAGCATCCGCAAAAGAGTGGAAACCTTTCGCTGCTGCGGGAAACTATGGGAGCCAGGACACAAGGGTCAGGGTGAGAGATCCGCGACTTCCACAGTGGATAGGGGACCCCTTCGGCGGGACTGCCTCCCCGGCTCTTTGGGATCTGGCCTGGGGGAGGATTCAGCACCACGTGCTGTGAGGACAGCTCCTGCGCCGGGTTCAGCACCTCACGAGTCTCGGACAGCTCCCGAGCGCATGCGCTCCCGCGGTCTCTTCCGCCGCGGTTTCCTCTTTGAGCGCCCTGGGCCGCGCCCTCCCGGATTCCCGACTGGTGCTGAAGCCAAGCGAATACTCTCAACGAACCAGGCTCGTTCCCGTCGTGCTGCAAACCGCCACCCGCAGTTTCCTCAATACAACTACCAAACACTTGTACCTGAAAATGAGGCAGCGGGCACAGCTGTGCTGCGCGTGGTGGCGCAAGACCCGGACCCAGGCGAAGCCGGGCGCCTCGTCTACTCGCTGGCGGCGCTCATGAACAGTCGCTCGCTGGAGCTTTTCAGCATTGATCCTCAGAGTGGCCTCATACGCACGGCGGCCGCTCTGGACCGTGAGAGTATGGAACGCCACTACCTTCGAGTGACTGCACAGGACCACGGCTCACCGCGCCTCTCAGCTACCACCATGGTGGCGGTGACAGTAGCTGACCGCAACGATCACGCGCCAGTGTTTGAGCAAGCCCAGTATCGGGAAACACTTCGTGAGAATGTGGAAGAAGGCTACCCCATCCTGCAGTTGCGTGCCACGGACGGTGACGCGCCACCTAATGCCAACCTGCGCTACCGCTTCGTGGGGTCGCCAGCTGCTCGTACCGCAGCGGCCGCTGCTTTCGAGATTGATCCACGGTCCGGCCTTATCAGCACTAGTGGCCGCGTGGACCGGGAACACATGGAAAGCTATGAGCTGGTGGTAGAGGCTAGTGACCAGGGTCAGGAGCCTGGGCCACGTTCAGCCACCGTACGAGTGCACATAACTGTGCTGGATGAGAATGATAACGCTCCCCAGTTCAGCGAGAAGCGCTATGTGGCTCAGGTGCGTGAGGATGTACGCCCTCACACGGTGGTGCTACGTGTCACGGCCACGGACAAGGACAAGGATGCCAATGGTTTGGTACATTATAACATCATCAGCGGCAACAGCCGGGGCCATTTTGCCATCGATAGTCTCACGGGTGAGATACAGGTAATGGCACCTCTGGACTTTGAGGCAGAGAGAGAATACGCTTTGCGTATCCGGGCACAAGATGCAGGCCGGCCACCACTGTCCAACAACACAGGCCTGGCAAGCATCCAGGTGGTAGACATCAATGATCATAGTCCTATCTTTGTCAGCACACCCTTTCAGGTCTCTGTTTTGGAAAATGCACCCCTGGGTCACTCAGTCATTCACATTCAGGCAGTGGACGCAGATCATGGGGAGAACTCCAGGTTAGAGTATTCTTTAACTGGCGTGGCATCAGACACACCCTTTGTGATAAATAGTGCCACTGGCTGGGTCTCTGTGAGTGGTCCCCTGGACCGTGAATCTGTGGAACATTACTTCTTTGGGGTGGAGGCTCGAGACCATGGTTCACCCCCACTCTCTGCTTCAGCCAGTGTCACAGTAACTGTGTTGGATGTCAACGACAATCGGCCTGAGTTCACCATGAAAGAGTACCACCTTCGGCTCAACGAGGACGCAGCGGTGGGCACCAGCGTGGTCAGTGTGACTGCGGTAGATCGAGATGCCAACAGTGCCATCAGCTACCAAATCACAGGTGGCAACACTCGGAACCGATTCGCCATCAGCACCCAAGGTGGCATGGGTCTAGTGACCCTGGCTCTGCCACTGGATTACAAGCAGGAACGCTACTTCAAGCTGGTGCTGACTGCATCTGACCGTGCCCTTCACGACCACTGCTATGTGCATATCAACATCACAGATGCCAACACACACAGGCCTGTCTTTCAAAGCGCTCACTACTCAGTGAGCATGAATGAAGACCGCCCAGTGGGTAGCACCGTGGTGGTCATCAGTGCTTCTGATGATGACGTGGGTGAAAACGCCCGTATCACCTACCTTCTGGAAGACAACCTGCCCCAGTTCCGAATCGATGCAGACTCAGGGGCCATTACACTACAAGCTCCACTGGACTATGAGGACCAAGTGACCTATACACTGGCCATTACTGCTCGGGACAACGGTATACCACAGAAGGCAGATACCACATATGTGGAGGTTATGGTAAACGACGTGAATGACAATGCGCCCCAGTTTGTGGCCTCCCACTATACAGGTTTGGTCTCTGAAGATGCTCCACCTTTCACTAGTGTTCTGCAGATCTCAGCCACTGACCGGGATGCTCATGCCAATGGCCGGGTCCAATACACTTTCCAGAATGGGGAAGATGGGGATGGAGATTTTACCATTGAGCCCACCTCTGGCATCGTCAGGACTGTGAGGCGACTGGACCGGGAAGCGGTGCCAGTGTATGAGCTGACTGCCTATGCAGTGGACCGTGGCGTGCCCCCACTGAGGACTCCAGTCAGCATCCAGGTGACTGTACAAGACGTGAATGACAATGCACCTGTCTTCCCAGCTGAGGAGTTTGAAGTGAGGGTGAAGGAGAACAGCATTGTGGGGTCGGTGGTGGCTCAGATCACCGCAGTGGACCCTGATGATGGCCCCAATGCTCATATTATGTACCAGATCGTGGAAGGGAACATCCCCGAGCTGTTCCAAATGGATATCTTCTCTGGAGAACTCACAGCACTCATTGACCTGGATTATGAGGCTCGTCAGGAATATGTGATTGTGGTGCAGGCCACATCTGCTCCTCTAGTTAGCCGGGCCACCGTGCATGTACGCCTGGTCGACCAGAACGATAACAGTCCTGTGCTCAACAACTTCCAGATCCTCTTTAACAACTATGTATCCAACCGATCTGACACTTTCCCCTCCGGCATCATCGGGCGAATCCCAGCTTATGACCCGGATGTCTCTGACCACCTCTTTTACTCCTTTGAGAGGGGCAATGAACTGCAGCTGTTAGTGGTCAACCAAACCAGTGGGGAGCTTCGACTCAGCAGAAAGTTAGACAACAATCGCCCACTAGTGGCGTCCATGTTGGTAACAGTAACAGATGGCCTGCATAGTGTTACAGCCCAGTGTGTTCTGCGTGTGGTCATCATCACAGAGGAGTTGCTGGCCAACAGCTTGACTGTTCGTCTGGAGAACATGTGGCAAGAGCGTTTCCTGTCACCGCTGCTGGGTCATTTTCTTGAAGGCGTGGCTGCAGTGCTCGCAACACCTACCGAGGACGTTTTCATCTTCAACATCCAGAACGACACGGATGTGGGGGGCACCGTGCTCAACGTGAGCTTCTCAGCGCTGGCACCTCGTGGGGCTGGGGCAGGCGCTGCAGGGCCCTGGTTCAGCTCCGAAGAGCTACAGGAGCAACTGTATGTGCGCCGTGCCGCCTTGGCGGCCCGCTCGCTGCTCGACGTGCTACCCTTTGACGACAACGTGTGCCTGCGCGAGCCGTGCGAGAACTACATGAAATGCGTGTCAGTCCTCCGCTTTGACTCCTCCGCGCCCTTTCTGGCCTCAGCCTCCACGCTCTTCCGACCCATCCAACCCATCGCGGGTCTGCGCTGCCGCTGTCCGCCTGGCTTCACAGGAGACTTCTGCGAGACAGAGCTCGACCTCTGCTACTCGAACCCTTGTCGCAATGGCGGCGCGTGCGCGCGGCGCGAGGGAGGCTACACCTGCGTGTGCCGCCCGCGCTTCACCGGGGAAGACTGCGAGCTGGACACTGAAGCTGGACGCTGTGTGCCCGGTGTCTGCCGCAACGGGGGCACCTGCACCAACGCACCCAATGGCGGCTTTCGTTGCCAGTGCCCCGCGGGCGGCGCTTTCGAGGGCCCGCGCTGTGAGGTGGCCGCACGCTCCTTTCCTCCCAGTTCCTTCGTCATGTTCCGCGGTCTGCGACAGCGCTTCCACCTCACGCTGTCCCTCTCGTTTGCAACTGTGCAACCCAGCGGGCTACTCTTCTACAACGGGCGCCTGAATGAGAAGCATGACTTTTTGGCTCTAGAGCTTGTAGCTGGTCAAGTACGGCTTACATATTCCACGGGTGAATCCAGCACAGTGGTCAGTCCCACAGTGCCAGGAGGCTTGAGTGACGGCCAGTGGCATACAGTGCATCTGAGATACTACAACAAGCCCCGGACAGATGCGCTAGGGGGTGCTCAGGGCCCTTCGAAGGACAAGGTGGCTGTGTTGAGTGTGGATGACTGCAACGTGGCTGTGGCTCTGCGGTTTGGTGCTGAGATCGGCAACTACTCGTGTGCAGCTGCTGGTGTGCAAACAAGCTCCAAGAAGTCCCTGGACCTGACGGGCCCTCTGCTTTTGGGGGGTGTCCCCAACCTTCCCGAGAACTTCCCTGTGTCCCGCAAGGACTTCATCGGCTGCATGCGAGACTTGCACATTGATGGCCGCCGAGTGGACATGGCAGCCTTTGTCGCCAACAATGGCACTACAGCAGGCTGTCAGGCCAAGTCACACTTTTGTGCCTCAGGCCCCTGCAAGAACGGTGGCCTCTGCTCTGAGCGCTGGGGCGGCTTCAGCTGTGATTGTCCTGTGGGCTTTGGTGGCAAAGATTGTCGACTCACAATGGCCCATCCCTACCATTTCCAAGGCAACGGGACCCTGAGTTGGGACTTTGGAAATGACATGCCTGTGTCTGTGCCATGGTACCTGGGACTATCGTTTCGAACACGGGCAACAAAAGGGGTCCTGATGCAAGTGCAGCTTGGGCCACATAGTGTGCTCCTCTGCAAGCTAGATCAAGGGTTGCTGTCTGTGACACTCAGTAGGGCCTCGGGCCACGCTGTCCACCTCTTGCTAGACCAGATGACTGTCAGCGATGGCCGGTGGCATGACCTTCGGCTGGAGCTGCAGGAGGAGCCAGGTGGCCGAAGGGGCCACCATATCTTTATGGTTTCACTGGACTTCACCCTCTTCCAGGACACCATGGCCATGGGGAGTGAGCTGGAGGGCCTGAAAGTAAAGCATCTCCACGTGGGAGGCCCGCCCCCCAGCAGTAAGGAGGAGGGGCCTCAGGGTCTGGTTGGCTGTATTCAGGGGGTGTGGACTGGCTTTACTCCCTTTGGGTCCTCAGCCCTGCCACCTCCCAGCCACAGAATCAATGTGGAGCCTGGCTGCACTGTGACCAACCCCTGTGCATCTGGGCCCTGTCCTCCTCACGCTAACTGCAAAGACCTCTGGCAGACCTTTTCCTGTACCTGTTGGCCAGGTTACTACGGCCCAGGCTGTGTGGATGCCTGCCTCCTGAACCCTTGTCAAAACCAGGGGTCGTGCCGGCACCTCCAAGGAGGCCCCCACGGCTATACCTGCGACTGTGCAAGTGGCTATTTTGGTCAGCACTGTGAGCACAGAATGGATCAGCAGTGCCCGCGGGGATGGTGGGGAAGCCCAACCTGTGGACCCTGCAACTGTGATGTCCACAAGGGCTTTGACCCCAACTGCAACAAGACAAGTGGCCAGTGCCACTGCAAGGAGTTCCACTATCGACCGAGGGGCAGTGACTCATGCCTCCCATGTGACTGCTACCCTGTGGGCTCCACCTCCCGCTCATGTGCACCCCACAGCGGGCAGTGCCCCTGCCGCCCAGGAGCCCTTGGCCGTCAGTGTAACAGCTGTGATAGCCCCTTTGCAGAGGTGACAGCCAGTGGTTGCCGAGTACTCTACGATGCCTGCCCCAAGTCCCTGAGATCTGGTGTGTGGTGGCCCCAGACTAAGTTTGGTGTTTTGGCCACAGTACCCTGTCCCCGGGGGGCCTTGGGATTGCGGGGTACAGGTGCTGCGGTGCGGCTGTGTGATGAAGACCACGGTTGGCTGGAGCCTGACTTCTTCAACTGTACCTCTCCTGCCTTTCGAGAGCTTAGTCTGCTGTTGGATGGCCTAGAGCTGAACAAGACGGCACTGGATACTGTGGAGGCCAAGAAGCTTGCTCAGAGGCTGCGGGAGGTGACCGGCCAGACTGACCACTACTTTAGCCAAGATGTCCGAGTCACTGCCCGCTTGTTGGCCTACTTGCTGGCTTTCGAGAGCCATCAGCAGGGCTTCGGGCTGACAGCCACACAAGATGCCCACTTCAATGAGAACCTTCTATGGGCTGGTTCTGCACTGCTGGCTCCAGAGACAGGAGACTTGTGGGCAGCCCTGGGGCAGCGGGCCCCTGGGGGCTCCCCGGGTAGTGCAGGGCTGGTGCGGCATCTGGAGGAATATGCAGCCACACTTGCAAGGAACATGGACCTGACATATCTGAATCCTGTCGGACTAGTCACACCCAATATCATGCTCAGCATTGACCGTATGGAGCAACCTAGTTCATCCCAGGGAGCCCACCGTTACCCCCGCTACCACAGCAACCTTTTCCGGGGCCAGGACGCCTGGGATCCTCATACTCATGTGCTACTGCCTTCCCAGTCCCCACAGCCATCCCCTTCTGAAGTTCTGCCCACAAGCAGCAACGCAGAAAACGCCACAGCCTCCGGTGTGGTCTCCCCACCTGCCCCTCTGGAGCCTGAGTCTGAGCCTGGGATCTCCATAGTCATTCTACTCGTGTATCGAGCCTTGGGAGGGCTTCTCCCTGCCCAGTTCCAAGCTGAGCGCCGGGGCGCCAGGCTTCCCCAGAACCCTGTTATGAACTCCCCGGTGGTCAGCGTGGCTGTTTTTCGTGGACGCAACTTCCTCAGAGGTGCCCTAGTGTCCCCAATCAACCTTGAGTTCCGCCTACTACAGACAGCGAATCGGAGCAAGGCGATCTGTGTGCAGTGGGACCCACCTGGCCCGGCAGACCAGCATGGGATGTGGACGGCAAGGGACTGTGAGCTGGTACACAGGAATGGCTCCCATGCACGGTGTCGCTGTAGCCGGACGGGCACTTTCGGGGTCCTTATGGATGCCTCTCCCCGTGAGCGGCTAGAGGGAGACCTAGAGCTGCTGGCGGTGTTCACTCATGTGGTCGTGGCGGCGTCTGTGACTGCGCTAGTTCTGACCGCAGCTGTCCTGCTGAGCCTGCGCAGCCTCAAGTCCAACGTGCGTGGGATCCATGCCAATGTGGCAGCTGCCCTGGGAGTGGCAGAGCTTCTCTTCCTGCTGGGAATCCACAGGACCCACAACCAGCTGCTGTGCACAGTGGTCGCCATCCTCCTACATTACTTCTTCCTCAGCACCTTCGCGTGGCTCCTCGTGCAGGGCCTGCACCTCTACCGAATGCAGGTTGAGCCTCGAAATGTGGATCGTGGCGCTATGCGCTTCTACCATGCCCTGGGCTGGGGCGTCCCTGCTGTGTTGTTGGGCCTTGCTGTTGGGCTGGACCCGGAGGGCTATGGGAACCCCGACTTCTGCTGGATCTCCATCCACGAACCTCTTATCTGGAGTTTTGCCGGTCCTATAGTCCTTGTTATTGTGATGAATGGAATCATGTTTCTCCTCGCGGCCCGCACATCCTGCTCCACAGGGCAGAGGGAGGCCAAGAAGACCTCTGTGCTCAGGACCCTTCGCAGCTCTTTTCTGCTCCTTCTGCTGGTCAGTGCCTCCTGGCTCTTTGGCCTTCTGGCAGTCAACCACAGCGTACTGGCCTTCCACTACCTCCATGCTGGACTCTGTGGCCTCCAGGGCCTGGCTGTGCTGCTGCTCTTCTGTGTCCTGAATGCAGATGCTCGGGCCGCCTGGACGCCAGCCTGTCTAGGCAAGAAGGCAGCTCCCGAGGAAACAAGGCCAGCACCTGGGCCGGGGTCTGGGGCCTATAACAACACAGCCCTCTTTGAGGAGAGTGGCCTTATCCGCATCACTCTTGGTGCCTCCACCGTCTCTTCAGTGAGCAGTGCCCGCTCAGGCAGGGCCCAGGACCAGGACAGCCAGCGGGGCCGCAGCTACCTCAGGGACAATGTTCTGGTTCGACACGGCTCGACCGCTGAGCACGCTGAGCACAGCCTCCAGGCTCATGCCGGCCCCACTGACCTGGATGTGGCTATGTTCCATCGAGACGCTGGTGCAGACTCTGACTCTGACAGCGACCTGTCCTTGGAGGAGGAGAGGAGCCTATCCATCCCATCTTCAGAGAGCGAGGACAATGGCCGGACTCGAGGGCGTTTCCAACGTCCACTCCGCAGGGCAGCCCAGAGTGAGAGGCTCCTTGCCCACCCCAAAGATGTGGACGGCAATGACCTACTGTCCTACTGGCCAGCCCTGGGGGAGTGTGAGGCAGCACCGTGCGCTCTGCAGGCGTGGGGCTCTGAAAGGCGCCTCGGACTAGACAGCAACAAAGACGCAGCCAACAACAACCAGCCTGAACTGGCCTTGACCAGTGGAGATGAAACCTCCCTGGGCCGGGCACAGCGGCAGAGGAAAGGCATCCTGAAGAACAGGTTGCAGTACCCACTGGTACCTCAGACTCGAGGCACTCCTGAGCTGTCCTGGTGCCGTGCAGCTACCTTGGGCCACCGTGCTGTGCCGGCTGCCTCCTATGGCCGCATCTATGCAGGTGGGGGTACAGGTAGTCTTTCACAGCCGGCCAGCCGCTACTCTTCTCGAGAACAGCTGGACTTGCTCTTAAGGCGACAGCTGAGTAGGGAGCGACTAGAAGAGGTCCCAGTTCCTGCACCTGTTTTGCACCCCCTGAGCCGACCAGGCTCCCAGGAACGCCTGGATACTGCACCAGCCCGCCTGGAACCCCGAGATAGGGGCAGCACACTACCACGGAGACAGCCCCCTCGGGACTACCCTGGAACCATGGCTGGCCGCTTTGGGTCACGGGATGCGCTGGACTTAGGGGCACCCCGAGAATGGTTGAGCACACTTCCCCCACCCCGACGCAACCGGGACCTTGACCCACAGCACCCACCTCTGCCCCTGTCTCCACAGAGGCCACTCTCAAGGGACCCCCTCTTGCCATCCAGGCCCCTGGACTCTCTATCTAGGATCTCGAACTCTCGGGAGCGGCTGGACCAAGTGCCTAGTCGACACCCCTCCCGGGAGGCCCTTGGGCCAGCCCCACAGCTTCTCAGAGCCAGGGAGGACCCAGCCAGCGGCCCTAGCCATGGTCCTTCCACAGAGCAACTGGACATTCTGTCCTCCATCCTTGCCTCTTTCAACTCCTCAGCCCTCTCTTCTGTGCAGTCCTCGAGCACACCCTCGGGCCCTCACACCACTGCCACGCCTTCCGCCACAGCCTCTGCACTTGGACCTTCCACACCTCGCTCAGCCACATCTCATAGCATCTCGGAGTTGTCACCTGATTCAGAAGTTCCCAGAAGCGAGGGTCACTCCTGA
>rCalcr
ATGACTCCACGGAGATCCAGAATGAAAAGGCGGAACCTCCGAAAACCGAAGATGAGGTTCCTTCTCCTGAACAGGTTCACCCTGCTGCTCCTGCTCCTAGTGAGCCCTACTCCAGTTCTTCAGGCTCCTACCAATCTCACTGACTCCGGCCTTGATCAGGAGCCATTCCTGTACTTGGTTGGACGCAAGAAGCTTCTGGATGCTCAGTACAAGTGCTATGACCGGATTCAGCAGTTGCCCCCTTATGAGGGAGAAGGTCCATATTGCAACCGAACTTGGGATGGATGGATGTGCTGGGACGACACTCCAGCTGGTGTAATGTCCTATCAGCACTGCCCTGACTACTTTCCGGACTTTGACCCAACAGAAAAGGTTTCAAAATACTGCGATGAAAATGGAGAGTGGTTTAGACACCCTGACAGCAACCGAACCTGGTCCAACTACACTCTGTGCAATGCCTTCACTCCTGACAAACTGCATAATGCATACGTTCTTTATTACCTAGCACTTGTGGGCCACTCCATGTCAATTGCTGCTCTGATTGCTTCCATGGGGATCTTCTTGTTTTTCAAGAACCTTAGCTGCCAGAGAGTGACTCTGCACAAGAACATGTTCCTCACTTATATCCTGAACTCTATCATTATCATCATCCACCTGGTTGAGGTTGTGCCCAATGGAGACCTGGTGCGACGGGATCCTATAAGTTGCAAGATTCTGCACTTTTTCCATCAGTACATGATGGCTTGCAACTACTTCTGGATGCTGTGTGAGGGGATCTATCTTCACACTCTGATCGTCATGGCTGTGTTCACCGAGGATCAACGTCTGCGCTGGTACTATTTACTTGGCTGGGGGTTCCCAATAGTGCCAACTATTATCCATGCCATTACTCGTGCCGTCTATTACAACGACAACTGTTGGCTGAGTACGGAGACCCACTTGCTTTACATCATCCATGGACCCGTCATGGCGGCTCTGGTGGTCAACTTCTTCTTCCTGCTCAACATTGTCCGTGTGCTTGTGACCAAGATGAGGCAAACCCATGAAGCCGAGGCCTACATGTACCTGAAGGCTGTAAAGGCCACCATGGTCCTTGTGCCCCTGCTGGGGATCCAGTTTGTTGTGTTTCCCTGGAGGCCCTCCAACAAAGTGCTTGGGAAGATCTATGATTATCTCATGCACTCTCTGATTCATTTCCAGGGATTCTTTGTCGCGACTATCTACTGCTTCTGTAACCATGAGGTGCAAGTGACCCTGAAGCGTCAGTGGGCGCAGTTCAAGATCCAGTGGAGCCATCGCTGGGGTAGGCGCCGCCGCCCCACCAACCGAGTGGTTAGCGCTCCTCGTGCTGTAGCCTTTGCAGAACCAGGTGGCCTCCCCATTTACATCTGCCATCAGGAACCAAGGAATCCTCCAGTCAGCAACAACGAAGGCGAAGAGGGTACTGAAATGATCCCCATGAATGTCATCCAGCAAGACTCATCCGCTTGA
>rFzd9
ATGGCGGTGCCACCGCTGCTCCGCGGGGCGCTGCTGCTGTGGCAGCTGCTGGCGACGGGCGGCGCGGCGCTGGAGATCGGCCGCTTTGATCCGGAGCGCGGCCGTGGCCCCGCACCGTGCCAAGCGATGGAGATCCCCATGTGCCGGGGCATCGGCTACAACCTGACCCGCATGCCCAACCTACTGGGCCACACGTCGCAGGGCGAGGCGGCCGCGCAGCTGGCCGAGTTCTCGCCTCTCGTGCAGTACGGCTGCCACAGCCACCTGCGCTTCTTCCTCTGCTCGCTCTACGCCCCAATGTGCACCGACCAGGTCTCCACTCCCATCCCCGCCTGCCGGCCCATGTGCGAGCAGGCTCGCCTGCGCTGCGCCCCCATCATGGAGCAATTCAATTTCGGCTGGCCGGACTCCCTCGACTGTGCCCGGCTCCCCACGCGCAACGACCCGCACGCGCTCTGCATGGAGGCACCCGAGAACGCTACCGCAGGCCCCACAGAACCCCACAAGGGCCTGGGCATGCTTCCTGTAGCACCTCGGCCCGCGAGGCCACCGGGAGATTCAGCCCCCGGTCCGGGCAGTGGAGGCACCTGCGACAACCCCGAGAAGTTCCAGTACGTGGAGAAGAGTCGCTCGTGCGCTCCGCGCTGCGGGCCAGGCGTCGAGGTGTTCTGGTCTCGGCGCGATAAGGACTTCGCGCTGGTCTGGATGGCTGTGTGGTCCGCGTTGTGTTTCTTCTCCACGGCCTTCACCGTGTTCACCTTCCTGCTGGAGCCTCACCGATTCCAGTACCCAGAGCGCCCTATAATCTTCCTTTCCATGTGCTACAATGTCTACTCCTTGGCCTTCCTGATCAGAGCGGTGGCAGGTGCACAGAGTGTGGCCTGCGACCAGGAGGCAGGGGCTCTGTATGTGATCCAGGAGGGTTTGGAAAACACAGGCTGCACCCTGGTCTTCCTATTGCTCTATTATTTCGGGATGGCCAGCTCACTTTGGTGGGTGGTTTTGACTCTCACCTGGTTCCTGGCTGCAGGCAAAAAGTGGGGCCACGAAGCCATCGAGGCTCACGGTAGTTACTTCCACATGGCAGCGTGGGGCTTGCCAGCACTCAAGACTATCGTGGTCCTGACTCTACGTAAGGTGGCTGGGGATGAGCTGACTGGGCTCTGCTATGTAGCTAGCATGGACCCGGCAGCTCTCACTGGCTTTGTGTTGGTGCCCCTCTCTTGCTACTTGGTACTGGGCACCAGTTTCCTCCTGACAGGTTTTGTGGCTCTCTTCCATATCCGCAAAATTATGAAGACGGGCGGCACCAATACAGAGAAGCTGGAGAAGCTGATGGTGAAAATCGGAGTCTTTTCCATCCTTTACACAGTGCCGGCTACCTGCGTCATTGTCTGCTATGTTTACGAACGCCTCAACATGGACTTCTGGCGTCTTCGGGCCACAGAGCAACCATGCACTGCCGCTGCCGTGCCTGGAGGCCGGAGAGACTGCTCGCTGCCAGGGGGCTCGGTGCCCACTGTGGCCGTCTTCATGCTCAAAATCTTCATGTCCTTGGTGGTGGGCATCACCAGTGGAGTCTGGGTATGGAGTTCCAAGACTTTCCAGACTTGGCAGAGTCTATGTTACCGAAAAATGGCAGCTGGTCGAGCCCGGGCCAAGGCCTGCCGAACCCCAGGGGGCTATGGCCGGGGTACCCACTGTCACTACAAAGCCCCCACGGTGGTCTTGCACATGACTAAGACAGACCCCTCTCTGGAGAACCCCACACACCTCTAG
>rPacap
ATGGCCAGAGTCCTGCAGCTCTCCCTGACTGCTCTCCTGCTGCCTGTGGCTATTGCTATGCACTCTGACTGCATCTTCAAGAAGGAGCAAGCCATGTGCCTGGAGAGGATCCAGAGGGCCAACGACCTGATGGGACTAAACGAGTCTTCCCCAGGTTGCCCTGGCATGTGGGACAATATCACATGTTGGAAGCCAGCTCAAGTAGGTGAGATGGTCCTTGTAAGCTGCCCTGAGGTCTTCCGGATCTTCAACCCGGACCAAGTCTGGATGACAGAAACCATAGGAGATTCTGGTTTTGCCGATAGTAATTCCTTGGAGATCACAGACATGGGGGTCGTGGGCCGGAACTGCACAGAGGACGGCTGGTCGGAGCCCTTCCCCCACTACTTCGATGCTTGTGGGTTTGATGATTATGAGCCTGAGTCTGGAGATCAGGATTATTACTACCTGTCGGTGAAGGCTCTCTACACAGTCGGCTACAGCACTTCCCTCGCCACCCTCACTACTGCCATGGTCATCTTGTGCCGCTTCCGGAAGCTGCATTGCACTCGCAACTTCATCCACATGAACCTGTTTGTATCCTTCATGCTGAGGGCTATCTCCGTCTTCATCAAGGACTGGATCTTGTACGCCGAGCAGGACAGCAGTCACTGCTTCGTTTCCACCGTGGAGTGCAAAGCTGTCATGGTTTTCTTCCACTACTGTGTGGTGTCCAACTACTTCTGGCTGTTCATTGAAGGCCTGTACCTCTTTACACTGCTGGTGGAGACCTTCTTCCCTGAGAGGAGATATTTCTACTGGTACACCATCATCGGCTGGGGGACACCTACTGTGTGTGTAACAGTGTGGGCTGTGCTGAGGCTCTATTTTGATGATGCAGGATGCTGGGATATGAATGACAGCACAGCTCTGTGGTGGGTGATCAAAGGCCCCGTGGTTGGCTCTATAATGGTTAACTTTGTGCTTTTCATCGGCATCATCATCATCCTTGTACAGAAGCTGCAGTCCCCAGACATGGGAGGCAACGAGTCCAGCATCTACCTACGGCTGGCCCGCTCCACCCTACTGCTCATCCCACTCTTCGGAATCCACTACACAGTATTCGCCTTCTCTCCAGAGAACGTCAGCAAGAGGGAAAGACTTGTGTTTGAGCTTGGGCTGGGCTCCTTCCAGGGCTTTGTGGTGGCTGTACTCTACTGCTTCTTGAATGGGGAGGTACAGGCAGAGATTAAGAGGAAATGGAGGAGCTGGAAGGTGAACCGTTACTTCACTATGGACTTCAAGCACCGGCACCCGTCCCTGGCCAGCAGTGGAGTAAATGGGGGAACCCAGCTGTCCATCCTGAGCAAGAGCAGCTCCCAGCTCCGCATGTCCAGCCTCCCGGCCGACAACTTGGCCACCTGA
>rLphn1
ATGGTGTCTTCTGGTTGCAGAATGCGAAGTCTCTGGTTTATCATGATAATCAGTTTCTCACCGAATACCGAAGGTTTCAGCAGAGCAGCCTTGCCATTCGGGTTAGTTAGACGAGAGCTGTCCTGTGAAGGTTATTCTATAGACCTGCGATGTCCGGGCAGTGACGTCATCATGATCGAGAGCGCAAACTACGGTCGGACGGACGACAAGATCTGCGACGCAGACCCCTTTCAGATGGAGAACACAGACTGCTACCTCCCTGATGCCTTCAAAATCATGACTCAAAGGTGCAACAACCGAACACAGTGTGTAGTAGTTACCGGGTCAGATGTATTTCCTGATCCATGTCCCGGAACTTACAAATACCTTGAAGTTCAATATGAATGTGTCCCTTACATGGAGCAAAAAGTYTTTGTGTGTCCTGGAACCTTGAAAGCAATTGTGGACTCTCCAAGTATCTATGAAGCTGAGCAAAAGGCAGGTGCTTGGTGCAAGGACCCCCTTCAGGCTGCAGATAAAATTTATTTTATGCCCTGGACTCCCTACCGCACCGATACCTTAATAGAATATGCTTCTTTAGAAGATTTTCAAAACAGCCGCCAGACAACAACATACAAACTTCCAAACCGAGTGGACGGTACTGGATTTGTGGTGTATGACGGGGCAGTCTTCTTCAACAAAGAAAGAACGAGAAACATTGTTAAATTTGACTTGAGGACTAGAATCAAGAGTGGGGAGGCCATAATCAACTACGCCAACTACCATGACACCTCACCCTACAGATGGGGGGGGAAGACTGACATTGACCTGGCAGTGGATGAAAATGGCTTGTGGGTCATCTACGCCACCGAGCAGAACAACGGAATGATCGTGATTAGCCAGCTCAATCCGTACACTCTCCGATTCGAAGCAACCTGGGAGACGACGTATGACAAGCGTGCGGCGTCCAATGCTTTCATGATATGCGGGGTCCTCTACGTGGTCAGGTCAGTGTACCAAGACAATGAAAGCGAAGCTGGCAAGAACGTCATCGACTACATTTACAACACAAGGTTGAGCCGGGGAGAGCACGTGGACGTTCCCTTCCCCAACCAGTACCAGTACATCGCTGCAGTGGATTACAACCCAAGAGACAACCAACTCTACGTATGGAACAATAACTTTATCTTACGGTATTCTCTGGAGTTTGGTCCACCCGACCCTGCCCAAGTGCCTACCACAGCTGTGACAATAACTTCTTCAGCTGAGCTGTTCAAAACCACAGTGTCAACCACAAGCAGTACTTCACAGAGAGGCCCCGTGAGCAGCACAGTCGCTGGTCCTCAGGAAGGAAGCCGAGGGACAAAGCCACCTCCAGCAGTCTCTACAACCAAAATTCCTCCTGTAACAAATATTTTTCCCCTGCCAGAGAGATTCTGCGAAGCGTTAGAAATGAAGGGGATAAAGTGGCCTCAGACACAAAGGGGGATGATGGTTGAGCGACCGTGTCCCAAGGGAACAAGAGGAACGGCCTCGTATCTCTGCATGGCTTCCACAGGAACCTGGAACCCGAAGGGCCCGGATCTTAGCAACTGCACCTCTCACTGGGTGAATCAGCTGGCCCAGAAGATCAGAAGTGGAGAGAATGCTGCAAGTCTGGCCAACGAACTGGCTAAGCACACCAAGGGGACGGTGTTCGCTGGGGATGTGAGCTCCTCTGTGAGGCTGATGGAACAGTTGGTGGACATCCTGGATGCCCAGCTGCAGGAGCTGAAACCGAGCGAGAAGGACTCGGCCGGGAGGAGTTATAACAAGCTCCAAAAACGAGAGAAGACATGCAGGGCTTACCTTAAGGCCATTGTGGACACAGTAGATAACCTTCTGAGAGCCGAGACTTTGGACTGCTGGAAACACATGAATTCCTCAGAGCAGGCGCACACAGCCACCATGCTGTTGGACACCTTGGAAGAAGGAGCATTTGTCCTGGCAGACAACCTTTTGGAACCAACCCGGGTCTCAATGCCAACGGATAATATTGTTCTAGAAGTCGCTGTCCTCAGCACGGAAGGACAGGTCCAAGACTTCACCTTCCATCTCGGCTTCAAGGGGGCCTTCAGCTCCATCCAGCTCTCAGCCAACACCGTCAAGCAAAACAGCAGAAACGGGCTGGCAAAGGTGGTATTCATCATTTACCGGAGTCTGGGACCATTCCTGAGCACCGAAAATGCGACCGTCAAACTGGGCGCAGACCTCCTGGGTCGGAACAGCACCATCGCAGTGAACTCGCACGTCCTTTCAGTCTCCATCAATAAGGAGTCCAGCCGTGTGTACTTGACAGACCCGGTGCTTTTTTCAATGCCACACATTGATTCTGACAATTATTTCAACGCAAACTGCTCCTTCTGGAACTACTCAGAGAGAACCATGATGGGATATTGGTCTACCCAGGGCTGCAAGCTGGTTGACACTAATAAAACTCGCACGACGTGTGCATGCAGCCACCTAACCAATTTTGCTATTCTCATGGCCCACAGGGAAATTGTGTACAAAGATGGCGTCCACAAATTGCTGCTGACAGTCATCACCTGGGTGGGCATCGTTGTCTCCCTCGTCTGCCTGGCTATCTGCATCTTCACCTTCTGCTTCTTCCGAGGCCTGCAAAGCGACCGCAACACGATCCACAAGAACCTGTGTATCAACCTCTTCATCGCTGAGTTTATTTTCCTAATAGGCATTGATAAAACACAGTACACGATTGCGTGCCCCGTGTTTGCAGGACTCCTGCACTTTTTCTTCCTGGCTGCTTTTTCCTGGATGTGCCTAGAAGGTGTGCAGCTCTACCTCATGTTGGTTGAAGTTTTCGAGAGTGAATACTCAAGGAAGAAGTATTACTATGTCGCCGGGTACCTCTTCCCTGCCACAGTGGTCGGTGTTTCAGCTGCTATCGACTCCAAGAGTTACGGGACACTAGAGGCTTGCTGGCTTCACGTTGATAACTATTTCATATGGAGTTTCATTGGGCCTGTTACTTTCATCATTCTGCTAAATATTATTTTCCTGGTGATCACGCTGTGCAAAATGGTGAAACATTCAAACACTTTGAAACCAGATTCTAGCAGGTTGGAAAACATTTCTTGGGTGCTCGGTGCGTTCGCCCTGCTGTGTCTCCTGGGCCTAACCTGGTCCTTTGGGTTGCTTTTTGTTAACGAGGAGACCGTTGTCATGGCTTATCTCTTCACCGCCTTTAATGCTTTCCAGGGACTGTTTATTTTCATCTTCCACTGTGCTCTTCAAAAGAAAGTACGGAAAGAGTATGCCAAGTGCTTCAGACACTGGTACTGCTGTGGCGGCCTCCCGACCGAGAGCCCGCACAGCTCTGTAAAGGCGTCCACCTCCCGCACCAGTGCTCGCTACTCCTCTGGTACACAGAGCCGTATAAGAAGGATGTGGAATGACACCGTGAGGAAGCAGTCTGAATCGTCTTTTATCTCAGGTGACATCAATAGCACTTCTACCCTTAATCAAGGAATGACTGGCAATTACCTACTAACAAACCCTCTTCTTCGACCCCACGGCACTAACAACCCCTATAACACATTGCTCGCTGAAACAGTTGTATGTAATGCCCCTTCAGCGCCCGTGTTTAACTCACCAGGACATTCACTGAACAATACCCGGGACACCAGCGCCATGGATACTCTACCGCTAAATGGTAACTTCAACAACAGCTACTCCCTGCGCAAGGCCGACTACCACGACGGCGTGCAGGTTGTGGACTGTGGACTAAGTCTGAACGACACCGCGTTTGAGAAAATGATCATTTCAGAGTTAGTGCACAACAACCTCCGGGGTAGCAACAAAACCCACAACTTGGAGCTCAAGCTCCCAGTTAAACCCGTGATTGGCGGCAGCAGCAGCGAAGATGACGCGATCGTGGCCGACGCCTCATCTTTGATGCACGGTGATAACCCAGGGCTGGAATTCCGCCACAAAGAGCTGGAGGCACCGCTCATCCCTCAGCGGACTCACTCGCTTCTGTACCAACCCCAGAAAAAAGTGAAACCCGAGGCAACCGACAGCTACGTCTCCCAGCTGACGGCCGAGGCCGACGAGCACCTCCAGTCCCCCAACAGAGACTCTCTGTACACGAGCATGCCCAACCTAAGAGACTCTCCCTACCCGGAGAGCAGCCCGGACATGGCAGAGGACCTGTCTCCCTCCAGGAGGAGCGAGAACGAGGACATTTACTACAAAAGTATGCCCAATCTTGGGGCTGGCCGCCAGCTCCAGATGTGCTACCAGATCAGCAGAGGCAATAGCGATGGCTACATCATCCCCATTAACAAAGAAGGGTGCATCCCAGAGGGGGACGTCAGGGAAGGACAGATGCAGCTGGTAACAAGTCTTTAA
>rTas1r3
ATGCCGGGTTTGGCTATCTTGGGCCTCAGTCTGGCTGCTTTCCTGGAGCTTGGGATGGGGTCCTCTTTGTGTCTGTCACAGCAATTCAAGGCACAAGGGGACTATATATTGGGTGGACTATTTCCCCTGGGCACAACTGAGGAGGCCACTCTCAACCAGAGAACACAGCCCAACGGCATCCTATGTACCAGGTTCTCGCCCCTTGGTTTGTTCCTGGCCATGGCTATGAAGATGGCTGTAGAGGAGATCAACAATGGATCTGCCTTGCTCCCTGGGCTGCGACTGGGCTATGACCTGTTTGACACATGCTCAGAGCCAGTGGTCACCATGAAGCCCAGCCTCATGTTCATGGCCAAGGTGGGAAGTCAAAGCATTGCTGCCTACTGCAACTACACACAGTACCAACCCCGTGTGCTGGCTGTCATTGGTCCCCACTCATCAGAGCTTGCCCTCATTACAGGCAAGTTCTTCAGCTTCTTCCTCATGCCACAGGTCAGCTATAGTGCCAGCATGGATCGGCTAAGTGACCGGGAAACATTTCCATCCTTCTTCCGCACAGTGCCCAGTGACCGGGTGCAGCTGCAGGCCGTTGTGACACTGTTGCAGAATTTCAGCTGGAACTGGGTGGCTGCCTTAGGTAGTGATGATGACTATGGCCGGGAAGGTCTGAGCATCTTTTCTGGTCTGGCCAACTCACGAGGTATCTGCATTGCACACGAGGGCCTGGTGCCACAACATGACACTAGTGGCCAACAATTGGGCAAGGTGGTGGATGTGCTACGCCAAGTGAACCAAAGCAAAGTACAGGTGGTGGTGCTGTTTGCATCTGCCCGTGCTGTCTACTCCCTTTTTAGCTACAGCATCCTTCATGACCTCTCACCCAAGGTATGGGTGGCCAGTGAGTCCTGGCTGACCTCTGACCTGGTCATGACACTTCCCAATATTGCCCGTGTGGGCACTGTTCTTGGGTTTCTGCAGCGCGGTGCCCTACTGCCTGAATTTTCCCATTATGTGGAGACTCGCCTTGCCCTAGCTGCTGACCCAACATTCTGTGCCTCCCTGAAAGCTGAGTTGGATCTGGAGGAGCGCGTGATGGGGCCACGCTGTTCACAATGTGACTACATCATGCTACAGAACCTGTCATCTGGGCTGATGCAGAACCTATCAGCTGGGCAGTTGCACCACCAAATATTTGCAACCTATGCAGCTGTGTACAGTGTGGCTCAGGCCCTTCACAACACCCTGCAGTGCAATGTCTCACATTGCCACACATCAGAGCCTGTTCAACCCTGGCAGCTCCTGGAGAACATGTACAATATGAGTTTCCGTGCTCGAGACTTGACACTGCAGTTTGATGCCAAAGGGAGTGTAGACATGGAATATGACCTGAAGATGTGGGTGTGGCAGAGCCCTACACCTGTACTACATACTGTAGGCACCTTCAACGGCACCCTTCAGCTGCAGCACTCGAAAATGTATTGGCCAGGCAACCAGGTGCCAGTCTCCCAGTGCTCCCGGCAGTGCAAAGATGGCCAGGTGCGCAGAGTAAAGGGCTTTCATTCCTGCTGCTATGACTGTGTGGACTGCAAGGCAGGGAGCTACCGGAAGCATCCAGATGACTTCACCTGTACTCCATGTGGCAAGGATCAGTGGTCCCCAGAAAAAAGCACAACCTGCTTACCTCGCAGGCCCAAGTTTCTGGCTTGGGGGGAGCCAGCTGTGCTGTCACTTCTCCTGCTGCTTTGCCTGGTGCTGGGCCTGACACTGGCTGCCCTGGGGCTCTTTGTCCACTACTGGGACAGCCCTCTTGTTCAGGCCTCAGGTGGGTCACTGTTCTGCTTTGGCCTGATCTGCCTAGGCCTCTTCTGCCTCAGTGTCCTTCTGTTCCCAGGACGACCACGCTCTGCCAGCTGCCTTGCCCAACAACCAATGGCTCACCTCCCTCTCACAGGCTGCCTGAGCACACTCTTCCTGCAAGCAGCCGAGATCTTTGTGGAGTCTGAGCTGCCACTGAGTTGGGCAAACTGGCTCTGCAGCTACCTTCGGGGCCCCTGGGCTTGGCTGGTGGTACTGCTGGCCACTCTTGTGGAGGCTGCACTATGTGCCTGGTACTTGATGGCTTTCCCTCCAGAGGTGGTGACAGATTGGCAGGTGCTGCCCACGGAGGTACTGGAACACTGCCGCATGCGTTCCTGGGTCAGCCTGGGCTTGGTGCACATCACCAATGCAGTGTTAGCTTTCCTCTGCTTTCTGGGCACTTTCCTGGTACAGAGCCAGCCTGGTCGCTATAACCGTGCCCGTGGCCTCACCTTCGCCATGCTAGCTTATTTCATCATCTGGGTCTCTTTTGTGCCCCTCCTGGCTAATGTGCAGGTGGCCTACCAGCCAGCTGTGCAGATGGGTGCTATCTTATTCTGTGCCCTGGGCATCCTGGCCACCTTCCACCTGCCCAAATGCTATGTACTTCTGTGGCTGCCAGAGCTCAACACCCAGGAGTTCTTCCTGGGAAGGAGCCCCAAGGAAGCATCAGATGGGAATAGTGGTAGTAGTGAGGCAACTCGGGGACACAGTGAATGA
>rGrm4
ATGTCCGGGAAGGGAGGCTGGGCCTGGTGGTGGGCCCGGCTGCCCCTCTGCCTACTCCTCAGCCTTTATGCCCCCTGGGTGCCTTCATCCTTGGGAAAGCCCAAGGGTCACCCCCACATGAACTCTATCCGAATTGACGGGGACATCACACTGGGAGGCCTGTTTCCCGTCCACGGCCGTGGCTCTGAGGGTAAGGCCTGCGGGGAGCTGAAGAAGGAGAAAGGCATCCACCGCCTGGAGGCCATGCTGTTTGCCCTGGACCGCATCAACAATGACCCGGACCTACTGCCCAACATCACGTTGGGCGCCCGCATTCTGGACACCTGCTCGAGGGACACCCACGCCCTGGAGCAGTCACTGACCTTTGTGCAGGCGCTCATCGAGAAGGACGGCACGGAGGTCCGCTGCGGCAGCGGGGGCCCGCCCATCATCACCAAGCCCGAACGAGTGGTGGGTGTCATTGGAGCTTCAGGGAGCTCCGTCTCGATCATGGTGGCCAACATCCTCCGCCTCTTCAAGATCCCTCAGATCAGCTATGCCTCCACGGCCCCTGACTTGAGTGACAACAGCCGCTATGACTTCTTCTCCCGGGTGGTGCCCTCAGACACATACCAGGCCCAGGCCATGGTGGATATTGTCCGAGCCCTCAAGTGGAACTATGTGTCCACACTGGCCTCAGAGGGCAGCTACGGTGAGAGTGGTGTGGAGGCCTTTATCCAGAAGTCCCGAGAGAACGGAGGTGTGTGCATTGCCCAGTCGGTGAAGATTCCACGGGAACCCAAGACGGGGGAGTTCGACAAGATCATCAAACGCCTACTGGAAACATCCAATGCCAGGGGTATCATCATCTTTGCCAACGAGGATGACATCAGGAGGGTGTTGGAGGCAGCTCGCAGGGCCAACCAGACCGGCCACTTCTTTTGGATGGGTTCTGATAGCTGGGGCTCCAAGAGTGCCCCTGTGCTGCGCCTTGAGGAGGTGGCCGAGGGCGCAGTCACCATTCTCCCCAAGAGGATGTCTGTTCGAGGGTTCGACCGATACTTCTCCAGCCGCACGCTGGACAACAACAGGCGCAACATCTGGTTTGCCGAGTTCTGGGAGGACAACTTCCATTGCAAGTTGAGCCGCCACGCGCTCAAGAAGGGAAGCCACATCAAGAAGTGCACCAACCGAGAGCGCATCGGGCAGGACTCGGCCTATGAGCAGGAGGGGAAGGTGCAGTTCGTGATTGACGCTGTGTACGCCATGGGCCACGCGCTGCACGCCATGCACCGTGACCTGTGTCCTGGCCGCGTAGGACTCTGCCCTCGCATGGACCCCGTGGATGGCACCCAGCTGCTTAAGTACATCAGGAACGTCAACTTCTCAGGCATTGCGGGGAACCCTGTAACCTTCAATGAGAACGGAGACGCACCAGGGCGCTACGACATCTACCAGTACCAACTGCGCAATGGCTCGGCCGAGTACAAGGTCATCGGCTCGTGGACAGACCACCTGCACCTCAGAATAGAGCGGATGCAGTGGCCAGGGAGTGGCCAGCAGCTGCCGCGCTCCATCTGCAGTCTGCCCTGCCAGCCCGGGGAGCGAAAGAAGACTGTGAAGGGCATGGCTTGCTGCTGGCACTGCGAGCCCTGCACCGGGTACCAGTACCAAGTGGACCGCTACACCTGTAAGACCTGCCCCTACGACATGCGGCCCACAGAGAACCGCACGAGCTGCCAGCCCATCCCCATCGTCAAGTTGGAGTGGGACTCGCCGTGGGCCGTGCTGCCCCTCTTCCTGGCCGTGGTGGGCATCGCCGCCACGCTGTTCGTGGTGGTCACGTTTGTGCGCTACAACGATACCCCCATCGTCAAGGCCTCGGGCCGGGAGCTGAGCTACGTGCTGCTGGCGGGCATCTTTCTGTGCTACGCCACTACCTTCCTCATGATCGCAGAGCCGGACCTGGGGACCTGTTCGCTCCGCCGCATCTTCCTAGGGCTCGGCATGAGCATCAGCTACGCGGCCCTGCTGACCAAGACCAACCGCATTTACCGCATCTTTGAGCAGGGCAAACGGTCGGTCAGTGCCCCGCGTTTCATCAGCCCGGCCTCGCAGCTGGCCATCACCTTCATCCTCATCTCCCTGCAGCTGCTCGGCATCTGCGTGTGGTTCGTGGTGGACCCCTCCCACTCGGTGGTGGACTTCCAGGACCAACGGACACTTGACCCCCGCTTTGCCAGGGGCGTGCTCAAGTGCGACATCTCGGACCTGTCCCTCATCTGCCTGCTGGGCTACAGCATGCTGCTGATGGTCACGTGTACTGTGTACGCCATCAAGACCCGAGGCGTGCCCGAGACCTTCAACGAGGCCAAGCCCATCGGCTTCACCATGTACACCACCTGCATTGTCTGGCTGGCCTTCATCCCCATCTTTTTTGGCACCTCACAGTCAGCCGACAAGCTGTACATCCAGACAACCACACTGACTGTCTCCGTGAGTCTGAGCGCTTCAGTGTCCCTGGGGATGCTCTACATGCCCAAAGTCTACATCATCCTCTTCCACCCGGAGCAGAACGTGCCCAAGCGCAAGCGCAGTCTCAAAGCCGTGGTCACCGCCGCCACCATGTCCAACAAGTTCACACAGAAGGGCAACTTCAGGCCCAATGGGGAAGCCAAATCAGAGCTGTGTGAGAACCTGGAGACCCCAGCGCTGGCTACCAAACAGACCTACGTCACCTACACCAACCATGCCATCTAG
>rGrm3
ATGAAGATGTTGACAAGACTACAAATTCTTATGTTAGCTTTGTTTTCAAAGGGATTTTTACTCTCTTTAGGAGATCACAACTTTATGAGGAGGGAAATTAAAATAGAAGGAGACCTTGTTTTAGGAGGCTTATTTCCTATTAATGAAAAAGGCACTGGAACTGAAGAGTGTGGGCGAATCAATGAAGACCGAGGTATCCAACGCCTGGAGGCCATGTTGTTTGCCATCGACGAGATTAACAAAGACAATTACTTGCTCCCAGGAGTGAAGCTGGGTGTTCATATTTTGGATACATGTTCAAGGGATACCTATGCATTAGAGCAATCACTGGAGTTTGTCAGGGCATCTTTGACTAAAGTGGATGAAGCCGAGTATATGTGTCCTGATGGATCATATGCTATTCAAGAAAACATCCCACTGCTCATTGCAGGAGTCATTGGTGGTTCATACAGCAGTGTTTCCATACAGGTGGCAAACCTGCTGAGGCTCTTCCAGATCCCTCAGATAAGCTACGCCTCCACCAGCGCCAAACTCAGTGACAAGTCGCGCTATGATTACTTTGCCAGGACCGTGCCCCCTGACTTCTACCAGGCCAAAGCCATGGCCGAGATCTTGCGCTTCTTCAACTGGACCTATGTGTCCACCGTTGCCTCTGAGGGTGACTATGGGGAGACAGGGATTGAGGCCTTCGAGCAGGAAGCACGGCTGCGTAACATCTGCATCGCCACTGCTGAAAAGGTGGGCCGCTCCAACATCCGCAAGTCCTACGACAGCGTGATACGTGAGCTCCTGCAGAAACCCAATGCGCGGGTCGTGGTCCTGTTCATGCGCAGTGACGACTCACGAGAGCTGATCGCGGCAGCCAACCGCGTGAATGCCTCCTTCACCTGGGTGGCCAGCGACGGCTGGGGTGCTCAGGAGAGCATAGTCAAGGGCAGTGAGCATGTAGCCTATGGCGCCATCACCCTTGAGCTGGCATCTCACCCGGTTCGCCAGTTTGATCGCTACTTCCAGAGCCTCAACCCCTACAACAATCATCGTAACCCCTGGTTCCGAGACTTCTGGGAGCAGAAGTTCCAGTGCAGCCTCCAGAACAAGAGAAACCACAGACAGGTTTGTGACAAGCACCTGGCCATTGACAGCAGCAACTATGAGCAAGAATCCAAGATTATGTTTGTGGTGAATGCAGTGTACGCCATGGCGCATGCGCTGCACAAAATGCAGCGCACCCTCTGTCCCAACACCACCAAGCTCTGTGATGCAATGAAGATCCTAGATGGAAAGAAATTGTACAAGGAGTATTTGCTGAAAATCAACTTCACAGCTCCATTCAACCCAAATAAAGGAGCAGACAGCATTGTGAAGTTTGACACTTTTGGAGACGGGATGGGAAGATACAACGTGTTCAACTTGCAGCAGACAGGTGGGAAGTATTCTTACTTGAAGGTTGGCCACTGGGCAGAAACCTTGTCTCTAGATGTGGACTCTATCCATTGGTCCCGGAACTCAGTCCCCACTTCCCAGTGCAGTGATCCCTGTGCCCCGAATGAAATGAAGAACATGCAGCCCGGGGATGTTTGCTGCTGGATCTGTATCCCCTGTGAGCCCTATGAATACCTGGTCGATGAGTTCACCTGTATGGATTGTGGCCCTGGCCAGTGGCCCACTGCAGACCTATCTGGATGCTACAACCTTCCAGAGGATTACATCAAATGGGAAGACGCCTGGGCAATAGGCCCGGTCACCATTGCCTGCCTGGGCTTTCTGTGTACATGCATAGTTATAACTGTTTTTATCAAGCACAACAACACACCCTTGGTCAAAGCATCAGGTCGAGAACTCTGCTACATCTTGTTATTTGGAGTTAGCCTGTCCTATTGCATGACATTCTTCTTCATTGCTAAGCCATCGCCTGTCATCTGTGCGTTGCGCCGACTTGGGCTTGGGACCTCTTTCGCCATCTGTTATTCAGCGCTGCTGACCAAGACAAACTGCATTGCTCGCATCTTCGATGGGGTCAAGAACGGCGCTCAGAGGCCGAAATTCATCAGCCCCAGTTCTCAGGTTTTTATTTGCCTGGGTTTGATACTGGTGCAAATTGTGATGGTGTCCGTGTGGCTTATCCTGGAGACTCCAGGTACTAGAAGATACACCCTTCCAGAGAAGCGGGAAACAGTCATCCTGAAATGCAATGTCAAAGATTCCAGCATGTTGATCTCTCTGACCTATGACGTGGTCCTGGTGATCCTATGCACTGTGTATGCCTTCAAAACGAGGAAGTGTCCTGAAAACTTCAATGAAGCCAAGTTTATAGGCTTCACCATGTACACCACCTGCATCATCTGGTTGGCATTCCTCCCTATATTTTATGTGACATCAAGTGACTACAGAGTGCAGACGACAACAATGTGCATCTCCGTTAGCCTGAGCGGTTTCGTGGTCTTGGGCTGTTTGTTTGCCCCCAAGGTGCACATCGTCCTGTTCCAACCCCAGAAGAATGTGGTCACACACAGACTTCACCTCAACAGGTTCAGCGTCAGCGGAACTGCAACCACCTATTCTCAGTCCTCTGCAAGCACATATGTCCCAACAGTGTGCAACGGAAGGGAAGTCCTGGACTCCACCACCTCATCTCTGTGA
>rLphn2
ATGGCCCGCTTGGCTGCAGCACTCTGGAGTCTCTGTGTGACGACTGTCCTCGTCACCTCTGCTACCCAAGGCCTGAGCCGGGCTGGACTCCCATTTGGATTGATGCGCCGGGAGCTAGCATGCGAAGGCTACCCCATTGAGCTGCGGTGCCCGGGCAGTGACGTCATCATGGTGGAGAATGCAAACTATGGGCGCACAGATGACAAGATCTGCGATGCCGACCCTTTTCAGATGGAGAACGTGCAGTGCTACCTGCCTGACGCCTTCAAAATCATGTCACAGAGATGTAATAACCGAACCCAGTGTGTGGTGGTGGCCGGCTCTGACGCCTTTCCTGACCCCTGTCCTGGAACCTACAAGTACCTGGAGGTGCAGTACGACTGTGTCCCTTACATCTTCGTGTGCCCAGGGACACTGCAGAAGGTGCTGGAGCCCACCTCCACACATGAATCGGAGCACCAGTCTGGCGCATGGTGCAAGGACCCACTGCAGGCAGGTGACCGTATCTACGTTATGCCCTGGATCCCCTACCGCACGGACACACTGACCGAGTATGCTTCCTGGGAGGACTATGTGGCTGCACGCCACACCACCACGTACAGACTGCCCAACCGTGTAGATGGCACTGGCTTTGTGGTATATGATGGTGCCGTCTTCTATAACAAGGAACGTACTCGCAACATTGTCAAATATGACCTGCGGACCCGCATCAAGAGCGGAGAAACAGTCATAAACACAGCCAACTACCACGACACCTCACCTTATCGCTGGGGAGGCAAAACCGACATTGACCTGGCAGTGGATGAGAACGGGCTGTGGGTCATCTATGCCACCGAGGGGAACAACGGGCGTCTGGTGGTGAGCCAGCTCAACCCCTACACACTGCGTTTCGAGGGCACCTGGGAAACAGGCTATGACAAGCGCTCAGCCTCCAATGCCTTCATGGTGTGTGGTGTCCTCTATGTGCTGCGCTCTGTTTATGTGGATGACGACAGTGAGGCAGCAGGCAACCGCGTGGACTATGCCTTTAACACCAATGCAAACCGAGAGGAGCCCGTCAGTCTCGCCTTCCCCAACCCCTACCAGTTTGTATCTTCTGTTGACTACAATCCCCGGGACAACCAGCTGTATGTGTGGAACAACTATTTCGTGGTGCGCTACAGCCTGGAGTTTGGACCCCCAGATCCCAGTGCTGGCCCAGCCACTTCCCCACCTCTCAGTACCACCACCACAGCTCGGCCTACGCCCCTCACCAGCACAGCCTCACCTGCAGCCACCACTCCACTCCGCCGGGCGCCCCTCACCACGCACCCAGTAGGTGCCATCAACCAGCTGGGACCTGACCTGCCTCCAGCCACAGCCCCAGCACCCAGTACCCGGCGGCCTCCAGCCCCCAATCTGCATGTGTCCCCTGAGCTCTTCTGTGAACCCCGAGAGGTCCGGCGGGTCCAGTGGCCAGCTACCCAGCAGGGTATGCTGGTAGAGAGACCTTGCCCCAAGGGAACTCGAGGAATTGCCTCGTTCCAGTGCCTCCCAGCTCTGGGGCTCTGGAATCCTCGGGGCCCTGACCTCAGCAACTGCACTTCCCCCTGGGTCAACCAAGTCGCCCAGAAGATCAAGAGTGGAGAGAATGCAGCCAACATTGCTAGTGAGCTGGCCCGCCACACGCGGGGCTCCATCTATGCTGGGGACGTGTCCTCATCGGTGAAGCTGATGGAGCAACTGCTAGATATCCTGGATGCCCAGCTCCAGGCCCTACGGCCCATTGAACGAGAGTCAGCTGGCAAGAACTACAATAAGATGCACAAGCGAGAGAGAACCTGCAAGGACTATATCAAGGCTGTGGTGGAGACAGTGGACAACCTGCTTCGGCCAGAGGCACTTGAGTCATGGAAAGACATGAATGCCACCGAACAGGTCCATACGGCCACCATGCTCCTAGATGTCTTAGAGGAGGGTGCCTTCCTGCTGGCCGACAATGTCAGAGAACCTGCTCGCTTCTTGGCTGCCAAGCAGAATGTGGTCCTGGAGGTCACTGTCCTGAGCACAGAGGGTCAAGTGCAGGAGTTGGTGTTCCCCCAGGAGTATGCCAGTGAGAGCTCCATTCAGCTGTCCGCCAACACCATCAAGCAGAACAGCCGCAATGGTGTGGTGAAGGTTGTCTTCATTCTCTACAACAACCTGGGCCTCTTCTTGTCCACGGAGAATGCCACAGTGAAGCTGGCAGGTGAGGCAGGGACCGGTGGCCCTGGAGGTGCCTCCCTGGTGGTTAACTCACAGGTCATCGCAGCATCCATCAATAAGGAGTCCAGCCGTGTCTTCCTCATGGACCCTGTCATCTTTACTGTGGCCCACTTGGAGGCCAAGAACCACTTCAATGCAAACTGCTCCTTCTGGAACTACTCAGAGCGCTCCATGCTGGGCTACTGGTCAACCCAGGGCTGCCGACTGGTGGAGTCCAATAAGACCCATACCACATGTGCCTGCAGCCACCTCACCAACTTCGCAGTGCTCATGGCTCACCGAGAGATCTACCAAGGCCGTATTAATGAGCTGTTGCTGTCAGTCATCACCTGGGTTGGCATTGTCATCTCCCTGGTCTGTCTGGCTATCTGCATCTCCACCTTCTGCTTCCTGCGGGGCCTGCAGACCGACCGCAACACCATCCACAAGAACCTGTGCATCAACCTCTTCCTTGCAGAGCTGCTCTTCCTGGTTGGAATAGACAAAACTCAGTATGAGGTCGCCTGCCCTATCTTTGCGGGCCTGCTGCACTACTTCTTCCTGGCCGCCTTCTCCTGGCTGTGCCTAGAGGGCGTGCACCTCTACCTCCTGCTGGTCGAGGTGTTCGAGAGCGAATATTCACGCACCAAGTACTATTACCTGGGCGGCTACTGCTTCCCAGCCCTGGTGGTAGGCATCGCAGCCGCCATTGACTACCGAAGCTACGGCACTGAGAAGGCCTGCTGGCTGAGGGTGGATAACTATTTCATCTGGAGCTTCATTGGGCCCGTCTCCTTTGTTATTGTGGTGAACCTGGTGTTCCTCATGGTGACCCTGCACAAGATGATCCGAAGCTCATCCGTGCTCAAGCCTGACTCCAGCCGCCTTGACAACATCAAGTCCTGGGCGCTGGGTGCCATTGCACTGCTCTTCCTGCTGGGCCTCACCTGGGCTTTCGGCCTCCTCTTCATCAACAAGGAGTCAGTAGTAATGGCTTACCTCTTCACAACCTTCAACGCCTTCCAGGGGGTCTTCATCTTTGTCTTTCACTGCGCCTTACAGAAAAAGGTGCACAAGGAGTACAGCAAGTGCCTGCGTCACTCCTACTGCTGCATTCGCTCCCCACCTGGGGGGGCTCACGGCTCCCTTAAGACCTCAGCCATGCGAAGTAACACCCGCTACTACACAGGGACCCAGAGCCGAATCCGGAGGATGTGGAATGACACCGTGAGGAAGCAGACAGAGTCGTCCTTTATGGCAGGGGACATCAACAGCACCCCCACCCTGAACCGAGGTACCATGGGGAACCACCTACTGACCAACCCTGTGCTACAGCCCCGTGGGGGCACTAGCCCATACAATACACTCATTGCAGAGTCTGTGGGCTTCAATCCCTCCTCGCCCCCAGTCTTCAACTCCCCAGGAAGCTACAGGGAACCTAAGCACCCCTTGGGCGGCCGGGAAGCCTGTGGCATGGACACACTGCCCCTTAATGGCAACTTCAACAACAGCTACTCCTTGCGAAGTGGTGATTTCCCTCCGGGGGATGGGGGTCCTGAGCCACCCCGAGGCCGAAACCTAGCGGATGCTGCGGCCTTTGAGAAGATGATCATCTCAGAGCTGGTGCACAACAACCTTCGGGGGGCCAGTGGGGGCGCCAAAGGTCCTCCACCAGAGCCTCCTGTGCCACCCGTGCCAGGAGTCAGTGAGGACGAGGCTGGTGGGCCTGGGGGTGCTGACCGGGCTGAGATTGAACTTCTCTACAAGGCCCTGGAGGAGCCACTGCTGCTGCCCCGGGCCCAGTCGGTGCTGTACCAGAGTGATCTGGATGAGTCGGAGAGCTGTACGGCAGAGGATGGGGCCACCAGCCGGCCCCTCTCCTCCCCTCCCGGCCGGGACTCCCTCTATGCCAGCGGGGCCAACCTGCGGGACTCGCCCTCCTACCCGGACAGCAGCCCCGAAGGGCCTAATGAGGCCCTGCCCCCTCCCCCACCTGCTCCCCCTGGGCCCCCAGAAATCTACTACACCTCTCGCCCGCCGGCCCTGGTGGCTCGGAATCCCCTACAGGGCTACTACCAGGTGCGGCGGCCCAGCCATGAGGGCTACCTGGCAGCCCCCAGCCTTGAGGGGCCAGGGCCCGATGGGGATGGGCAAATGCAGTTGGTCACTAGTCTCTGA
>rGababl
ATGGAGCCGGAAATCAACTGCTCTGAATTCTGTGACAGTTTTCCTGGTCAAGAGCTGGATCGGAGACCCCTTCATGATCTTTGCAAGACAACCATTACCGACTCCCAGCATGGTAGTGCGGACATCTCCCCACTGTCTCCTGCCCTCCTGGGTGTTATTTGGACCTTTCTCAGCTGTGGGCTACTTCTGGTGCTTTTCTTTCTGGCTTTCACAATCCGCTGCAGGAAGAACAGGATTGTGAAGATGTCCAGCCCCAATCTGAACATTGTGACCTTGCTGGGCAGTTGTCTGACCTACAGCAGCGCTTACCTTTTCGGGATTCAGGACGCTCTTGTGGGGAGTTCAGTGGAAGCTCTCATTCAGACGAGACTGTCCTTGCTGTGCATCGGGACGACCCTGGTGTTTGGCCCTATTCTGGGGAAGAGCTGGCGACTCTACAAAGTGTTTACCCAGAGAGTCCCGGACAAGAGAGTGATTATCAAAGACCTGCAGTTGCTGGGGTTGGTGGCAGCCCTGGTGGTGGCTGATGTAATCCTGCTCGTGACGTGGGTGCTGACGGATCCCATCCAGTGCCTCCAGATCCTTGGTGTCAGCATGAAGGTGACAGGGAGAGATGTATCCTGCTCTTTGACCAACACACATTTCTGTGCTTCACGGTACTCTGATGTCTGGATTGCCCTGGTTTTGGGATGCAAGGGGCTGCTGCTGCTGTATGGCGCTTACCTGGCTGGCCTGACCAACCATGTCAGCTCTCCTCCAGTGAACCAGTCTTTGACCATCATGGTCGGAGTCAACCTCCTGCTCCTCACTGCTGGCCTGCTTTTTGTGGTCACCAGATACTTGCACTCCTGGCCCAATCTGGTCTTTGGACTCACATCYGGAGGTATCTTCGTTTGCACCACCACCGTGAACTGCTGTGTCTTCCTTCCCCAGCTGAGGCAGCGGAAGGCATTTGAAGGAGAAAACCAAACAATCAGACACATGGCCAAATACTTCAGCACTCCCAGCAAAACCTTCCGCAGCAAGTTCGACGAGGACCAGAGCTGCCACTTGAGAGATGAGAASAGCTGCATGGAGAGGCTCCTCACGGAAAAAAACGCAGTAATCGAAAGCCTGCAAGAGCAAGTGAGCAATGCCAAGGAGAAGCTGGTGAAGTTGATGTCTGCGGAGTGCGCCCTGGACTCCCCAGAGTGGGCCGTCCCAGCTGCAGCCTCTGCCGGTGGACCYGCAGAATGCCYCGCTACTTCTGAGAAAGAGAGCGGAGCAGCTGCTGAGGACTCCCTACCTGCCTCAGCGGCCTCCCAGCACATGCAAGGCCCCGGGGCATCGAGAAGGGACRCCAGTCCCTCTCCAGACCAAAAGTACGACATGCCTTTGAAACAGTTTTGTGATCATTTGGACATGGGCTGCAGCCAAAAGCCAAAGGCTGAACAAAGCGAGGGTCCTGAAAGAGGAAACCAGGAACCCATGGCCCCCGGTCAGAGTCTAATGACAGATGGAGTGGCTTGTGAACCCCATAGGCCCAGGCAGAACTCAGAGGTACTCCCGGAGAGGCTACCCCGGGTTAGTTCAGTGGTCAGAGAGAAGCTTCAGGAAGTTCTACAAGAGCTGGACCTGGGCACCGAGGCTCCCCTTTCCCCACTGCCTTGTCCCCAGCAGCCCTGGAAGAGTAACACTTCCGGCAGCCCCCAGAAGCTGTCCCCATCTAAACTGGGTTTCAGCCCGTATGTGGTGAGAAGGAGACGGGCAGCCCAGCGGGCTCGCTCACGCATCCCTGGCTCTGTGGGCCTCAAGATGGGGCATCAAGCAAATAATACTGTTTCTGGTTCACAAAATGGGCTTATTGTACAGAACAGAGACAGCCCCAGGCTGGACCACCACAATGCAAGGTCCAAGGAACCAAGGTCCTCTTCTGTAAAACCATCTCCAATCTCAGCACCTCACCAGAGACGGGGTAGCCTGGAGGGCAGCAAACAGTGTGAGACAGAGCCTCAGGAGGCCAGGGGATACAGTGTAGCTTTTCCTCGACAACCTTCTGCTTCTGCCCCGGCACAAAGTTCCACTGCCCCATGCCTATCCTCTTYACCAGCGCTGCCCAGGCAGCGTCAGCCTCTACCCCTACTGTCCCCTGGCTGTCCTTCCTTGTCTTCTGGGTGCTACAACCTTGACAGTGAGTCTAGCAGCTCAGATGAGTTCTTCTGCCGCTGCCACAGGCCCTACTGTGAAATTTGCTTCCAGAGCTCTTTGGACTCCAATGACAGTGACACTTCAGACAGTGACCTTGAGCAGACTTCAGGATTGGCCTCCTGGGAAAAGCTGTTGGCCCGCTCCAAGCCTGTTGTGAACTTCAAAGATGACTTGAAGCCCACACTAGTGTGA
>rGpr56
ATGGCTGTCCAGGTGCTACTGCAGATGGTCTACTTCCTACTGACTCTGCTCTTTCTGGTGCAAGGTGCCCATGGTGCCAGCCCCCGAGAAGACTTCCGCTTCTGTGGCCAGCGGAACCAGACCCAACAGAGCACCCTCCATTATGATCAAACTTCAGAGCCTCACATTTTTGTATGGAACACAGACGAGAGCCTCACGATCCGTGCCCCATTCCCGGCAGCCCCAGACATTCCCTACTTCTTCCCGGAACCTAGAGGACTCTATCATTTCTGCCTCTACTGGAGCCGCCACACTGGGAGGCTCCACCTGCGCTATGGCAAGAATGATTACCTGCTTAGTAGCCGAGCCTCCAACCTCCTCTGCTACCGGAAACAGGAGGAGAGCCTGAAACAGGGGGCTCCACTGGTTGCCACCTCTGTCAGCTCCTGGCAGAGCCCACAGAACACCAGCCTGCCGGGAGCTCCAAGCTTCATCTTCTCCTTCCACAATGCCCCACACAAGGTCTCCCACAATGCATCTGTGAACATGTGTGACCTCAAGAAGGAACTGCAGTTGCTTAGCAAGTTCCTGCAGCATCCTCACAAGGCCTCCAAGCGGCCCTCCGCAGCGTTCATCAGTCAGCAGTTGCAGAACCTGGAGTCAAAGCTGACCTCCGTGAGCTTCCTGGGAGACACACTGTCTTTTGAGGAGAACCGGGTCAATGCCACAGTGTGGAAGCTGCCACCCACAGCCGGGCTGGAGGATCTGCAAATCCACTCCCAGCAGGAGGAGGAGCAGAGTGAGGTCCAGGCCTACTCCGTGTTGCTTCCCCGGGCCGTATTCCAGCAGACCAGAGGCCGTCGCCGGGATGCCGCCAAGAGGCTCCTGGTAGTCGACTTCAGCAGCCAAGCTTTGTTCCAGGACAAGAATTCTAGCCAAGTCCTGGGTGAGAAGGTCTTGGGTATTGTCGTGCAGAACACCAAAGTCACTAACCTCTCAGATCCCGTGGTACTCACCTTCCAGCACCAGCCACAGCCAAAGAACGTGACTCTGCAGTGTGTGTTCTGGGTTGAAGACCCGGCATCAAGCAGCACAGGGAGCTGGAGCAGTGAGGGCTGTGAGACTGTTAGCAGAGACACACAGACATCCTGCCTGTGTAACCATCTGACCTACTTTGCAGTGCTGATGGTGTCATCCATGGAGGTAGAAGCCACTCACAAACACTACCTCACGCTCCTGTCCTACGTGGGCTGTGTCATCTCTGCCCTAGCTTGTGTCTTCACCATCGCTGCGTACCTGTGCACCAGGAGGAAGTCACGTGACTACACCATCAAAGTGCACATGAACCTGCTTCTGGCCGTCTTCCTCCTGGACGTGAGCTTCCTGCTCAGTGAGCCCGTGGCGCTGATGGGCTCTGAAGCAGCCTGTCGCACCAGTGCCATGTTCCTGCACTTCTCCCTGCTTGCCTGCCTCTCCTGGATGGGCCTGGAGGGCTACAATCTCTACCGACTGGTGGTGGAGGTCTTCGGTACCTATGTCCCTGGCTATCTGCTCAAGCTGAGCACCGTGGGCTGGGGTTTTCCTGTCTTCCTGGTCACTCTGGTGGCGTTGGTGGATGTGAATAACTATGGCCCCATCATCCTAGCTGTGCGCCGGACTCCGGACCATGTCATCTACCCCTCTATGTGCTGGATCCGGGACTCTGTAGTTAGCTATGTCACTAACCTGGGCCTCTTCAGCCTGGTGTTCCTGTTCAACATGGCTATGCTGGCCACCATGGTGGTGCAGATCCTGCGGCTTCGCCCACACAGCCAGAAGTGGCCCCACGTGCTGACTTTGCTGGGCCTCAGCCTGGTCCTTGGCCTTCCCTGGGCCTTGGTCTTCTTTTCCTTTGCTTCTGGTACCTTCCAGCTTGTCATCATCTACCTTTTCAGCATCATGACTTCCTTCCAAGGCTTCCTCATCTTCCTGTGGTACTGGTCCATGAGGTTCCAGGCCCAAGGCGGTCCCTCTCCTCTGAAGAACAATTCAGACAGCGCCAAGCTCCCCATCAGCTCCGGCAGCACCTCTTCCAGCCGCATCTAG
>rFzd3
ATGGCTGTGAGCTGGATTGTCTTTTATCTTTGGCTCTTGACTGTGTTTCTGGGGCAGATAGGTGGGCACAGTTTGTTTTCTTGTGAACCTATAACCTTGAGGATGTGCCAAGATTTGCCTTACAATACTACCTTCATGCCTAATCTTCTGAACCATTATGACCAGCAGACAGCAGCTTTAGCAATGGAGCCATTCCACCCTATGGTGAACCTGGATTGTTCTCGGGATTTTCGGCCATTTCTTTGTGCACTCTATGCCCCTATTTGTATGGAATATGGACGTGTCACACTCCCCTGCCGTAGGCTGTGTCAGCGTGCCTATAGTGAGTGCTCAAAGCTCATGGAGATGTTTGGTGTCCCCTGGCCTGAAGATATGGAGTGCAGTAGGTTTCCAGATTGTGATGAGCCATATCCCCGACTTGTGGATTTGAATTTAGTTGGAGATCCAACTGAAGGAGCCCCAGTGGCAGTACAGAGGGATTATGGTTTTTGGTGTCCCCGAGAGTTGAAAATTGATCCTGACCTTGGCTATTCCTTTCTGCACGTGCGAGATTGTTCACCACCATGTCCCAATATGTACTTCAGGAGAGAAGAACTGTCATTTGCTCGCTATTTCATAGGCCTGATTTCAATCATTTGCCTCTCTGCCACATTGGTTACTTTTTTAACCTTTCTGATTGACGTCACAAGATTCCGTTACCCTGAAAGACCTATCATATTTTATGCAGTCTGCTACATGATGGTGTCATTAATTTTCTTCATTGGGTTTTTGCTTGAGGACCGAGTAGCCTGCAATGCATCTAGCCCTGCACAGTATAAGGCTTCCACAGTGACACAAGGATCTCACAATAAGGCCTGTACCATGCTCTTCATGGTACTCTATTTTTTCACTATGGCTGGCAGTGTATGGTGGGTAATTCTTACCATCACATGGTTTTTAGCAGCTGTGCCAAAGTGGGGCAGTGAAGCTATTGAGAAAAAAGCATTGCTGTTTCATGCCAGTGCCTGGGGCATCCCCGGAACTCTAACTATCATCCTTTTAGCGATGAATAAAATTGAAGGTGACAATATTAGTGGCGTGTGCTTTGTCGGCCTCTACGACGTAGATGCATTAAGATATTTTGTTCTTGCTCCCCTCTGCCTGTATGTGGTAGTTGGGGTTTCTCTCCTCTTAGCCGGCATTATATCCCTAAACAGAGTTCGGATTGAGATCCCATTAGAAAAGGAAAACCAAGATAAGTTAGTGAAGTTCATGATCCGGATCGGTGTTTTCAGCATTCTCTACCTTGTCCCACTCTTGGTTGTAATTGGATGTTACTTTTATGAGCAAGCTTACCGCGGCATCTGGGAAACAACATGGATACAGGAACGCTGCAGAGAATATCACATTCCGTGTCCGTACCAGGTTACTCAGATGAGTCGTCCAGACCTGATTCTCTTTCTGATGAAGTATCTCATGGCTCTCATAGTTGGGATTCCCTCTATTTTTTGGGTTGGAAGCAAAAAAACATGCTTTGAATGGGCCAGCTTTTTCCATGGGCGTAAGAAAAAAGAGACAGTGAATGAGAGCCGGCAGGTGCTCCAGGAACCTGACTTTGCTCAGTCACTCCTGAGGGACCCAAATACTCCAATTATAAGAAAATCAAGAGGAACTTCCACTCAAGGGACATCCACACATGCTTCTTCAACTCAGCTGGCCATGGTGGATGATCAAAGAAGCAAAGCAGGGAGTGTCCACAGCAAAGTGAGCAGCTACCATGGCAGCCTCCACAGGTCACGTGATGGCAGGTACACTCCCTGCAGTTACCGAGGGATGGAGGAGAGACTACCTCACGGCAGCATGTCACGGCTGACAGATCACTCCAGGCACAGTAGTTCTCATCGGCTCAATGAGCAGTCCCGACACAGCAGCATCCGAGACCTCAGCAACAACCCCATGACTCACATTACACATGGCACCAGCATGAACCGTGTTATTGAAGAGGATGGAACCAGTGCTTAG
>rGcgr
ATGCTCCTCACCCAGCTCCACTGTCCCTACCTGCTGCTGCTGCTGGTGGTGCTGTCATGTCTGCCAAAGGCACCCTCTGCCCAGGTAATGGACTTTTTGTTTGAGAAGTGGAAGCTCTATAGTGACCAGTGCCACCACAACCTAAGCCTGCTGCCCCCACCTACTGAGCTGGTCTGCAACAGAACTTTCGACAAGTACTCCTGCTGGCCTGACACCCCTCCCAACACCACTGCCAACATTTCCTGCCCCTGGTACCTACCTTGGTACCACAAAGTGCAGCACCGCCTAGTGTTCAAGAGGTGTGGGCCTGATGGGCAGTGGGTTCGAGGGCCACGGGGGCAGTCATGGCGCGACGCCTCCCAATGTCAGATGGATGATGACGAGATCGAGGTCCAGAAGGGGGTAGCCAAGATGTATAGCAGCTACCAGGTGATGTACACTGTGGGCTACAGTCTGTCCCTGGGGGCCTTGCTCCTGGCGCTGGTCATCCTGCTGGGCCTCAGGAAGCTGCACTGCACCCGGAACTACATCCACGGGAACCTGTTCGCGTCCTTCGTGCTCAAGGCTGGCTCTGTGCTGGTCATTGATTGGCTGCTCAAGACACGCTATAGCCAGAAGATTGGAGATGACCTCAGTGTGAGCGTCTGGCTCAGTGATGGGGCGGTGGCTGGCTGCAGAGTGGCCACAGTGATCATGCAGTACGGCATCATAGCCAACTACTGCTGGTTGCTGGTGGAGGGTGTGTACCTGTACAGCCTGCTGAGCATCACCACCTTCTCGGAGAAGAGCTTCTTCTCCCTCTATCTGTGCATCGGCTGGGGATCTCCCCTGCTGTTTGTCATCCCCTGGGTGGTGGTCAAGTGTCTGTTTGAGAATGTCCAGTGCTGGACCAGCAATGACAATATGGGATTCTGGTGGATCCTGCGTATCCCTGTACTCCTGGCCATACTGATCAATTTTTTCATCTTTGTCCGCATCATTCATCTTCTTGTGGCCAAGCTGCGTGCCCATCAGATGCACTATGCTGATTACAAGTTCCGGCTAGCCAGGTCCACGCTGACCCTCATTCCTCTGCTGGGAGTCCACGAAGTGGTCTTTGCCTTTGTGACTGATGAGCATGCCCAGGGCACCCTGCGCTCCACCAAGCTCTTTTTTGACCTGTTCTTCAGCTCCTTCCAGGGTCTGCTGGTGGCTGTTCTCTACTGTTTCCTCAACAAGGAGGTGCAGGCAGAGCTACTGCGGCGTTGGAGGCGATGGCAAGAAGGCAAAGCTCTTCAGGAGGAAAGGATGGCCAGCAGCCATGGCAGCCACATGGCCCCAGCAGGGACTTGTCATGGTGATCCCTGTGAGAAACTTCAGCTTATGAGTGCAGGCAGCAGCAGTGGGACTGGCTGTGAGCCCTCTGCGAAGACCTCATTGGCCAGTAGTCTCCCAAGGCTGGCTGACAGCCCCACCTGA
>rGabbr1
ATGGGCCCGGGGGGACCCTGTACCCCAGTGGGGTGGCCGCTGCCTCTTCTGCTGGTGATGGCGGCTGGGGTGGCTCCGGTGTGGGCCTCTCACTCCCCTCATCTCCCGCGGCCTCACCCGAGGGTCCCCCCGCACCCCTCCTCAGAACGGCGTGCAGTATACATCGGGGCGCTGTTTCCCATGAGCGGGGGCTGGCCGGGGGGCCAGGCCTGCCAGCCCGCGGTGGAGATGGCGCTGGAGGACGTTAACAGCCGCAGAGACATCCTGCCGGACTACGAGCTCAAGCTTATCCACCACGACAGCAAGTGTGACCCAGGGCAAGCCACCAAGTACTTGTACGAACTACTCTACAATGACCCCATCAAGATCATTCTCATGCCTGGCTGTAGTTCTGTCTCCACACTTGTAGCTGAGGCTGCCCGGATGTGGAACCTTATTGTGCTCTCATATGGCTCCAGTTCACCAGCCTTGTCAAACCGACAGCGGTTTCCCACGTTCTTCCGGACGCATCCATCCGCCACACTCCACAATCCCACCCGGGTGAAACTCTTCGAAAAGTGGGGCTGGAAGAAGATCGCTACCATCCAACAGACCACCGAGGTCTTCACCTCAACGCTGGATGACCTGGAGGAGCGAGTGAAAGAGGCTGGGATCGAGATCACTTTCCGACAGAGTTTCTTCTCGGATCCAGCTGTGCCTGTTAAAAACCTGAAGCGTCAAGATGCTCGAATCATCGTGGGACTTTTCTATGAGACGGAAGCCCGGAAAGTTTTTTGTGAGGTCTATAAGGAAAGGCTCTTTGGGAAGAAGTACGTCTGGTTCCTCATCGGGTGGTATGCTGACAACTGGTTCAAGACCTATGACCCGTCAATCAATTGTACAGTGGAAGAAATGACCGAGGCGGTGGAGGGCCACATCACCACGGAGATTGTCATGCTGAACCCTGCCAACACCCGAAGCATTTCCAACATGACGTCACAGGAATTTGTGGAGAAACTAACCAAGCGGCTGAAAAGACACCCCGAGGAGACTGGAGGCTTCCAGGAGGCACCACTGGCCTATGATGCTATCTGGGCCTTGGCTTTGGCCTTGAACAAGACGTCTGGAGGAGGTGGTCGTTCCGGCGTGCGCCTGGAGGACTTTAACTACAACAACCAGACCATTACAGACCAGATCTACCGGGCCATGAACTCCTCCTCCTTTGAGGGCGTTTCTGGCCATGTGGTCTTTGATGCCAGCGGCTCCCGGATGGCATGGACACTTATCGAGCAGCTACAGGGCGGCAGCTACAAGAAGATCGGCTACTACGACAGCACCAAGGATGATCTTTCCTGGTCCAAAACGGACAAGTGGATTGGAGGGTCTCCCCCAGCTGACCAGACCTTGGTCATCAAGACATTCCGTTTCCTGTCTCAGAAACTCTTTATCTCCGTCTCAGTTCTCTCCAGCCTGGGCATTGTTCTTGCTGTTGTCTGTCTGTCCTTTAACATCTACAACTCCCACGTTCGTTATATCCAGAACTCCCAGCCCAACCTGAACAATCTGACTGCTGTGGGCTGCTCACTGGCACTGGCTGCTGTCTTCCCTCTCGGGCTGGATGGTTACCACATAGGGAGAAGCCAGTTCCCGTTTGTCTGCCAGGCCCGCCTTTGGCTCTTGGGCTTGGGCTTTAGTCTGGGCTATGGCTCTATGTTCACCAAGATCTGGTGGGTCCACACAGTCTTCACGAAGAAGGAGGAGAAGAAGGAGTGGAGGAAGACCCTAGAGCCCTGGAAACTCTATGCCACTGTGGGCCTGCTGGTGGGCATGGATGTCCTGACTCTTGCCATCTGGCAGATTGTGGACCCCTTGCACCGAACCATTGAGACTTTTGCCAAGGAGGAACCAAAGGAAGACATCGATGTCTCCATTCTGCCCCAGTTGGAGCACTGCAGCTCCAAGAAGATGAATACGTGGCTTGGCATTTTCTATGGTTACAAGGGGCTGCTGCTGCTGCTGGGAATCTTTCTTGCTTACGAAACCAAGAGCGTGTCCACTGAAAAGATCAATGACCACAGGGCCGTGGGCATGGCTATCTACAATGTCGCGGTCCTGTGTCTCATCACTGCTCCTGTGACCATGATCCTTTCCAGTCAGCAGGACGCAGCCTTTGCCTTTGCCTCTCTGGCCATCGTGTTCTCTTCCTACATCACTCTGGTTGTGCTCTTTGTGCCCAAGATGCGCAGGCTGATCACCCGAGGGGAATGGCAGTCTGAAACGCAGGACACCATGAAAACAGGATCATCCACCAACAACAACGAGGAAGAGAAGTCCCGACTGTTGGAGAAGGAAAACCGAGAACTGGAAAAGATCATCGCTGAGAAAGAGGAGCGCGTCTCTGAACTGCGCCATCAGCTCCAGTCTCGGCAGCAACTCCGCTCACGGCGCCACCCCCCAACACCCCCAGATCCCTCTGGGGGCCTTCCCAGGGGACCCTCTGAGCCCCCTGACCGGCTTAGCTGTGATGGGAGTCGAGTACATTTGCTTTACAAGTGA
>rFzd5
ATGGCTAGACCCGACCCGTCCGCGCCGCCCTCTCTTCTGCTGCTGTTGCTGGCACAGCTGGTGGGCCGGGCAGCGGCCGCCTCCAAGGCCCCAGTGTGCCAGGAAATCACGGTGCCCATGTGCCGCGGCATCGGCTACAACCTGACGCACATGCCCAACCAGTTCAACCATGACACTCAGGACGAAGCAGGCCTGGAGGTGCACCAATTCTGGCCGCTGGTGGAGATCCACTGTTCCCCGGACCTGCGCTTCTTCCTGTGCTCCATGTACACGCCCATCTGCTTGCCTGACTACCACAAGCCGCTACCACCGTGCCGCTCCGTGTGCGAGCGCGCCAAGGCCGGCTGCTCGCCACTCATGCGCCAGTACGGCTTCGCCTGGCCCGAGCGCATGAGCTGCGACCGCCTCCCAGTGCTGGGCGGCGACGCTGAGGTTCTGTGCATGGATTATAACCGAAGTGAAGCCACCACCGCGTCCCCTAAGTCCTTCCCGGCCAAACCCACACTCCCAGGACCACCAGGGGCGCCATCTTCCGGGGGCGAATGTCCCTCGGGAGGCCCGTCTGTGTGCACGTGCCGCGAGCCCTTCGTGCCCATCCTGAAGGAGTCACACCCACTCTACAACAAGGTGCGCACCGGCCAAGTGCCCAACTGCGCAGTGCCCTGCTACCAGCCGTCCTTCAGCCCGGATGAGCGCACGTTCGCCACCTTCTGGATTGGCCTGTGGTCTGTGCTGTGCTTCATCTCCACGTCCACCACTGTAGCGACCTTCCTCATTGACATGGAACGATTCCGCTACCCTGAGCGCCCCATCATCTTCCTGTCTGCGTGCTACCTGTGTGTGTCACTGGGATTCTTGGTGCGCCTGGTTGTAGGCCATGCCAGCGTCGCCTGCAGCCGAGAGCACAGCCACATTCACTATGAGACTACCGGCCCTGCGCTGTGCACAGTCGTCTTCCTCTTAGTCTACTTCTTTGGCATGGCCAGCTCCATCTGGTGGGTCATCCTGTCGCTCACCTGGTTCTTGGCGGCTGGCATGAAGTGGGGCAATGAAGCCATCGCAGGCTATGCACAGTACTTCCACCTTGCTGCCTGGCTCATCCCCAGCGTCAAGTCCATTACGGCGCTGGCACTGAGCTCCGTGGACGGAGACCCAGTGGCTGGCGTCTGTTATGTGGGCAACCAAAACCTGAACTCGCTACGAGGCTTTGTCTTGGGCCCACTGGTGCTGTACCTGTTGGTGGGCACGCTCTTCCTTCTGGCAGGCTTCGTGTCACTCTTCCGCATCCGGAGCGTCATCAAGCAGGGTGGCACTAAGACGGACAAGCTAGAGAAGCTCATGATCCGCATTGGCATCTTCACTCTGCTCTACACGGTGCCAGCCAGCATCGTGGTGGCCTGCTACCTGTATGAACAGCACTATCGGGAGAGCTGGGAGGCAGCCCTCACCTGCGCGTGTCCGGGGTCGGACGCTGGCCAGCCACGCGCCAAACCCGAGTACTGGGTGCTCATGCTCAAGTACTTCATGTGCCTGGTGGTGGGCATCACGTCGGGAGTCTGGATCTGGTCCGGAAAGACCCTGGAGTCTTGGCGGCGCTTCACCAGCCGCTGCTGCTGCAGCTCTCGACGGGGCCATAAAAGCGGTGGCGCTATGGTCGCAGGAGACTATGCGGAGGCCAGCGCCGCACTCACTGGCAGGACCGGGCCGCCGGGCCCCGCGGCCGCATACCACAAGCAAGTGTCCCTGTCGCACGTATAG
>rGpr97
ATGGCAACAGCCAGGAGCCTGGGCTTACTGCTCTTTCTGCTGCTGACTTCAGATGAGAACAACGGTGAAGAGCCAAGAAACCCCGAAGAGCCAAGAAACGTCTGCCGGCTCAAGGAGGACTATGAGTATAACACCTTCGACTTGAGTGACATTGCTCAGTGTTTCACCAAGTGCGGGCAATCAGACACCAACTCCTGTGAAGTGGGGAACTTGCAGAGATACTGGCTGAACTATGAGTCCCATCTGCTGGAGAATTCCATGGAGACCGTGGACATGCCTTTTGTTAAGGCCTTGATTCAGAACATCAGCACGGATGTCTCGGAAGACCTGCTTTACTCTCTGGTGCCCTCTCAGGGCCCCAGGCTTCTTGAGGACAAAGGCAGCAGTGTGTTGAACAACCGCATGGTGGGCTTGAGTGTGGGCCAGATGCACGCCACCGGGCTGTCAGAACCTGTAGAGATCACCTTCTCCCACCAGCATCAATCACCTAATGTGATCCTCACCTGTGTGTTCTGGGATATGGCTAAAGGAGACTGGGATTCCCACGGCTGCTCCACGGAGCCGGGGGATGGAAGAACTGTCTGCCGCTGCGACCACTTGACCTTCTTCGCCTTGCTGCTGAGGCCGACCCTGGACCAGGCCACGGCACGGACTCTCACGCGCATCTCCCAGGCAGGCAGTGCAGTCTCCATGATCTTCCTGGCCTTCACCATGGTTCTCTACGTTGCCTTCAGGTTCTCTCTGCAGAGGTTCAAGTCTGAAGATGCCCCTAAGATCCACATGGCTCTGAGCACCAGCCTATTTCTCCTGAATCTTACCTTCTTGATCAACGTGGGGAGCGGCTCTCAAGGCCCCCCAGCTTCCTGCTGGGTCCGAGCTGCCATTTTCCACTACTTCCTGCTCTGTGTCTTCACCTGGATGGGCCTGGAGGCCTTCCACCTCTACCTGCTGGTCATCAAGGTCTTCAATACCTACTTTGGACACTATTTCCTGAAGCTGAGCCTGCTAGGCTGGGGCCTGCCTGTTCTTATAGTTATTGGTGTTGGAAGTAGCAACAGTTACGGGGTTTACACCATCCGCGACCAGGAGAATCGCACCTCACTGGAGCTGTGCTGGTTCCAGAAAGAGCCTGCCCTTTATGCTACTGTCCATGGCTACTTCCTTGTCACCTTCCTCTTCGGTGCTGTGGTGCTGGCAATGGTGGCCTGGAAGATCTTCACTCTGCCCAGTGTCACAGCGGGCAAAGGACAGGGGCAAACCTGGAAGTCGGTCCTCACTGTGTTGGGCCTCTCAAGCCTGGTGGGCATGACCTGGGGACTGGCTGTTCTCACACCCCTCGGCTTGTCTACCGTCTACATCTTCACCCTCCTAAACTCTCTGCAAGGACTCTTCATCTTCTGCTGGTTCATCATCCTCTACTTCCCGACTCAGAGCACCACAACCTCCTCCTCTGGCACTGCCCGCCTGGACCAGGCCCACTCCATGTCCCAGGAGTAG
>rCd97
ATGAGGGGCGTCAGCTGTCACCTCCTGCTCGTGTTATGCTTTGTACCGAATCTCTCAGGAGTTGGAACCCAAAAGGCATCGGGCTGTGCCAGGTGGTGCCCTCCCAACTCAGAATGTGAGAGTAACAGAAGCTGTAAGTGCAAGCCAGGCTTCAACTCCTCCTCGCCCGACGGTTTGATCACTAACCCTGCACAGAGCTGTGAAGACATCAACGAGTGTATACAAACCGATAATCTCTGTGGACCGTATGCCATGTGTATGAACTCAGAGGGGAGCTACTACTGCGTCTGCAACCTGGGATACAAGCTCCTTTCTGGGGCGGAATCTTTTACTAATAAGAGTGAGAACACGTGTCAAGCATCCGTGGACACTGGGATGATACCTGTGCCCTCCAGCATCCACACAGTTCCTACTGCCAGAAAGCTCCCGGAGCAGCCAACTACAGTGCACCCACGGACACAGCTGGGAGACTCAGGGGAAAGGACCCCCAAGGATGTGAATGAATGCACCTCTGGGCAAAACCAGTGCCACCAGTCCACGCACTGCATCAACAAGATGGGCGGCTATTCCTGCATCTGTCGCCGAGGCTGGAAACCTGCTCCTGGATCCCCCAATGGCCCAGTCAACACAGTGTGTGAAGATGTGGATGAGTGCAGTTCTGGCCAACATCAATGCCACAGTTCCGCCATCTGCAAAAATATCCCTGGCTCCTACAAGTGCCGCTGCCCTCCAGGTTGGATAGCAATTCCTCGTGATAAGCCAAATAACACCGTATGCCAAGAACCACATTTCCCTACCTGGACGCTGCTGCCCACAGCCCACAGCCAGGCTCTGTTGAGTTTCTCTGTTGAAGTCCAGAATCTGCTCAGAGACTTCAATCCAGCCACGGTCAACTACACCATCCAGAAACTCATCGAGGCTGTGGACAAACTGCTGGAAATGCCCATGGATATAGGGACTCAAACCCAACAAGTTGCCACCCAGTTGCTCTCGAACCTGGAGCAAAGCCTTCGGACCTTGGCCCAGTTCTTACCCAAAGGCCCTTTCACCTACAAGTCCCCTTCAAACACTGAACTGGCCCTGATGGTCAAGGAGCAAGACAACAAAGATGTTACCACAGTGCACCACAGCCAAGCTTGGATGCAGCTGGACTGGGCTGTGACAGCTGGAGCCAAAAGCTCAGAAAATGGCTACTCAGTGGCGGGCATCCTGTCCAGTCCAAACATACAAAAGCTGCTGGCCAACACCTCCTTGAACCTGGAGCAGAAGAGGGACACCTTGGAAGACCTCTATGGAAGCCCGGTTCAGAGCGTCACACTTACGTTCCTCTCGAACATCAACGCCATCTTTCTGACCAACACAGACACTGAGAAGCTCGCCTCAGATGTCACGTTCAAGTTCAACCTAACTTCTGTGAAGTCACTTAAGGCACGTGAAGAACTGATGTGTGCCTACTGGAAAAGCCATGACAATGGGAGTGGGTCCTGGGCCACTGACGGCTGCTCAATGAATGACACTGGCTTCTGCCACTGCAACCACCTGACCAGCTTTGCTGTCCTAATGGCTCAGTACCACGTGCAGGACCCAAGGCTGGAACTGATCACCAAGGTGGGGTTGCTGCTGTCCCTGGTCTGCCTGCTGCTCTGTATCCTGACCTTCCTGCTGGTGAAGCCCATCCAGAGTTCTCGAACCATGGTGCACCTGCACCTGTGCATCTGCCTTTTCCTGGGCTCAGTCATCTTCCTGGTTGGTGTTGAGAATGAAGGGGGCGAGGTGGGTCTGCGCTGCCGCCTGGTGGCTATGCTGCTGCATTTCTGCTTCCTGGCCGCCTTCTGCTGGATGGCCCTGGAGGGTGTGGAGCTCTACTTCCTGGTGGTGCGTGTGTTCCAGGGCCAAGGCCTGAGCACGTGGCACCGCTGTCTGGTTGGCTATGGGGTGCCCCTCCTCATCGTGGCCATCTCGGCAGCTGCCAGAATGGACGGCTATGGGCATGCGACCTACTGCTGGTTGGACTTCAGGAAGCAGGGCTTTCTCTGGAGCTTTTCGGGCCCTGTGGCCTTCATCATTTTCTGCAATGCTGCCATTTTTGTGATCACTGTCTGGAAGCTCACCAAGAAGTTTTCTGAAATCAACCCAAACATGAAGAAATTAAGGAAGGCGAGAGTGCTGACCATCACAGCCATTGCCCAGCTCCTCGTGCTGGGCTGCACCTGGGGCTTCGGCCTGTTCCTCTTCAACCCTCATAGCACATGGCTGTCCTACATCTTTACCCTGCTCAACTGCCTGCAGGGCCTTTTCCTCTATGTGACGCTCTGCCTGCTCAACAAAAAGGAAGAGTACTGGAAATGGGCCTGCATGGTCACCGGGAACAAGTACACAGAGTTCACCTCTTCCACAACAGGCACTGGCACCAGTCAAACACGGACCCTCAGGCCCTCAGAATCGGGGATGTGA
>rGpr98
ATGTGGAAAACGTTCTCCACCCTTTCACCATGGCCCATAGAGCACTATGTCCGACAGGATATGAAAATGGAACAATTTGAGGAGCTTTTGAAGCTCCCTTCCTCATTGCCACCCATTTCTATCATCCCGTGTAGGACAACATCTTTGATTTATTCAGGCGTCCTAGTCATTCATGTATTAAGGCAGAGAGGAGGACTGAACAAAGACGGTGGAAACAACTGCATGAGAAAAGGAAAAGTAGCCCACATAATGTCCTCCACGAATGTCTGGGGAGGACAGACGCTGCTCAGTTTTGGACATTGGCGCACTGTGACTCAGACCCACAACACCACTGGATGGCTGTTAGCTCTGTCAGCAGCTTTACTTGGAAAAGACAGACTTAGTTTCTTTTCTGTGATGCTGCTTAGGCTCTGCTTGGATGAGGGGATGGTCTCTTCGCTTTTATTAGTATACCTGTCAGCCTTGGTCGTCTCTTTTGTCTGTGGAGAAGCAGAAATAAGATTCACTGGACAGACAGAGTTTTTCGTTAACGAGACAAGTACCACAGTTATTCGTTTTGTCATTGAGAGGATAGGGGAACCAGCAAATGTTACTGCCATTGTGTCGGAGATTGTTCTGTGTCTCACTCGGCAGCTGGACGGAGAAGACACTGGTGACTTTTTTGACACATATGCTGCGGCATTTATCCCTGCGGGAGGGACGAACAGGACAGTGTACATAGCGGTGTGTGATGACGATCTCCCAGAACCCGACGAGACTTTCACTTTTCAGTTGACGTTGCAGAAACCCTCAGCAAATGTGAAACTTGGATGGCCAAGGGCCGCTGCTGTGACAATCCTATCAAATGACAATGCATTTGGAGTTATTTCCTTTAGCACGCCCTCATCCATCACAGTGACTGAGCCAAGGAGCAGAAATGCATCTGTTTCTCTTACTCTCATCCGGGAAAAAGGCACCTATGGAATGGTCACCGTGACTTTTGATGTATCAGGTGGCTCAAATCCCCCTGAGGAAGATTTGAGTCCAGTGAGAGGAAATATCACCTTTCCACCCGGCAGAGCCACTATAATTCACAACTTGACTGTACTTGACGACGAGGTACCAGAGAATGATGAAATGTTTTTGATTCAACTGAGAAGTGTAGGAGGAGGAGCAGAGATTAATGCCTCGAGGAGTTCGGTTGAGATCATTGTGAAGAAAAATGATAGTCCCGTGAAGTTCCTGCAGAGCGTTTACGTGGTTCCTGAGGACGACCACGTCCTCACGATTCCTGTGGTTCGGGGAAAGGATAACAATGGACATCCCATCGGATCTGACGAATCCCAAGTGTCCGTCAGATACAAGGTTGTGACTGGGGATTCAACAGCACACGCCCAGCAAAATGTTGACTTCATCGATCTTCAGCCGGATACCACTCTTGTCTTTCCTCCTTTTGTTCATGAATCACACCTGAAATTTCAGATAATCGACGACCTCATACCAGAGATAGCCGAATCGTTTCACATTATGTTACTAAAGAACACCTTGCAGGGAGATGCTGTACTAATGGACCCTTCTACGGTACAGGTCACCATTAAAGCGAATGACAAGCCTCATGGAGTTCTTTCATTCAATAGTATTTTGTTTGAAAGGCCAGTTGTAATTGATGAAGATACAGCGTCCAGATTCGAAGAAATTACAGTGGTTAGAAACGGAGGCACACACGGGAATGTGTCTGTGAACTGGGTGTTGACCCGGAACAGCAGTGATCCCTCACCAGTGACTGCAGACCTCAGCCCTGCTTCTGGGACTCTACAGTTCGCACAAGGGCAGATGCTGGCACTAATCCCTCTAGCCATCATTGACGATGAGCTTCCAGAGGAGGCTGAAGCTTACCTACTCACAATCTTGCCTCACACCATACAAGGAGGCGCAGAAGTGAGCGAACCAGCGCAGCTGCTGTTCTACGTTCAGGACAGCGATGATGTCTATGGTGAAATAGCCCTTTTTCCTGTGGAAAGCCAAAGGATTGAAAGCAGCCCTAGCGAGCGATCCTTATCCTTGAGTTTTACGAGACTCGGGGGAAGTAAAGGAGACTTGAAGGTGATTTATTCTGCACTTTATATTCCTGCTGGAGCTGTGGACCCCTTGCGAGCAAAAGATGGCATCTTAAATACGTCCAGAAGAAACACTCTCCTTTTCCCGGAACAGAACTATCAAGTCACTGCAAAACTGCCAATAAGAAATGATGCATTTCTTCAGAATGGGGCCCACTTCCTAGTGCAGTTGGAAGCTGTGGAGTTGGTGAACATAGTCCCTCTGATCCCACCAGTAAGTCCCAGATTCGGGGAAATCAGAAATACTTCATTACTGGTTACCCCAGCCATTGCGAATGGAGAAATTGGCTTTCTTAGCAACCTTCCAATCATTTTGCATGAACCCAACGATTCTGCTGCTGAGGTGGTATCTATTCCCTTGCATCGAGATGGAACTGATGGCCAGGCTACTGTGTACTGGAGTTTGCGGCCCTCTGGCTTTAATTCAAAAGCGGTGACTGTGGATGACACAGGTCCCTTTAATGGCTCTGTTGTGTTTTTATCTGGGCAAAGCGACACATCAATCAACATTACTGTCAAGGGTGATGACACACCGGAGTTGAACGAAACTGTAACGCTTTCTCTGGACAGGGTGAGTGTGGACAGTGATGTCCTGAAATCAGGCTATACTAGCCGAGACTTGATTATTTTGGAAAATGATGACCCTGGAGGCATTTTTGAATTTTCTTATGATTCTAGAGGACCCTATGTTATAAAAGAAGGAGATGCTGTGGAGCTCCGAATTGCTCGATCCAGGGGGGCGCTTGTTAAACAGTTCCTCCGCTTCCACGTGGAGCCCCGGGATAGCAATGAATTCTATGGAAACACGGGGGTGCTGGAATTCAGTCCAGGGGAACGGGAAGTAGTGATCACCCTACTCACCAGACTGGATGGCATGCCAGAGTTGGATGAGCACTATTGGGTGGTCCTCAGCAGCCATGGCGGAAGGGAGAGCAAGCTGGGCAGTGCTACACATGTCAACATAACAATTCTGGAGAACGACGATCCTCACGGCATTATAGAATTTGCTTCCAATGGTTTGACTGTGTCGATAAGAGAAAGCAAAGGAGAGGATGTCTATCATGCTGTTTACGGTGTAGTGCGAACTCGAGGCAACTTTGGTGCTGTTAATGTATCATGGATGGTTAGTCCAAACTCTACGCAAGATGTGTTTCCTGTGCAAGGAACCGTTTGTTTTGGAGACCAAGAAAATTTTAAAAACATCACTGTCTACTCCTTCGCAGATGAAATTCCGGAGGAGATGGAGGAATTCACCATTATCCTACTTAGTGCCACTGGAGGGGCTCAAACTGGAAATCAGACAACTGCCTCCCTGAGGATTCTCAGGAACGACGACCCCATTTACTTTGCAGAGCCTTCTGTTGTGAGAGTCCAGGAGGGTGAGACTGCCAACTTTACAGTTCTCAGAAATGGATCTGTTGACGCGGCCTGCACTGTTCAATATGCTACCGTGGATGGAAAGGCTTCAGGAGGAGAGGGAGATTTCGTACCTGTTGAGAAAGGGGAAACCCTCGTGTTTGAGGTTGGAAGCCGAGAGCAGAGTGTGTCTGTATCTGTCAATGAGGATGGAGTCCCAGAAACCGACGAGCCCTTTTATATAATCCTGTTCAATTCCACAGGTGACACGGTAGTTTATGAATATGGGGTAGCTACAATCATAATTGAAGCCAATGATGACCCGAATGGTGTTTTTTCTCTGGAGCCCATAGACAAAGCGGTGGAAGAGGGAAAGACAAATGCATTTTGGATTTTACGGCACCGAGGACACTTCGGCAATGTTTCTGTGGCTTGGCATCTGTTCCAGAATGCTTCTCTGCAGCCTGGACGAGAATTCTATGAAACATCAGGGACTGTTAACTTCACAGACGGAGAAGGAACAAAACCAGTAATTCTCCGTGCTTTCCCAGATAGGATTCCTGAATTCAATGAATTTTATATTCTAAGGCTGGTAAATATTTCAGGTGCTGGAGGCCAACTAGCAGAAACTGACCTTCAGGTAACGGTCATGATTCCATTCAACGATGATCCGTTTGGAGTTTTCATCTTGGATCCAGAGTGTCTAGAGAGAGAAGTGGCTGAAGATGTTCTCTCAGAAGACGATATGTCTTATATTGCCAACTTCACCGTATTGAGACAGCAGGGTGTCTTTGGTGATGTAAGGGTTGGCTGGGAAGTTCTGTCCAGAGAGCTCCCTGCTGGCCTGCCACCAATGGTCGACTTCCTGCTGGTAGGGGTTTTTCCAAGCACTGTGCCTTTACAACCACATATGCGACATCGCCACAGTGGAACAGACGTCTTGTACTTCAGTGGACTAGAGGGTGCATTTGGGACAGTTGATCCCAAGTACCAGCCCTCCAGGAACAACACAATTGCCAACTTTACATTTTCAGCGTGGGTAATGCCTAATGCCTATACAAATGGATTTCTCATAGCGAAGGATGACAGTCATGGCAGCATCTACTATGGGGTAAAAATCCAAACGAATGAAACCCACGTGACCCTGTCCCTTCATTATAAAACTTTTGGATCAGATGTTACATATATTGCCAAGAGCACTGCCATGAAATATTTAGAGGATGGTGTTTGGCTTCATGTTTTAATCATCTTAGATGATGGCATAATTGAATTCTATCTGGATGGAAATGCAATGCCCAAAGGCATAAAGAGTCTGAAAGGAGAAGCCATTACTGACGGTCCTGGAATCCTGAGAATTGGGGCAGGGATGGATGGCGGTGACAGATTCACAGGTTGGATGCAGGATGTGAGAACCTATGAGCGCAAACTGACTCCCGAAGAGATTTATGAACTTCATGCTATGCCTGCAAGGAACGATTTGCACCCTATTTCTGGGTATCTGGAGTTCAGACAAGGAGAAACCAACAAGTCATTCATTGTTGCTGCAAGAGATGACAGTGAAGAGGAAGGAGAAGAATTATTCCTTCTTAAACTGGTCTCTGTGTATGGCGGAGCTCAGCTTTCTGAGGAAAACACTACCGCTCGGCTAAGGATACAGAAAAGTGACAACGCCAATGGCCTGTTTGGCTTCACCGGGGCTTGTATACCCGAGATGACAGAGGAGGGGTCCACTGTTTCCTGTGTGGTAGAGAGAACCAGGGGAGCCCTGGGTTATGTTCGTGTTTTCTACACCATCTCCCAGATCGAGTCAGAAGGCCTCCATTACCTCGTTGATGATTTTGCTAATGCCAGTGGCACCATCACCTTCCTGCCTTGGCAGAGGTCTGAGGTCCTGAATTTATATGTTCTTGATGAGAACATTCCTGAGCTGAATGAATATTTTCGTGTGACGCTCGTGTCTGCAGTTCCAGGAGACGGCAAACTTGGTTCAACTCCTGTCAGTGGTGCCAGCATAGATCCTGAGAAGGAAACCACAGACATCACTGTCAAAGCTAGTGATCACCCTTATGGCTTGCTGCAGTTCTCCACAGGGCTGCCTCCTCAGCCTGAAGATGCAATGAGTCTGCCTGCCAGCAGCGTGCCCCACATCACAGTGCAGGAAGAGGACGGAGAAATCCGTTTGCTGGTTGTTCGTGCACAAGGGCTCCTTGGCCGAGTGACTGTGGGATTTAGAACAGTGTCCCTGACAGCATTTAGTCCAGGGGACTACCAGAGTATTGCTGGCACATTAGAATTTCAATCAGGAGAAAGATACAAATATATTTTTGTCAACATCACTGATAATTCCGTTCCTGAACTGGAAAAGTCTTTTAAAGTTGAGTTGTTAAACTTGGATGGAGGAGTGTCTGAACTTTTTAGGGTTGATGGCAGTGGTAGTGGAGAAGGGGACACGGATTTCTTCCTTCCAGCTGTTCGCATGCATGCCAGTCTAGGAGTGGCTTCCCAGATTCTGGTGACCATTGCTGCCTCCGACCATGCTCATGGGGTGTTTGAATTCAGCCCTGAGTCACTCTTTGTCAGTGGAACTGAACCAGAGGATGGATACAGTACTGTTGTATTAAATGTTACACGGGCTCAGGGAGCTCTGTCTCCTGTGACTTTGCTTTGGAAGGTGGACTCGGACCCGGATGGGGATCTCGCTGTCACCTCTGGCAACATCACGTTTGAAGTTGGGCAGAGGCTTGCCCACATCACTGTGGAGATACTGGCGGACGAAGAGCCAGAGCTAGACAAGACACGCACCGTGTCCATCCTCAACGTGTCCAGCGGCTCCTTGGGAGTTCTTTCCAGTGCCACATTGACAATATTGGCTAGTGATGATCCCCATGGGGTGTTCATTTTTCCTAACAAAACTAGACCTATTAGTGTTGAAGAAGCAACCCAGAATGTCACGTTATCGATAATAAGGTTGAAAGGCCTGATGGGAGAAGTTGCAATCTCATACGCCACCATAGATGATATGGAAAAACCACCATATTTCCCACCTAATTTAGCAAGAGCAACTCAAGGAGGAGATTACATATCAGCATCCGGATTGGCTCTTTTCAGAGCAAATCAGACTGAGGCAATGATCACTATTTCAATCCTGGATGACGACGAACCAGAACGGTCAGAATCTGTGTTCATTGAACTTTTCAATTCTTCTTTAGTAGACAAAGTACAGAATCGCCCAATCCCACATTCTCCACGCCTTGGGCCTAAGGTGGAGACCGTGGCCCATCTCATTATCGTTGCCAACGACGATGCGTTTGGAACTGTGCAGCTGTCTGCACCGACTGTTCGTGTAGCCGAAAATCATGTTGGCCCCATTATCAATGTGACTCGAACGGGAGGAGCATTTGCAGATGTTTCTGTTAAGTTTAAAGCTGTGCCAATAACTGCAGCCACGGGTGAGGATTATAGTATAGCGTCATCGGATGTGGTCTTGCTGGAAGGGGAAACCACTAAAGCTGTGCCGATATATATCATCGATGACATCTACCCTGAGCTGGAAGAGGCCTTTCTTGTGCAACTGCTGAATGAAACAACAGGCGGAGCCACGCTGGGGCCTCTAAGAGAGGCCGTCATTACCATAGACGCTTCTGATGACCCTTTTGGACTGTTTGGTTTTCAGAATACTAAATTTATTGTAGAGGAACCTGAGTTTAACTCAGTTTGGGTAAACATGCCAATAATTCGAAATTCTGGGACACTCGGCAATGTTACTGTTGAGTGGGTTGCCACCATTAATGGACAGCTTGCTACTGGCGACCTGCGAGTTGTCTCAGGTAATGTGACCTTTGCCCCTGGGGAAACCATTCAAACCTTGTTGTTAGAGGTCCTGGCTGACGACGTTCCGGAGATCGAAGAGGTCGTCCAGGTGCAACTAGCTGCTGCCTCTGGTGGAGGTACGATTGGGTTAGATCGTGTGGCACACATTGTAATTGCTGCCAACGATAACCCTTACGGTTCAGTTGCCTTTGCTCAGTCCATTTATCGTGTGCAAGAACCCCTGCAGAGACATTCCTCTGCGAACATAACTGTCAGGAGGAGCGGAGGACACTATGGTCGCCTGCTGTTGTTCTACAGCACTTCTGATATTGATGTAGTGGCTCTTGCAGTTGAGGAAGGTGAAGAAGATGTGTTATCCTACTATGAATCACCGACACAAGGGATGCCCGACCCGCTCTGGAGAACTTGGGTCAATGTGTCTGCAGTGGAGGAGACACAGTATACCTGTGCCACTTTGTGTCTCAGGGAACATGCCTGCTCTGCCTTTTCAGTTGTCAGTGGTGCCGACGGACCGCAGTGTTTCTGGATGACCTCATGGGTCAGCTTAACGGTGAACAGCTCAGACTTCCAGACCTACAAGAAGAACATGACTAAGGTGGCCTCTCTTTTTAGTGGCCAGGCTGTTGCCGGCAGTGACTATGAACCTGTGACAAGACAGTGGGCCCTGATGCCGGAAGGCGATGAGTTTGCAAACCTCACTGTTTCTTTACTTCCTGATGATGTTCCCGAGATGGACGAATGTTTCCTAATTTCTCTCCTTGAAGTTCACCTCGTGAACATCACAGACAGTTTTAAAAACCAGCCAACCATAGGACACCCGAGTACTTCCACGGTGCTCATAGGACTGAATGGCGATGCCTTCGGAGTATTCGTTATGTACAGTGTTAGCCCCAATACCTCGGAAGATGGCTTGTGTGTACAAGTGCAGGAACAGCCACAGACCTCAGTGGAACTGGTTATCCACAGGACAGGAGGCAGCCTGGGGCAGGTGATGGTCGAATGGCGCACTGTTGGTGGAACAGCTACCGAAGGTTTAGATTTTATAGGTGCCGGAGACATTCTTACTTTTGCAGAAGGAGCACTGTGTCAAATACTGCCCCTCTTCCCCTACTGCGGTCTTCTGCTGTCTCCTGGCAACACATCCTGGAAACTAGTCTATGATGCTGCCACCTCAGCCATCCTCCCCAAAGCAATTGTCCTCATGAGGCTGTCTCAGCTAGAGCTTGTTGTCCCTCTGTGCCACTTTACTACCGTCCCATGGGTGCCGGTGACATGTGAAACCAAAAAGACAGCCATTCTAACCATTTTGGATGATTCTGAACCGGAGGACGAGGAAAGCATCTTCGTCCGTCTGGTGGCCACGGAGGGTGGAAGCAGAATCCTGCCCAGCTCTGACACAGTTACAGTCAACATCTTGGCAAACGACAATGTGGCAGGAATTGTCAGTTTTCAGACAGCTTCGAGATCTGTCATAGGCCACGAAGGAGAAATGTTGCAGCTCCATGCGGTAAGGACAGCCCCAGGTCGAGGAAATGTCACTGTCAACTGGAAAGTTACTGGACAAAATCTAGAAGTCAATTTTGCTAACTCTACGGGACAACTCTTCTTCTCTGAGGGGGCATTGAATAAAACAATATTTGTACATTTGTTGGATGATAATATTCCTGAGGAGAAAGAAGTATACCAGGTTGTTCTGTACGATGTCAAGACACAAGGTAATTTTAGACTTTCCTTTTGATGCTTCATTCCAAACATCTATGCTGCTCTGTTCACGGCTGCTCTTGTGCCTCTAATGTGCCTCGTGGTGGTATTTGTGGTGTTCATTCATGCCTACCAGCTGAAGCCACAGTGGAAAGGTTACGATGACGTCTTCAGAGGACGAACAAACGCCGCAGAAATTCCTCTGATTTTATATCTCTTCGCCCTGATTTCTctgACGTGGCTTTGGGGAGGACTGCATATGGCCTACcgaCACTTCTGGATGTTGGTTCTCTTTGTCATTTTCAATAGTCTGCAGGGACTCTATGTTTTTGTGGTTTATTTCATTTTACACAATCAAACGTGTTGCCCTATGAAGGCCAGCTATACGGTGGAAATGAATGGTCACCCAGGACCCAGCACAGCCTTCTTCACTCCTGGGAGTGGAATACCTCCAGCTGGAGAGatgAACAAGTCTACCCAGAACCTCATCAATGCTATGGAAGAGGTGCCATCTGACTGGGAGAGAgtgTCCTTCCAACAGACCAGCCAGGCAAGCCCTGATTTGAAGACAAGTCCCCAGAATGGTGCCTCGTTTCCTTCTTCTGGGGGATATGGCcaaGGGTCCCTGATAGCAGATGAGGAGTCCCAGGAGTTTGATGACCTGATATTTGCATTAAAAACTGGTGCTGGTCTCAGTGTCAGTGACAACGAGTCTGGTCAAGGGAGCCAAGAGGGAGGAACCTTGACTGATTCCCAGATTGTAGAGCTCAGAAGGATACCAATTGCTGACACCCACCTC
>rGprc5a
ATGACTACTCCTAGAGCTGCTGCCCCCAGTGGTTGCCGCTCAGACCTGGATTCCAGGTACTACAGACTTTGTGACCTGGCGGAAGGTTGGGGCATCGCCCTGGAAACACTGGCCGCAGTCGGGGCCGTGGCTACGGTGGCTCTCATGTTTGCGCTCGTTTTCCTCATCTGCAAAGTGCAGGACTCCAGCAAAAGAAAGATGCTTCCCACCCAGTTCCTCTTCCTCCTGGGAGTGCTAGGGGTCTTTGGCCTCACCTTCGCCTTCATCATCAAGCTGGATAGGGCCACAGGGCCCACACGCTTCTTCCTCTTCGGTGTCCTCTTCGCCCTCTGCTTCTCTTGCCTCTTGGCCCATGCATTTAATTTGATCAAGCTGGTCCGAGGGAGAAAGCCCCTGTCATGGCTTGTGATCCTCAGCCTGGCGGTGGGCTTCAGCCTGGTCCAGGACGTCATCGCCATTGAATTCCTGGTCCTCACCATGAACAGGACCAACGTCAATGTCTTTTCCCAGCTGCCTGCCCCTCGGCGCAATGAGGACTTCGTCATGCTACTCATTTACGTGCTCTTCTTGATGGTGCTGACCTTCGTCGCATCCCTCTTGGTTTTCTGTGGATCCTTCTCTGGCTGGAAGAGACACGGGATCCACATATGCCTCACCTCATTCCTCTCCATCGCCATCTGGGTGGCCTGGATCATCCTGCTCCTGATTCCCGACATTGACCGGAAATGGGATGACACCATTCTCAGCACAGTCTTGGTGGCCAATGGCTGGGTTTTCCTGGTGTTTTATATCTTGCCTGAGTTTCGACAGCTCCCGAGGCAACGGAGCTCCACCGATTACCCAGTTGAAGATGCTTTCTGTAAACCTCAACTCATGAAGCAGAGCTATGGTGTGGAGAACAGAGCTTACTCCCAAGAGGAAATCACCCAAGGTCTTGAGGAGATGGGGGACACACTCTATGCGCCTTATTCCACCCATTTTCAGATGCAGTCCACACTGGAAGCTAATCTGGCCGTGCCCCCCTCCCCCACTTCCCTGCCCGAGGAGGAGCAGCTAAAGGTCACGTGTCTACCCTCTGTGCACTGCCCCACGATGGCCTCGCGGTGTCGACACCGACACCGACTTATAAGGGCCATATTTTCATCTCATCTCACCTCTAAACTTGCTGCCAACCCCAGACCTCTGTGTCCTTTGCCAGAAGCTCTTCCGGACATCACTGTAGTAGACAAGTCATTGCTTAACGTTATCCCAATACCTTTGAAAATAATCACTCTAGGCTCGTGCGTATCCATCCAAGCACTGGGAGAAAACTGCCCAGATTCCTTTGAAGATGGGGGTCTTGCTGTCCGCAAGCTTGAGATGAACGATATTCTATGGAGTCTACAGTGGACAAAGCTGGTGATTGCTGCAGGGGGAGCAGCCCTGTGTGAAGACGAGAGCTGTGCCTGA
>rGprc5b
ATGAGAACCCACCAAGTGCTTCCCTTGCCCCTGCTCCTGGTGATTGCCTCTGTGGCTTCGGAGAACGCCAGCACGTCCCGGGGCTGTGGGCTGGACCTTCTTCCTCAGTACGTGTCCCTGTGCGACCTGGACGCCATTTGGGGAATCGTGGTGGAGGCAGTGGCCGGGGCAGGGGCCCTGATCACACTGCTTCTGATGCTTATTCTCCTGGTGAGACTGCCCTTCATCAAGGACAAGGAAAGGAGGCGGCCTGTGTGCCTCCACTTCCTCTTCCTGCTGGGGACCCTGGGCCTCTTTGGCCTGACGTTTGCTTTCATCATCCGGATGGACGAGACAATCTGCTCCATCCGACGCTTCCTCTGGGGTGTCCTCTTCGCACTCTGCTTTTCCTGCCTGCTGAGCCAGGCGTGGCGGGTACGGAGGCTGGTGCGCCAGGGCACGAGCCCGGCCAGCTGGCAGCTGGTGAGCCTGGCACTGTGCCTGATGCTGGTGCAGGTCATCATCGCCACTGAGTGGCTGGTGCTGACTGTGCTACGTGACACGAAGCCGGCCTGCGCCTACGAGCCCATGGATTTTGTGATGGCGCTCATCTACGACATGGTGCTGCTGGCTATCACCCTAGCGCAGTCCCTCTTCACACTGTGTGGCAAGTTCAAGCGGTGGAAGGTGAACGGAGCCTTCATCCTCATCACTACCTTCCTCTCTGTGCTCATCTGGGTGATCTGGATGACCATGTACCTCTTCGGCAACTCGTTAATTAAGCGGGCAGATGCCTGGAGCGACCCTACCTTGGCCATCACGCTGGTAGCCAGCGGATGGGTCTTCGTCATCTTCCACGCCATTCCAGAGATCCACTACACCCTTCTCCCACCCCTGCAGGAGAACCCACCCAACTACTTCGATACTTCACAGCCCCGGATGCGGGAGACGGCCTTTGAGGAGGAAATGCACCTGCCTCGGGCCTACATGGAAAACAAGGCCTTCTCCATGGATGAACATAACGCAGCTCTTCGATCAGCAGTAGGCTTTTCCAATGGAAGCTTGGAGCAAAGATCCAGCAGCCTGGGGAAGAAGCCCAGCAGCTTGGGAAACCGGCCCAGTGCGCCCTTCAGAAGCAATGTGTACCAGCCGACAGAGATGGCCGTCGTGCTCAATGGTGGGACTATCCCAACTGCTCCGCCATCTCACGCGGGAAGACACCACTGGTGA
>rCelsr2
ATGCAGTTTGTGGCTGAAGTGACACCCAACTGCCCAGCAGATAGTTCAAAGCATGAAGAGACACCTAACATCGGTGCCATCTACCTATTGATTGATTCATTTACTCGTCAGACTGATACTTATCGAGTGTCTACTCTGGCTGCACACAGGGTTCCTAAGGATCTCCAGGTTCCACAGGGCAGCCCAGGGGTTCCATTGTCTCAGACAGCTCTTCATCTGCTTATAGCTGAAGCCTTGGGGCAGACAACTGGCCCAGCAGCCTCTGCTTCGAACCTCTGGCTCTACACCAGCCGCTGCAGAGATTCGGGCATTGAGCTGACCGGCCACCTGGTGCCCCATCACGATGGCCTGAGGGTTTGGTGTCCAGAATCAGGGGCTCATATCCCTCTTCCGCCATCCTCTGAAGGCTGCCCCTGGAGCTGTCGACTCCTGGGTATCGGAGGACACCTTTCTCCACAAGGCACGCTGACCCTGCCTCAAGAACACCCTTGCTTAAAGGCCCCACGGCTCAGATGCCAGTCTTGCAAGCTGGCACAGGCCCCAGGGCTCAGGGCTGGGGAAGGATCACGAGAGGAATCTATGGGTGGGCGCAGGAAAAGGAATGTGAATACAGCTCCCCAGTTCCAGCCTCCCAGCTACCAGGCCACAGTGCCCGAGAACCAGCCTGCTGGTACCTCTGTTGCCTCCTTAAGAGCCATTGATCCCGATGAGGGTGAGGCGGGTCGACTTGAGTACACCATGGATGCCCTCTTTGATAGCCGCTCCAATCATTTCTTCTCCTTGGACCCAATCACTGGTGCTGTCACCACAGCTGAGGAGCTGGATCGGGAGACCAAGAGCACCCATGTCTTCAGGGTCACCGCACAGGATCATGGTATGCCCCGACGGAGTGCCTTGGCCACACTTACTATCTTAGTGACTGACACCAATGATCACGACCCTGTTTTTGAGCAGCAAGAATACAAGGAGAGCCTCAGGGAGAACCTGGAGGTTGGCTATGAGGTGCTTACAGTCAGGGCCACCGATGGCGATGCCCCTCCTAATGCCAACATTCTGTACCGCCTGCTGGAGGGGCCTGGAGGCAGCCCCTCAGAAGTCTTTGAGATCGATCCTCGCTCTGGGGTGATCCGAACCCGCGGCCCCGTAGATCGGGAAGAAGTGGAATCCTACAAATTGATAGTGGAGGCGAGTGACCAGGGTCGGGACCCAGGCCCACGGAGCTCCACAGCTGTCGTCTTCCTGTCTGTGGAAGATGATAATGACAACGCCCCCCAGTTTAGCGAGAAGCGCTACGTGGTTCAGGTGCGGGAGGATGTGACCCCAGGAGCCCCCGTTCTCCGAGTCACGGCCTCGGACAGAGACAAGGGCAGCAACGCCCTGGTGCACTATAGTATCATGAGCGGCAACGCTCGGGGACAGTTCTATCTGGATGCTCAGACTGGAGCCCTGGATGTGGTGAGCCCACTCGACTATGAGACAACCAAAGAATATACACTGCGGATCCGGGCCCAGGATGGTGGCCGGCCTCCACTTTCCAACGTCTCCGGTCTAGTAACCGTGCAGGTCCTAGACATCAATGACAACGCCCCCATCTTTGTCAGCACCCCTTTCCAGGCCACGGTCCTAGAGAGTGTACCTTTAGGCTACCTGGTTCTGCATGTCCAAGCGATTGATGCTGATGCCGGAGAGAACGCCCGCCTCGAATACAGCCTGGCTGGGGTTGGGCACGACTTCCCCTTCACCATTAACAACGGCACAGGCTGGATCTCGGTGGCCGCGGAGTTGGACCGGGAAGAGGTTGATTTCTACAGCTTCGGAGTAGAAGCCAGGGACCACGGCACCCCAGCACTCACCGCCTCAGCCAGTGTCAGTGTAACCATCCTGGATGTCAATGACAACAACCCAACCTTTACGCAGCCGGAGTACACGGTGCGGCTCAACGAGGACGCGGCTGTGGGCACCAGTGTGGTGACGGTGTCAGCCGTGGATCGAGATGCTCACAGTGTCATTACCTACCAGATCACCAGCGGCAACACCCGCAACCGCTTCTCTATCACCAGCCAAAGCGGGGGTGGCCTGGTCTCCCTGGCCTTACCGCTGGACTACAAACTCGAGCGGCAGTATGTGCTGGCCGTGACTGCCTCGGATGGCACAAGGCAGGACACAGCTCAGATCGTGGTGAATGTCACTGATGCCAACACCCATCGTCCCGTCTTCCAGAGCTCCCACTATACGGTGAATGTTAATGAAGACCGGCCAGCAGGCACCACAGTGGTGCTGATCAGTGCTACAGACGAGGACACAGGGGAGAATGCCCGAATCACCTACTTTATGGAGGACAGCATCCCTCAGTTCCGCATCGATGCAGACACTGGGGCCGTCACCACCCAGGCTGAGCTGGACTATGAAGATCAGGTGTCTTACACCCTGGCCATCACCGCTCGGGACAATGGCATCCCCCAGAAGTCGGACACAACCTACCTGGAGATCCTGGTAAATGACGTGAATGACAATGCCCCCCAGTTCCTCAGAGATTCCTACCAGGGGAGTGTCTATGAGGATGTGCCACCCTTCACCAGCGTCCTGCAGATCTCAGCCACCGATCGCGACTCCGGTCTGAACGGCAGGGTTTTCTACACCTTCCAAGGAGGGGACGATGGAGATGGTGACTTTATTGTAGAGTCCACATCAGGCATCGTGCGCACACTGCGGAGGCTGGATCGTGAGAATGTGGCCCAGTACATCTTGAGAGCGTACGCGGTGGACAAGGGGATGCCGCCAGCCCGCACACCCATGGAAGTGACAGTTACTGTACTGGATGTGAATGACAATCCCCCCGTCTTTGAACAGGATGAGTTTGATGTATTTGTGGAAGAGAACAGCCCCATCGGACTGGCTGTGGCCCGGGTCACAGCCACCGACCCAGACGAAGGGACCAATGCACAGATCATGTACCAGATAGTGGAGGGCAATATCCCTGAGGTCTTTCAGCTGGACATCTTCTCGGGCGAGCTAACGGCCCTCGTAGATTTGGACTACGAGGACCGACCTGAATATATCCTGGTCATCCAGGCTACGTCTGCTCCCTTGGTGAGCAGGGCTACTGTCCATGTCCGCCTCCTCGACCGCAATGATAACCCGCCAGTGCTGGGCAACTTTGAGATTCTTTTCAACAACTATGTCACCAACCGCTCGAGCAGCTTCCCTGGGGGTGCTATAGGCCGCGTGCCTGCCCATGACCCCGATATCTCAGACAGCCTGACGTACAGCTTTGAGCGAGGAAATGAACTCAGCCTGGTCCTACTCAATGCCTCCACCGGTGAGCTGAGACTGAGCCGGGCACTGGACAACAACCGGCCCCTGGAAGCCATCATGAGTGTGCTGGTGTCAGATGGTGTCCACAGTGTGACAGCCCAGTGCTCACTCCGTGTCACCATCATCACAGACGAGATGCTCACACACAGCATCACGCTGCGCTTGGAAGACATGTCTCCAGAACGCTTTCTGTCCCCACTGCTGGGACTCTTCATTCAGGCTGTGGCAGCCACATTGGCCACACCCCCAGATCACGTGGTGGTCTTCAATGTGCAGAGGGATACTGATGCCCCAGGCGGCCATATCCTCAACGTGAGCCTGTCAGTGGGCCAGCCCCCAGGACCCGGGGGTGGGCCACCCTTTCTACCTTCAGAGGATCTGCAGGAGCGCCTGTACCTCAACCGCAGCCTGCTCACCGCCATCTCAGCTCAGCGCGTGCTCCCCTTCGACGACAACATTTGCCTGCGAGAACCCTGCGAGAATTACATGCGCTGTGTGTCCGTGCTGCGCTTCGACTCCTCTGCGCCCTTTATCGCTTCCTCTTCGGTGCTCTTCCGCCCCATCCACCCTGTCGGGGGTCTGCGCTGTCGCTGCCCACCAGGCTTCACAGGCGACTACTGCGAGACTGAGGTGGACCTCTGTTACTCAAGACCTTGTGGACCCCATGGGCACTGCCGCAGTCGAGAGGGTGGCTATACCTGCCTCTGTCGCGATGGCTACACGGGGGAGCACTGTGAAGTGAGTGCCCGCTCAGGCCGTTGTACTCCAGGAGTCTGCAAGAATGGGGGTACCTGTGTCAACCTGTTGGTGGGAGGCTTCAAATGTGACTGCCCATCCGGGGACTTTGAGAAGCCCTTCTGCCAGGTGACCACACGCAGCTTCCCAGCCCGCTCCTTCATCACCTTCCGGGGCCTTCGCCAGCGCTTCCACTTCACCCTGGCCCTCTCGTTTGCTACCAAGGAGCGTGACGGGCTACTGCTGTACAACGGGCGCTTCAATGAGAAGCATGACTTCGTAGCTCTCGAGGTGATCCAGGAGCAGGTGCAGCTCACCTTCTCTGCAGGGGAATCCACCACCACGGTGTCTCCATTCGTGCCTGGAGGGGTCAGTGATGGCCAGTGGCATACAGTACAGCTGAAGTACTACAATAAGCCGCTGTTGGGTCAGACAGGACTTCCACAAGGCCCATCTGAGCAGAAGGTGGCTGTGGTGTCCGTGGATGGCTGTGACACAGGGGTGGCTCTGCGCTTCGGAGCTATGCTGGGCAACTACTCCTGTGCTGCCCAGGGCACCCAAGGAGGCAGCAAGAAGTCTCTGGACCTGACAGGGCCCTTGTTGCTGGGTGGGGTGCCAGATCTGCCCGAGAGTTTCCCTGTCCGAATGCGGCACTTTGTGGGCTGCATGAAGAACCTCCAGGTGGATAGCCGGCACGTCGACATGGCCGACTTCATCGCCAACAATGGCACTGTGCCTGGCTGCCCCACCAAGAAGAACGTGTGTGACAGCAACACTTGCCATAATGGTGGCACCTGTGTGAACCAGTGGGACGCATTCAGCTGCGAGTGTCCCCTAGGCTTCGGGGGCAAGAGCTGTGCCCAGGAAATGGCCAATCCCCAGCGTTTCTTGGGCAGCAGCCTTGTGGCCTGGCATGGCCTCTCTCTGCCCATCTCTCAGCCCTGGCACCTCAGCCTCATGTTCCGCACACGCCAGGCAGATGGCGTCCTGCTGCAGGCCGTCACCAGGGGGCGCAGCACCATCACCCTGCAGCTTCGGGCAGGCCACGTAGTGCTAAGTGTGGAGGGCACAGGGCTCCAGGCCTCATCCCTGCGTCTGGAGCCAGGCCGAGCCAATGATGGTGACTGGCATCACGCACAGCTGTCACTGGGAGCTAGCGGGGGCCCTGGCCACGCCATCCTGTCCTTTGACTATGGGCAACAGAAGGCAGAGGGTAATCTGGGCCCTCGGCTGCACGGGCTGCACCTGAGCAATATGACAGTCGGGGGAGTTCCCGGGCCAGCCAGCAGTGTGGCCCGTGGCTTCCGGGGCTGTTTGCAGGGTGTGAGGGTAAGCGAGACACCCGAGGGTGTTAGCAGTCTGGATCCCAGCCGTGGGGAGAGCATCAATGTGGAGCCAGGCTGTAGCTGGCCAGATCCCTGTGACTCGAATCCATGTCCCACCAACAGCTACTGCAGCAACGACTGGGACAGCTATTCTTGTAGCTGTGATCCAGGTTACTATGGTGACAACTGTACAAATGTGTGTGACCTGAACCCATGCGAGCACCAGTCTGTGTGTACCCGAAAACCCAGTGCACCCCACGGCTACATCTGCGAGTGTTTACCAAATTACCTTGGGCCCTATTGTGAGACCAGGATTGACCAACCTTGCCCCCGTGGCTGGTGGGGACACCCCACATGTGGTCCATGCAACTGCGATGTCAGCAAAGGCTTTGACCCAGACTGCAACAAGACAAGTGGCGAGTGCCACTGCAAGGAGAATCACTACCGACCCCCCAGCAGCCCCACTTGCCTCTTGTGTGACTGTTACCCCACTGGCTCTTTGTCCCGAGTCTGTGACCCTGAGGATGGCCAGTGTCCATGCAAGCCTGGAGTCATTGGGCGTCAGTGTGATCGCTGTGACAACCCTTTTGCTGAGGTCACCACCAATGGCTGTGAAGTGAATTATGACAGCTGCCCACGGGCCATAGAGGCTGGGATCTGGTGGCCCCGCACGCGGTTTGGGCTACCTGCTGCTGCCCCCTGCCCCAAGGGCTCCTTTGGGACTGCTGTGCGCCACTGTGATGAGCACAGGGGCTGGCTCCCGCCAAACCTCTTCAACTGCACGTCAGTCACCTTCTCAGAGCTAAAGGGCTTTGCCGAGCGGCTACAGCGAAACGAATCAGGCCTGGACTCAGGACGCTCCCAGAGGCTGGCCCTGCTCCTGCGTAATGCCACACAGCACACCTCTGGCTACTTCGGCAGTGATGTCAAGGTGGCCTACCAGCTGGCCACACGACTGCTGGCTCATGAGAGTGCCCAGCGGGGCTTTGGGCTGTCCGCCACACAGGATGTGCACTTCACTGAGAATCTGCTGAGGGTGGGCAGCGCCCTCCTGGATGCGGCCAATAAGAGGCACTGGGAACTGATCCAGCAGACAGAGGGTGGCACTGCCTGGCTGCTCCAGCACTATGAGGCTTATGCCAGTGCCCTGGCCCAGAATATGCGGCATACCTACCTGAGCCCCTTCACTATCGTCACACCCAACATTGTCATCTCTGTGGTGCGCCTGGATAAGGGGAACTTTGCTGGGACCAAGCTGCCCCGTTATGAGGCGTTACGTGGGGAGCGCCCTCCAGATCTTGAGACCACAGTCATTTTGCCAGAGTCTGTCTTCAGAGAGATGCCTCCCATGGTGAGATCTGCAGGACCTGGTGAAGCCCAGGAGACTGAGGAGCTGGCCCGGCGGCAGCGGAGGCACCCAGAACTGAGTCAGGGCGAGGCAGTGGCCAGTGTCATCATTTACCACACGCTGGCTGGACTGCTGCCCCACAACTACGACCCAGATAAGCGTAGCCTGAGAGTCCCCAAGCGCCCAGTCATCAACACACCTGTGGTAAGCATCAGTGTCCACGATGATGAGGAGCTCCTGCCACGGGCACTGGACAAGCCAGTCACAGTGCAGTTCCGACTGCTGGAGACGGAGGAGCGAACCAAGCCCATCTGTGTCTTCTGGAACCATTCGATCCTGGTCAGTGGCACAGGTGGCTGGTCCGCCAGAGGCTGCGAGGTTGTCTTCCGTAACGAGAGCCATGTCAGCTGCCAGTGCAACCATATGACAAGCTTTGCTGTGCTCATGGATGTGTCCCGACGAGAGAATGGTGAGATTTTGCCACTGAAGACCCTGACGTATGTGGCCCTTGGAGTCACCTTAGCTGCCCTGATGATCACCTTCCTCTTCCTCACCCTCCTTCGAGCCCTTCGCTCCAACCAGCATGGCATCCGACGCAACCTCACAGCTGCCCTGGGCCTGGCCCAGCTGGTCTTTCTCCTGGGGATCAACCAGGCTGACCTCCCTTTTGCTTGCACAGTCATTGCCATCCTGCTGCACTTCCTGTACCTTTGCACCTTCTCCTGGGCTCTGCTGGAGGCCTTACACCTGTACCGGGCGCTCACAGAGGTGCGAGACGTCAATGCCAGCCCCATGCGTTTCTACTACATGCTGGGCTGGGGCGTTCCTGCTTTCATCACAGGTCTGGCTGTGGGCTTGGATCCCGAAGGCTATGGAAACCCTGACTTCTGCTGGCTCTCCATCTACGATACGCTCATCTGGAGTTTTGCTGGACCAGTGGCCTTTGCTGTTTCGATGAGTGTCTTCCTGTATATCCTGTCGGCCCGAGCCTCCTGTGCTGCCCAACGTCAGGGCTTCGAGAAGAAAGGCCCTGTCTCAGGCCTGCGCTCCTCCTTCACTGTCCTCCTGCTGCTGAGTGCCACATGGCTGCTGGCACTGCTGTCTGTCAACAGCGACACTCTCCTCTTCCACTACCTCTTCGCGGCCTGCAATTGTGTCCAGGGCCCCTTCATCTTCCTCTCCTACGTGGTGCTCAGCAAGGAGGTCCGGAAAGCACTCAAGTTCGCCTGCAGCCGGAAGCCCAGCCCTGACCCTGCCTTGACCACTAAGTCTACCCTGACCTCGTCCTATAACTGCCCCAGCCCCTATGCAGATGGGAGGCTGTACCAGCCTTACGGAGATTCGGCCGGCTCCTTGCACAGTGCCAGCCGCTCAGGCAAGAGTCAGCCCAGCTACATCCCCTTCTTGCTGAGGGAGGAGTCCACGCTGAACCCTGGCCAGGTTCCCCCTGGCCTAGGGGACCCAAGTGGCCTATTCATGGAAGGCCAAGCCCAGCAACACGATCCCGACACGGACTCTGACAGTGACCTGTCCCTGGAAGATGACCAGAGTGGTTCCTACGCTTCTACCCACTCATCAGACAGCGAGGAAGAGGAGGAGGAGGCCGCCTTCCCTGGCGAGCAGGGCTGGGACAGCCTGCTGGGTCCTGGAGCTGAGAGACTGCCCCTTCACAGTACCCCCAAGGATGGGGGTCCAGGGTCTGGGAAGGTCCCTTGGCCAGGAGACTTTGGGACCACAACAAAGGAGAATAGTGGTAGTGGGCCCCTTGAAGAGCGGCCACGGGAGAATGGAGATGCTCTAACTCGGGAAGGGTCTCTGGGACCCCTTCCGGGCCCTTCTACCCAACCTCACAAAGGCATCCTCAAGAAGAAGTGTCTGCCCACCATCAGCGAAAAGAGTAGCCTCCTAAGGTTGCCCCTGGAGCAGGGCACAGGGTCTTCCCGGGGCTCCACCGCCAGTGAGGGCAGCAGGAACGGACCTCCTCCACGCCCACCACCGCGCCAGTCTCTCCAGGAACAGCTGAATGGGGTCATGCCCATCGCCATGAGCATCAAGGCAGGCACTGTGGATGAGGACTCTTCTGGCTCCGAATTTCTCTTCTTTAACTTCCTGCATTAA
>rGrm2
ATGGAATCACTGCTTGGGTTTCTGGCACTGCTGCTGCTGTGGGGTGCCGTGGCCGAGGGCCCGGCCAAGAAGGTGCTGACCCTGGAGGGGGACCTGGTGCTGGGTGGGCTGTTCCCAGTGCACCAGAAGGGTGGCCCAGCCGAGGAGTGTGGACCTGTTAATGAGCACCGAGGCATACAGCGCCTAGAGGCTATGCTTTTTGCACTGGACCGCATCAACCGCGACCCCCACCTGCTGCCTGGTGTGCGCTTGGGTGCGCACATCCTCGACAGCTGCTCCAAGGATACACACGCCCTGGAGCAGGCGCTGGACTTTGTGCGTGCCTCACTCAGTCGTGGCGCTGACGGCTCACGCCACATCTGTCCTGATGGCTCCTATGCCACCCACAGTGATGCTCCTACAGCTGTCACCGGTGTCATTGGTGGCTCCTACAGTGATGTCTCCATCCAGGTGGCCAATCTCCTGCGGCTGTTCCAGATCCCACAGATCAGCTATGCCTCCACCAGTGCCAAGCTGAGTGACAAGTCCCGTTACGATTACTTTGCTCGCACTGTGCCCCCAGACTTCTTCCAAGCCAAGGCCATGGCTGAGATTCTCCGCTTTTTCAACTGGACATATGTGTCTACGGTGGCATCTGAGGGTGACTATGGTGAGACAGGCATTGAGGCTTTCGAGCTCGAGGCTCGGGCACGCAACATCTGCGTGGCCACTTCTGAGAAGGTGGGCCGTGCCATGAGCCGCGCTGCCTTCGAGGGCGTGGTGCGAGCCCTGTTGCAGAAACCCAGTGCCCGTGTGGCTGTGCTCTTCACCCGGTCCGAGGATGCCCGTGAGCTGCTTGCAGCCACCCAGCGCCTCAACGCCAGCTTCACATGGGTGGCCAGCGACGGCTGGGGGGCCCTGGAGAGCGTGGTGGCAGGCAGTGAAAGGGCTGCTGAGGGCGCCATCACCATTGAACTGGCCTCCTACCCCATCAGTGACTTTGCTTCCTACTTCCAGAGCTTGGATCCGTGGAACAACAGCAGAAACCCTTGGTTCCGTGAGTTCTGGGAGGAGAGGTTCCATTGCAGCTTCCGGCAGCGAGACTGTGCCGCCCACTCTCTGCGGGCCGTGCCCTTTGAACAGGAGTCAAAGATCATGTTTGTGGTTAATGCCGTCTATGCCATGGCCCACGCTCTACACAACATGCACCGTGCCCTCTGTCCCAACACCACCCACCTCTGCGATGCTATGAGGCCTGTCAATGGGCGCCGCCTCTACAAAGACTTCGTGCTCAATGTCAAGTTTGACGCCCCCTTTCGCCCAGCAGATACTGACGATGAGGTCCGCTTCGACCGCTTTGGTGACGGTATTGGCCGCTACAACATCTTCACCTATCTGCGGGCAGGCAGTGGGCGCTATCGCTACCAGAAGGTAGGCTACTGGGCAGAAGGTCTGACTCTGGACACTAGCTTCATTCCATGGGCCTCCCCATCAGCCGGACCTCTTCCTGCCTCTCGCTGTAGCGAGCCCTGCCTTCAGAACGAGGTGAAGAGCGTGCAGCCGGGCGAGGTCTGCTGTTGGCTCTGCATTCCCTGTCAGCCCTATGAGTACAGGCTGGATGAGTTCACCTGCGCTGACTGTGGCCTGGGCTACTGGCCTAATGCCAGTCTGACTGGCTGCTTTGAGCTGCCCCAGGAGTACATCCGCTGGGGTGATGCCTGGGCGGTGGGACCTGTCACCATCGCCTGCCTGGGTGCCCTGGCGACACTCTTTGTGTTGGGTGTCTTTGTGAGGCATAATGCCACACCCGTGGTCAAGGCTTCCGGTCGGGAGCTTTGCTACATTCTGCTGGGCGGTGTCTTCCTTTGCTATTGTATGACCTTCGTCTTCATTGCTAAGCCTTCCACGGCCGTCTGTACCTTGAGGCGCCTCGGTTTGGGTACCGCCTTCTCTGTCTGCTACTCAGCCCTCCTCACCAAGACCAATCGCATTGCTCGCATATTTGGCGGGGCCCGGGAGGGTGCCCAGCGGCCACGCTTCATCAGTCCCGCCTCACAGGTGGCCATCTGCTTGGCACTTATCTCGGGCCAGCTGCTCATTGTCGCTGCCTGGCTGGTGGTGGAGGCACCTGGCACAGGCAAGGAGACAGCCCCTGAACGGCGGGAAGTGGTGACATTGCGCTGTAACCACCGTGACGCGAGCATGCTCGGCTCACTGGCCTACAATGTGCTCCTCATCGCGCTCTGCACGCTCTATGCCTTCAAGACCCGCAAGTGCCCGGAGAACTTCAACGAAGCCAAGTTCATCGGCTTCACCATGTACACCACCTGCATCATCTGGCTGGCTTTCCTTCCTATCTTCTATGTCACCTCCAGTGATTATCGGGTGCAGACCACCACGATGTGCGTGTCCGTCAGCCTCAGTGGCTCTGTGGTGCTTGGCTGCCTCTTTGCACCCAAGTTGCACATCATCCTTTTCCAGCCACAGAAGAATGTGGTGAGCCACCGGGCACCTACCAGCCGCTTTGGCAGCGCTGCCCCCAGGGCCAGCGCCAACCTTGGTCAAGGGTCTGGATCCCAGTTTGTTCCCACTGTTTGCAACGGCCGTGAGGTGGTGGACTCAACAACGTCGTCGCTTTGA
>rFzd6
ATGGAAgcgtccccgTTTCTGtcggccTGCATTcttCTGCCCCTCataAGAGGGCACAGCCTTTTCACCTGTGAGCCAATCACTGTTCCCAGATGTATGAAAATGGCCTACAACATGACGTTTTTCCCTAACCTGATGGGTCATTATGACCAGggcATTGCTGCTGTGGAAATGGAGCACTTTCTGCCTCTTGCAAATCTGGAATGTTCACCAAACATTGAAatgTTTCTTTGCcaaGCTTTTGTACCAACCTGCacaGAGCAAATTgatGTGGTTtcaCCTTGTCGGAAATTGTGTGAGAAAatacttTCTGATTGCcaaAAGTTAatgGACACTTTTGGGATCCGATGGCCTGAAGAACTTGAATGTcacAGATTGccgTACTGTGATggcgctGTTCCTGTTACTtctGATCCACACACAGAGctttttGGTCCACAGAAGAAAACAgatCAAGTCccaAGGGACATTGGATTTTGGTGTCCAaagCACCTTaggACTTCCGGGgacCAAGGCTATaggTTTCTGGGAATTGACCAGTGTGCCCCTCCGTGTCCTAACATGTACTTTAAAAGTGATGAACTAgacTTTGCCAAAAGTTTCATAGGAataGTTTCAATATTTTGTCTTTGTGCAACTTTGTTCACGTTTCTTACTTTTTTAATTGACGTCAGAAGATTCAGGTACCCAGAGAGACCAATTATATACTACTCCGTCTGTTACAGCATCGTCTCTCTCATGTACTTTgttGGGTTTTTGCTGGGCaatAGCACAGCTTGTAATAAGGCAGATGAGAAGCTGGAACTCGGGaacACAGTCGTTCTAGGGTCAaagAATAAGGCTTGCagcGTGgtgTTTATGtttCTGTACTTTTTCACAATGGCCGGCACCGTGTGGTGGGTGATCCTCACCATTACGTGGTTCTTAGCCGCCGGAAGAAAATGGAGTTGCGAAGCTATTGAACAAAAAGCAGTGTGGTTTCACGCCGTTGCCTGGGGGatgCCCGGGTTCCTGACTGTCATGCTGCTCGCTATGAACAAGGTTGAAGGAGACAACATTAGCGGCGTTTGCTTCGTTGGCCTGTATGACTTAGATGCCTCCCGCTACTTCGTCCTTCTGCCTCTGTGCCTCTGTGTGTTTGTTGGGCTGTCTCTCCTCTTAGCTGGCATCATTTCCTTAAATCACGTTCGACAAGTTATACAACATGATGGCCGAAACCAAGAGAAGCTCAAGAAGTTCATGATCCGCATTGGAGTCTTCAGTGGCCTGTATCTTGTGCCCTTAGTGACGCTTCTTGGCTGCTATGTCTATGAGctaGTGAACAGGgtcACCTGGGAGatgACGTGGttcTCTGATCACTGTcacCAGTACcgcATCCCGTGTCCTTACCAGAAAGCTCGACCAGAATTGGCTTTATTTATGATAAAATATCTGATGACATTAATTGTTGGTATCTCTGCGGTCTTCTGGGTTGGAAGCAAAAAGACGTGCACAGAATGGGCCGGGTTCtgtAAGCGAAACCGCAAGCGC
>rBai1
ATGAGGGGCCAGGCTGCTGCCCCGGGCCCCATCTGGATCCTTGCTCCACTCCTGCTGTTACTATTGCTACTGGGGCGCTGGGCACGTGCTGCCTCTGGGGCAGACATAGGGCCTGGGACAGAGCAGTGCACCACATTGGTGCAGGGCAAGTTCTTCGGATACTTCTCCGCGGCTGCTGTGTTTCCAGCCAACGCCTCACGCTGCTCTTGGACTCTTCGCAACCCGGACCCTCGTCGTTACACGCTCTACATGAAGGTGGCCAAGGCACCTGCACCCTGCAGCGGCCCTGGCCGAGTTCGCACCTACCAGTTCGACTCTTTCTTGGAATCCACGCGCACCTACCTGGGTGTGGAGAGCTTTGACGAAGTTCTGCGGCTCTGCGATCCCTCTGCACCCCTAGCCTTCCTGCAGGCCAGCAAACAGTTCCTACAGATGCAGCGCCAACAGCCACCCCAAGATGGTGACCTTGGTCCCCAGGGCTCTGGTGACGACTTCTCTGTGGAGTACCTGGTGGTGGGCAATCGCAACCCCAGCCACGCTGCCTGTCAGATGCTGTGCCGTTGGCTGGATGCCTGTCTAGCTGGCAGCCGCAGCTCACACCCCTGTGGCATCATGCAGACTCCCTGTGCCTGCCTGGGTGGAGAAGCTGGAGACACTGCTTCCAGCCCCTTGGTCCCCCGTGGGGACGTCTGCTTGAGAGACGGCGTAGCTGGTGGCCCTGAGAACTGCCTCACCAGCCTGACCCAGGACCGAGGTGGGCACGGCTCAGCAGAAGAGTTAGCTCTCACTAAAGGGTCAGTGACTCACTCCCTGGAATCCCAGCGCCCCCTGCTGGTCCAGATGAGCACAAGCAAGGGACGCTGGGCCAGCTCTGGCTGTGGTCTTTTCTCCAAACCCTGGAATTTGACTCTCCTTGGGCAGAGAGGTGATAAGGCCAAGGAGATGCCATGGTCCATGGGGTCATCAGGCAGGACCACTCACATTCTGGAACCTACCATCTCTGAGTTCTCAGCTCAGACAGGGCCTCTTCATACCACCGTTCAAGCCAGGTGTGTGGCCCAGAGTAGCCTGGACCCATTTATCCTGCTTTGCTCAGTAGGTGGCTGGAAACTGTGGTCCTTGTGGGGCGAATGTACGCGGGACTGCGGGGGAGGCCTACAAACTCGAACCCGCACTTGCTCGCCCACCCTTGGCGTGGAGGGCAGAGGCTGTGAGGGCGTTCTGGAAGAAGGCCGCCTGTGCAATCGCAAGGCCTGCGGTCCCACTGGGCGCACCAGCTCACGGAGCCAGTCCCTGAGGTCCACGGATGCCCGGCGTCGTGAGGAGTTTGGGGATGAGCTGCAACAGTTTGGGTTCCCATCCCCCCAGACTGGTGACCCAGCAGCTGAGGAGTGGTCCCCATGGAGCGTATGCTCCAGCACCTGTGGCGAGGGATGGCAGACCCGTACGCGCTTCTGCGTGTCATCCTCGTACAGTACTCAGTGCAGTGGACCTCTGAGGGAGCAGCGGCTCTGCAACAACTCAGCAGTGTGTCCAGTGCATGGAGCCTGGGATGAGTGGTCACCCTGGAGCCTCTGCTCCAGTACCTGTGGCCGTGGCTTCCGTGACCGTACTCGCACTTGCAGGCCCCCTCAGTTTGGAGGCAACCCCTGTGAGGGTCCGGAGAAGCAAACCAAGTTCTGCAACATTGCCCTGTGCCCTGTGGACGGAAACTGGAATGAATGGTCCAGCTGGAGCACCTGCTCTGCCAGTTGCTCCCAAGGCCGCCAGCAACGGACCCGGGAGTGCAATGGTCCTTCCTATGGGGGTGCCGAGTGCCAGGGCCACTGGGTGGAGACTCGAGACTGCTTCCTGCAGCAATGCCCAGTGGACGGCAAATGGCAGGCCTGGGCATCATGGGGCAGCTGCAGCGTCACGTGTGGAGGTGGAAGCCAGCGACGGGAGCGTGTCTGCTCTGGACCTTTCTTTGGGGGAGCAGCCTGCCAGGGCCCCCAAGATGAGTACCGACAGTGTGGCGCTCAGCGATGTCCCGAGCCCCATGAGATTTGTGATGAGGACAACTTTGGGGCCGTGGTCTGGAAGGAGACCCCAGCTGGAGAGGTGGCTGCAGTCCGGTGTCCCCGCAATGCCACAGGCCTTATCCTGCGCCGCTGTGAGCTGGACGAGGAGGGCATCGCCTTCTGGGAGCCACCCACCTACATCCGCTGTGTCTCCATTGACTACCGGAACATCCAGATGATGACCCGAGAGCACCTGGCGAAGGCGCAGCGGGGGCTGCCAGGGGAGGGGGTCTCAGAGGTCATCCAGACACTGCTGGAGATCTCACAGGATGGCACCAGCTACAGCGGCGACCTGCTCTCCACCATCGATGTCCTGAGGAACATGACAGAGATCTTCCGCAGGGCTTACTATAGCCCCACACCCGGGGATGTGCAGAACTTTGTCCAGATCATCAGCAACCTGCTGGCGGAGGAGAACCGGGACAAGTGGGAGGAGGCACAGCTGATGGGCCCCAACGCCAAGGAGCTCTTTCGACTGGTGGAAGACTTTGTGGATGTCATCGGCTTCCGCATGAAGGATTTGAGGGATGCCTACCAGGTGACAGACAATCTGGAGCCACCTCTGCAGCTGCTGTTTCTCTGCCCTCGGGTTCTACAAAGCCTAGGTGCAGTAGGACAGGAGACTGGTGTTTGCCTGGTTGCTGTTTTCTCCTTCCTGTATCATAAGAGTGGAGTAGACTGGGCAGCAGATCCGAGGGTAACTGGTGGCTGTCCTCATAAGTATACATTAGTGCTTGAGATGTTCCTCAACCTAGGCTCCACCTCTTCGTCCCTAAGAATGGGACTCCAGCCTCCCACTCTGAGTCTCCCCAGCACTGGCTGTGTCCCCACCTCTTCCAGCATGAGACTGATGTTTTGTGGCCTTGGACCTGATACCTGTCTCTGCCCTCCTTCTCCCCTCTACCTCCACCAGGTTTCTGATGAGTTGGTCTCCAACCTCCTCTTCCTCTTTCAAGAAAGTCCCCATCGGCCATCTTTAGACTCTGGGGATTTTACTCATGTGGGAGCGGGAGACTGTGGAGGAACTATGCTCAGCATCCACAAGCTTCCAGCCAGTGGGGCCACCGACATCAGTTTCCCTATGAAGGGCTGGCGTGCCACTGGAGACTGGGCCAAGGTGCCAGAGGACAGGGTCACCGTGTCCAAGAGTGTGTTTTCCACAGGGCTGGCAGAAGCTGACGATTCATCTGTGTTCGTGGTTGGTACTGTGCTCTACCGGAACTTGGGCAGCTTCCTAGCCCTGCAGAGGAACACAACTGTCCTCAACTCTAAGGTCATCTCCGTGACTGTGAAGCCCCCACCTCGATCGCTCCTCACACCCTTGGAGATCGAGTTCGCCCACATGTACAATGTGAGTGCTGCCCACGTGTGTGGGTGCCCGGGTACCTTGGTCAGGTCTGAGTGCATCCCCGTTCACTCCTCTCAGGCAGTAGCTTTTGGGGTTACTAGCAGAGTGACTCTCGTCTGGATTCCAAGTGAGGAAACTGAGTCTTTGAGCTCCCAGGACCACATAGCAGATTGGGCACCACCAACCAGACTTGTATCCTGTGGGATGAGACAGATGGCCCTAGAGAACTGGAGCATGGAAGGTCGGACCCCAGGAGAACAGAATGGTACCAATTCAGTTGAGTGGCCCACTTCTAGGCAGAGACCCAAGTCCAACCTGGGATTACTCTTCCATCCCCATTTACAATTACAAGGACTCCAGAGGCTACAGCCAGCCAGAAGGCCAGTGCTTGTAGTCATTACTTCTACTCTGACTTGTGAATGTGAGCGTTTTCCTATTGGCCTGAAGGGGGCAGAGCAACGGCCTACTTTCCTCAGTGTGCCTGACATGCCTGATCCTGCTCATACACACAGTCTTGATCTAGCTCACACACTAAATGCTAATTCTCATCATACACTGAGCTCTGTTCCTGGTCACACACTGAGCTCTGACCCTGGTCCTACACTGAGCTCTGTTCCTGGTCACACACTGAGCTCTGACCCTGGTCCTACACTGAGCTCTGACCCTGGTCCTACACTGAGCTCTGACCCTGGTCCTACACTGAGCTCTGACCCTGGGGATGACTGTGATTTGTCAGGACCTGTGCTTGGGGTAGAGGAAGTTGAATCAGGCCAGGGGGTCATTAGACGTGGAGTGACGGGACAGAGAATGGCGTCCAGGGCCAAGTGTGGTGATATCACTGGAGGTACCTTCTCTGATTTCCACAGCCTGGAACTGGAGAGTCTGGCCCTGATGACCCTCATCTGGCTAGCACTTTGCTTAACTGAAATGGGGCCAGCGGAGGCCTGGAGGCAGCAGGAGGGACCAGGGTCAGCGCGCAGAGGGAAGTTTCCAGCAGCTGGCCAGCTCCCTGCAGGGAGGGCTGTGCTAGTCCGGGACTTGGAGCCGCAGATACCCAGGCTGCCTGTCCTGGAGGATGCGGCCGCGCAGCCGCGCGGGATGGAGCCATCCCAAGGTCACCAGCTCGGAAGAGCCCTGGGCTGTGAGGCTGGGGTACTCCGGGACGGCCCCTCGCGCGCCCCCGCGCCAGGGCCTCGGGCTCGCGNNNNNNNNNNNNNNNNNNNNNNNNNNNNNNNNNNNNNNNNNNNNNNNNNNNNNNNNNNNNNNNNNNNNNNNNNNNNNNNNNNNNNNNNNNNNNNNNNNNNNNNNNNNNNNNNNNNNNNNNNNNNNNNNNNNNNNNNNNNNNNNNNNNNNNNNNNNNNNNNNNNNNNNNNNNNNNNNNNNNNNNNNNNNNNNNNNNNNNNNNNNNNNNNNNNNNNNNNNNNNNNNNNNNNNNNNNNNNNNNNNNNNNNNNNNNNNNNNNNNNNNNNNNNNNNNNNNNNNNNNNNNNNNNNNNNNNNNNNNNNNNNNNNNNNNNNNNNNNNNNNNNNNNNNNNNNNNNNNNNNNNNNNNNNNNNNNNNNNNNNNNNNNNNNNNNNNNNNNNNNNNNNNNNNNNNNNNNNNNNNNNNNNNNNNNNNNNNNNNNNNNNNNNNNNNNNNNNNNNNNNNNNNNNNNNNNNNNNNNNNNNNNNNNNNNNNNNNNNNNNNNNNNNNNNNNNNNNNNNNNNNNNNNNNNNNNNNNNNNNNNNNNNNNNNNNNNNNNNNNNNNNNNNNNNNNNNNNNNNNNNNNNNNNNNNNNNNNNNNNNNNNNNNNNNNNNNNNNNNNNNNNNNNNNNNNNNNNNNNNNNNNNNNNNNNNNNNNNNNNNNNNNNNNNNNNNNNNNNNNNNNNNNNNNNNNNNNNNNNNNNNNNNNNNNNNNNNNNNNNNNNNNNNNNNNNNNNNNNNNNNNNNNNNNNNNNNNNNNNNNNNNNNNNNNNNNNNNNNNNNNNNNNNNNNNNNNNNNNNNNNNNNNNNNNNNNNNNNNNNNNNNNNNNNNNNNNNNNNNNNNNNNNNNNNNNNNNNNNNNNNNNNNNNNNNNNNNNNNNNNNNNNNNNNNNNNNNNNNNNNNNNNNNNNNNNNNNNNNNNNNNNNNNNNNNNNNNNNNNNNNNNNNNNNNNNNNNNNNNNNNNNNNNNNNNNNNNNNNNNNNNNNNNNNNNNNNNNNNNNNNNNNNNNNNNNNNNNNNNNNNNNNNNNNNNNNNGCCGCACGGTGCCCCTCGATGCCCTCCGGACGCGCTGCCTGTGTGACCGGCTCTCCACCTTCGCCATTTTAGCCCAGCTCAGCGCCGACGCGACCATGGATAAGGTGACCGTGCCATCTGTGACGCTCATCGTGGGCTGTGGCGTGTCTTCCCTCACCCTGCTCATGCTGGTCATCATCTACGTGTCTGTGTGGAGGCAGAACATCCAGAATGCCTCCCATAGGACTCCCTCTGCTCAACCTCTGGGGATCTCAGAGCATCTGGAGCTTGGAGCTCAGAGGCTGAATTCAACTCTGACCTGGAGAGGAGGCAGCTTGGTGTTTAAAGCGCCTTTCTCAGTTGTGTGCACACTGGTGGCTGCCTTTTTGCACTTCTTCTTCCTGTCCTCATTCTGCTGGGTGCTCACCGAGGCCTGGCAATCCTACATGGCTGTCACCGGCCGCCTCCGGAGCCGGCTCGTCCGCAAGCGCTTTCTCTGCCTGGGCTGGGGGCTCCCTGCGCTGGTGGTGGCCATTTCTGTGGGATTCACCAAGGCCAAGGGGTACAGCACCATGAACTATTGCTGGCTCTCCCTGGAGGGGGGACTTCTGTATGCCTTCGTGGGACCGGCTGCTGCAGTTGTGCTGGTGAACATGGTGATCGGGATCCTGGTGTTCAACAAGCTCGTGTCCAAGGACGGCATCACGGACAAGAAGCTGAAGGAGCGGGCAGGGGCCTCCCTGTGGAGCTCCTGCGTGGTGCTGCCGCTGCTGGCGCTGACCTGGATGTCTGCTGTGCTTGCTGTCACCGACCGCCGCTCCGCCCTCTTCCAGATCCTCTTCGCTGTCTTCGACTCACTGGAGGGCTTCGTCATCGTGATGGTGCACTGCATTCTGCGAAGAGAGGTCCAGGATGCTGTGAAGTGTCGTGTGGTAGATCGACAAGAGGAGGGCAACGGGGACTCGGGGGGCTCCTTCCAGAACGGCCACGCTCAGCTCATGTTTGCAATTGGAGAAACTGAGGCCAAGTTGAAATCCTTGATCCAGCGTGTTGAGCTGGGAAAGGCTGTTGCACCACCTGCTACCAGCGCTGCCCTCATCTTGCCCTTGATCTCTGTCTTGCAGACCGACTTTGAGAAGGATGTGGATCTGGCCTGTAGATCAGGTGAGCGCCTGACAGTGCTGAACAAAGACATTGCAGCCTGCCGCACGGCAACTATCACAGGTACCTTCAAGCGACCATCACTGCCTGAAGAGGAGAAGATGAAGCTGGCCAAGGGCCCACCCCCCACCTTCAACAGCCTACCAGCTAATGTGTCCAAGCTGCACCTGCACGGTTCACCCCGCTACCCCGGTGGGCCACTGCCTGACTTCCCCAACCATTCACTCACCCTTAAAAAGGACAAGGCCCCCAAGTCCTCTTTTATTGGTGATGGGGACATCTTTAAGAAACTGGACTCTGAGCTGAGCCGGGCCCAGGAGAAGGCTCTGGACACGAGCTACGTGATCCTGCCCACGGCCACGGCCACACTCCGGCCCAAACCCAAGGAGGAACCCAAATACAGCATCAACATTGACCAGATGCCCCAAACCCGACTCATCCACCTTAGCATGGCGCCCGACGCCAGCTTCCCTACCCGAAGCCCACCTGCCCGTGAGCCCCCAGGTGGTGCACCCCCTGAGGTGCCCCCTGTCCAGCCACCACCACCACCTCCACCACCCCCTCCACCCCAACAGCCCATACCCCCACCACCCTCCCTGGAGCCTGCACCTCCCAGCCTGGGGGACACAGGGGAGCCTTCGGCCCACCCAGGACCCAGTTCAGGTGCTGGGACCAAGAATGAGAACGTGGCCACCTTGTCAGTGAGCTCCTTGGAGCGGCGGAAATCACGGTATGCAGAACTGGACTTCGAGAAGATCATGCACACACGGAAGCGACACCAGGACATGTTCCAGGACCTGAACCGGAAGCTGCAGCATGCGGCTGAGAAGGAGAAGGAGGTGCCAGGCGTAGACAACAAGCCAGAGAAGCAGCAAACTCCCAACAAGAGGGCCTGGGAGAGCCTCCGCAAGCCCCATGGGACACCCGCTTGGGTAAAGAAGGAGCTGGAGCCACTGCCCCCGTCTCCATTGGAGCTGCGGAGTGTGGAGTGGGAGAAGGCGGGTGCCACCATCCCACTGGTTGGCCAGGACATCATCGACCTCCAGACCGAGGTCTGA
>rCelsr1
ATGGCGCCGTCATCGCCGCGCGTGCTGTCCGCGTTGGTGTTGCTGGCCGCCGCCGCCCTGCCAGCTCTGGGGCTGGGAGCAGCCGCCTGGGAGCTGCGGGTGCCGGGCGGGGCCCGTGCCTTCGCCCTCGGACCGGGCTGGATCTACAGTTTGGACACCACGCGCACGCCTCGGGAGCTGCTGGACGTGAGCCGTGAGGGGCCAGCAGCCGATCAGCTGCTTGGGCTAGGCGCGGGGACTCGGGGTTGTGCACGGTTGGCCGGGAGGCTGCTGCCGCTGCAGGTCCGGCTGGTCGCCCGCGGCGCCCCGACCGCCCCGAGCCTGGTACTGAGGGCACGCGCCTATGGTGCCCGCTGTGGGGTCCGGGTGCTCAGCCGCTCGGCCCGCGGTACGGAGCTGCGCTCTCGGGCCATCCGCTCCGTGCCTGGGCTCGGAGATGCGCTCTGTTTCCCGGCTTCTGGCGGCGGCGCAGCCTCACTGACTTCGGTGCTTGAGGCCATCACCAACTTCCCCGCCTGCAGCTGCCCGCCGGTCGCTGGGACCCGCTGTAGGCGCGGACCCATTTGCCTGCGGCCAGGAGGTTCAGCTGGGCTGCGCCTGGTGTGCGCCCTGGGACGCGCGGCAGGCGCCGTTTGGGTAGAGCTGGTAGTAGAGGCGACCTCCGGTACGCCCTCAGAGTCGCCCTCGGTGTCGCCATCGTCGCTTAACCAGTCTCAACCTCGGGCGGGGGTGGTGCGACGATCTAGGCGGGGCGCGGGCAGCAGCACGAGCCCGCAGTTCCCGCTGCCCAGCTACCAGGTGTCAGTGCCTGAGAATGAGCCTGCGGGCACTGCGGTCATTGAACTGCGCGCGCACGACCCAGACGAAGGCGAAGCAGGACGCCTTAGTTACCAGATGGAGGCGCTGTTCGATGAGCGCTCTAATGGCTACTTCCTCATCGATGCCACCACGGGTGCAGTGACCACAGCTCGCGCCCTGGACCGCGAGACCAAGGACACTCATGTACTCAAAGTTAGTGCTGTGGACCACGGCTCCCCGAGGCGCTCAGCTGCCACTTACCTCACCGTAACTGTCAGTGACACTAACGACCACAGTCCGGTCTTTGAGCAGTCTGAGTATCGAGAGCGAATTCGAGAGAACCTCGAGGTGGGCTATGAGGTTCTGACCATCCGTGCCACCGACGGGGATGCACCTTCCAACGCCAACATGCGCTATCGTCTGCTGGAGGGTGCAGGTGGTGTCTTTGAGATAGACGCACGATCGGGGGTCGTGCGCACAAGGGCTGTGGTGGACCGTGAGGAGGCGGCTGAGTACCAGCTGCTGGTGGAGGCCAATGACCAGGGTCGCAATCCAGGCCCACTCAGTGCCTCAGCCACCGTCCACATAGTGGTAGAAGACGAGAATGACAACTACCCCCAGTTCAGTGAGAAGCGCTATGTGGTTCAAGTCCCAGAAGATGTAGCTGTCAACACTCCTGTGCTTCGAGTCCAGGCCACTGACCGGGACCAGGGACAGAATGCAGCCATACACTACAGCATCGTCAGCGGCAACCTGAAGGGTCAGTTCTACCTGCATTCTCTTAGTGGGAGCCTGGATGTTATCAACCCGCTGGACTTCGAGGCCATCCGGGAGTACACCCTGCGCATCAAGGCACAGGACGGGGGGCGACCTCCTCTCATTAATTCCTCAGGGCTGGTCTCGGTGCAGGTGTTAGACGTGAACGACAATGCACCCATCTTTGTGAGTAGTCCCTTCCAGGCTGCCGTGCTGGAGAATGTGCCCCTCGGGCACTCAGTGCTGCACATCCAGGCAGTGGATGCGGACGCAGGGGAGAACGCCAGGCTGCAGTATCGTCTAGTGGACACAGCCTCCACTATTTTGGGGGGCAGCAGCATCGACTCTGAGAACCCCGTCTCTGCTCCAGACTTCCCCTTCCAGATCCACAACAGCTCCGGTTGGATCACTGTGTGTGCAGAGCTGGACCGAGAGTTACTAGAACACTACAGCTTTGGGGTAGAAGCAGTGGACCACGGCTCGCCGCCCATGAGCTCCTCGGCCAGCGTGTCTATCACGGTGCTGGATGTAAACGACAACGACCCCGTGTTCACGCAGCCCGTGTATGAGCTGCGTCTGAACGAGGATGCGGCTGTGGGGAGCAGCGTGCTGACCCTCAGGGCCCGAGACCGAGATGCCAACAGTGTGATCACCTACCAGCTGACGGGCGGAAACACCCGCAACCGCTTTGCCCTCAGCAGCCAGAGCGGCGGTGGCCTCATCACCTTGGCCCTGCCCCTGGACTACAAGCAGGAACGGCAGTATGTGCTGGCCGTGACTGCGTCCGACGGCACCCGTTCACACACAGCGCAGGTCTTCATCAACGTCACTGATGCCAATACCCACAGGCCTGTCTTCCAGAGCTCCCACTACACGGTCAGTGTTAGCGAAGACCGGCCCGTGGGCACCTCCATTGCCACCATCAGTGCCACAGATGAGGATACGGGTGAGAACGCCCGCATCACCTATGTGCTAGAGGACCCAGTACCACAGTTCCGCATTGACCCGGACACTGGCACCATCTATACCATGACGGAACTTGACTATGAGGACCAGGCTGCCTACACACTGGCCATCACGGCTCAGGACAATGGCATTCCTCAGAAGTCAGACACAACCTCTCTGGAGATCCTTATCCTCGACGCCAACGACAATGCGCCCAGGTTCCTGCGAGACTTCTACCAGGGTTCTGTTTTCGAGGATGCCCCCCCATCTACCAGCGTCCTCCAGGTCTCTGCTACAGACCGGGACTCGGGCCCTAATGGCCGCCTCCTGTATACTTTTCAGGGTGGGGACGACGGAGATGGAGATTTCTACATTGAGCCCACATCTGGTGTGATCCGTACCCAGCGCCGGCTGGACAGGGAGAATGTGGCCGTGTATAACCTTTGGGCTCTGGCTGTAGATAGGGGCAACCCAAATCCCCTTAGTGCGTCAGTGGAGGTTCAGGTGACTGTCTTGGACATTAACGACAACCCCCCAGTGTTCGAGAAGGACGAGCTGGAGCTGTTTGTGGAGGAGAACAGCCCTGTGGGTTCAGTGGTGGCAAGAATAAGAGCCAATGACCCGGATGAGGGTCCAAACGCCCAGATCATGTATCAGATTGTGGAGGGCAATGTGCCTGAGGTCTTCCAGCTGGACCTACTGAGTGGGGACCTCCGCGCCCTGGTCGAGCTGGATTTTGAGGTCCGGAGGGACTATATGTTGGTGGTGCAGGCCACATCCGCTCCTCTGGTAAGCCGGGCCACCGTGCACATCCGTCTACTGGACCAGAATGACAACCCACCGGAGCTGCCCGACTTCCAGATCCTCTTCAACAACTATGTCACCAATAAATCCAATAGCTTCCCTAGTGGTGTGATCGGCCGCATCCCAGCCCATGACCCTGACCTATCCGACAGCCTCAATTACACCTTTCTGCAAGGCAATGAGTTGAGCCTGCTGCTGCTGGATCCTGCCACAGGAGAGCTGCAGCTCAGTCGGGACCTGGACAACAACCGGCCACTGGAGGCGCTTATGGAGGTGTCTGTGTCAGATGGTGTCCACAGCGTCACCGCTCTCTGCACTCTACGCGTGACCATCATTACAGATGACATGCTGACCAACAGTATCACAGTCCGCCTGGAGAACATGTCGCAGGAGAGGTTCCTGTCCCCACTGCTATCCCTCTTTGTAGAAGGGGTGGCCACGGTACTGTCCACCACCAAGGATGACATCTTCGTCTTCAACATCCAGAACGACACGGACGTCAGCTCCAACATCCTGAACGTGACCTTCTCGGCACTGCTCCCCGGTGGCGCCCGTGGCCGGTTCTTCCCGTCCGAGGACCTACAGGAGCAGATCTACCTGAACCGGACACTGCTGACCACCATCTCTGCCCAACGCGTGCTGCCCTTCGATGATAACATCTGCCTGAGGGAGCCCTGCGAGAACTACATGAAGTGCGTGTCCGTGCTCAGGTTCGACAGTTCGGCACCCTTCATTAGTTCCACCACGGTGCTGTTCCGGCCCATCCATCCCATCACGGGCCTGCGCTGCCGCTGCCCACCAGGCTTCACTGGAGACTACTGTGAGACTGAAATTGACCTTTGCTACTCCAACCCGTGTGGGGCCAATGGCCGGTGCCGGAGTCGTGAGGGTGGCTACACTTGCGAGTGCTTCGAGGACTTCACAGGGGAGCATTGCCAGGTGAACGTCCGCTCAGGCCGCTGTGCCAGCGGGGTGTGCAAAAACGGGGGCACCTGCGTGAACCTGCTCATCGGAGGCTTCCACTGTGTGTGCCCGCCCGGCGAGTATGAGCACCCGTACTGTGAAGTGAGCACCAGGAGCTTCCCACCCCAGTCCTTCGTTACCTTCCGGGGCCTGCGGCAGCGCTTCCATTTTACCGTCTCCCTTGCGTTTGCCACCCAGGACAGGAACGCCCTGCTGCTGTACAACGGCCGCTTTAACGAGAAGCATGACTTCATCGCCCTGGAGATTGTGGAGGAGCAGCTGCAGCTCACGTTCTCGGCAGGTGAGACCACAACGACGGTGACACCGCAGGTTCCTGGAGGTGTGAGTGACGGGCGGTGGCATTCGGTGCTGGTCCAGTACTACAACAAGCCCAACATTGGCCACCTGGGCCTGCCCCATGGGCCATCTGGAGAGAAGGTGGCTGTGGTGACCGTGGATGACTGTGACGCAGCCGTGGCCGTGCACTTTGGAAGTTACGTTGGGAACTACAGCTGTGCTGCCCAGGGCACTCAGAGTGGCTCCAAGAAGTCACTGGATCTGACTGGTCCTCTGCTTCTGGGTGGTGTCCCCAACCTGCCGGAAGATTTCCCCGTGCATAGCCGGCAGTTCGTGGGATGCATGCGAAACCTGTCCATCGATGGCCGGATCGTGGATATGGCTGCGTTTATTGCCAACAATGGCACCAGGGCAGGCTGTGCTTCTCAGAGGAACTTCTGCGATGGGACCTTGTGCCAGAACGGGGGCACCTGTGTGAACAGGTGGAACACGTACTTATGTGAGTGCCCCCTCCGCTTCGGTGGAAAGAACTGTGAACAAGCTATGCCACACCCGCAGCGCTTCACTGGTGAGAGCATCGTGTCATGGAGTGACCTCGACATCACCATCTCTGTGCCTTGGTACCTGGGGCTCATGTTCCGGACGCGGAAGGAGGATGGTGTGCTGATGGAAGCCACAGCTGGCACATCTTCCAAGCTCCATCTCCAGATTCTCAACAGCTACATCCGATTCGAGGTCTCCCACGGCCCCTCTGACGTGGCATCCATGCAGCTGTCCAAGACCCGTGTGACTGATGGGGGATGGCATCACCTGCTCATAGAGCTGAGGAGTGCCAAGGAGGGCAAGGACATCAAATACCTGGCAATCATGACCTTGGACTATGGGATGGACCAGAGCACAGTGCAGATTGGGAACCAGCTTCCTGGGTTGAAGATGCGGACTATTGTCATCGGAGGTGTGTCTGAGGACAAGGTGTCTGTCCGCCATGGTTTCCGAGGTTGTATGCAGGGCGTGAGGGTGGGAGAGACGTCCACCAACATTGCCACCCTGAACATGAATGACGCCCTCAAGGTCAGAGTGAAGGACGGCTGTGACGTGGAGGACCCATGTGCCTCAAGCCCCTGCCCTCCGCATAGCCACTGCCGTGACACATGGGACAGCTACTCCTGCATCTGTGACAGAGGTGGGGCCTTCATTTTGGAAGCCTTCATAAAGGAGGCCTTGGTGGCTACAGTGCATCTGGGCAAACTGATTTTGGATGTCGGCTGCCCTGGTCAAATCAGGTACTTTGGAAAAAAGTGTGTGGACGCATGTCTCCTGAACCCCTGCAAGCATGTGGCAGCCTGTGTGCGCTCCCCTAACACCCCTCGAGGCTACTCCTGCGAGTGTGGGCCCGGCCACTATGGACAGTATTGTGAGAACAAAGTTGACCTTCCTTGCCCCAAAGGCTGGTGGGGGAACCCGGTATGTGGCCCCTGTCACTGTGCTGTCAGTCAAGGCTTTGATCCGGACTGCAACAAGACCAATGGCCAATGCCAGTGCAAGGAGAATTACTACAAGCCCCCAGCCCAGGATGCTTGCCTTCCCTGTGACTGTTTCCCCCACGGCTCCCACAGCCGTGCCTGTGACATGGACACTGGGCAGTGTGCCTGCAAGCCTGGTGTCATCGGCCGTCAGTGCAACCGCTGCGATAATCCTTTTGCTGAGGTCACCTCACTTGGCTGTGAAGTGATCTACAATGGGTGTCCCAGAGCATTTGAGGCTGGCATCTGGTGGCCACAGACGAAATTTGGGCAGCCAGCAGCAGTGCCATGCCCCAAAGGATCAGTGGGTAACGCAGTTCGTCACTGCAGCGGGGAGAAGGGCTGGCTTCCCCCAGAGCTCTTCAACTGCACCTCGGGCTTCTTTGTGGATCTCAAGGCCATGAATGAGAAGCTGAGCCGCAACGAGACAAGGATGGATGGAAACAGGTCCCTGCGGCTTGCAAAGGCACTGAGGAATGCCACACAGAGGAACAGCACGCTCTTTGGCAATGACGTGCGCACAGCCTACCAACTGTTGGCCCGCATCTTGCAGCATGAGAGCCAGCAGCAGGGCTTTGACTTGGCAGCCACTCGTGAGGCTAATTTCCACGAGGATGTCGTCCACACGGGCAGCTCCCTCCTGGCCCCAGACACAGAGGCAGCCTGGGAACAGATCCAGCGAAGCGAGGCTGGAGCTGCCCAGCTGCTGAGGCATTTTGAGGCGTACTTCAGCAACGTGGCACGGAATGTGAAAAGGACCTACCTGAGGCCCTTCATCATCGTCACCGACAACATGATTGACATCTTCGACAAGCTTAACTTCACCGGTGCCCAGGTGCCAAGGTTCCAGGACGTTCAGGAAGAGTTCCCAAGGGAGTTGGAGTCCTCCGTGTCCTTCCCAGCTGACACTTTCAAGCCACCAGAGAAAAAAGAAGGCCCCATGGTGAGGCTGACCAACCGGAGGACTGCCCCCCTCACAGCACAACCAGAGCCCAGGACCGAGAGGGAAACTTCATTCAGCAGACAGAGGAGACACCCCGATGAGCCCGGCCAGTTTGCTGTTGCTCTGGTTGTCATTTACCGGACCCTGGGTCAGCTGCTGCCTGAACACTATGACCCCGACCACCGCAGCCTCCGATTGCCTAACCGGCCTGTCATCAACACCCCGGTGGTGAATGCTATGGTCTACAGTGAGGGGACCCCATTCCCCAGCTCTCTGCAGAGGCCTGTCCTGGTGGAGTTCTCTCTGTTGGAGACTGAGGAACGAAGCAAGCCTGTCTGTGTATTCTGGAACCACTCCCTCGACATCGGTGGGACTGGAGGATGGTCAGCCAAGGGCTGTGAACTACTGTCGAGGAACCGGACCCACGTCACATGTCAGTGTAGCCATTCAGCCAGCTGTGCGGTACTCATGGACATTTCCAGACGTGAGCATGGGGAGGTTCTGCCTCTGAAGATCATCACGTATGCCGCCCTGTCCTTGTCCCTGGTGGCCCTCCTGGTGTCCTTCGTCCTGCTCTCCCTCGTCCGGACACTGCGCTCCAACCTGCACAGCATCCACAAGAACCTCATTGCGGCTCTATTCTTCTCCCAGCTCGTCTTCCTGGTTGGGATCAACCAGACTGAGAACCCGGTGGTCGCCATCCTCCTGCACTATGTCTCCATGGGCACCTTCGCCTGGACCCTGGTGGAGAACTTGCATGTCTATCGTATGCTGACCGAAGTGCGCAACATCGACACGGGGCCCATGCGGTTCTACCATGTGGTGGGCTGGGGCATCCCCGCCATTGTCACAGGACTGGCTGTTGGCTTGGACCCTCAGGGCTATGGAAACCCTGACTTCTGCTGGCTGTCCCTTCAGGATACCCTAATCTGGAGCTTTGCTGGACCTGTCGGAACAGTTGTAATTATCAACACGGTCATCTTTGTCCTGTCTGCAAAGGTTTCCTGCCAAAGAAAGCACCATTATTATGAAAGAAAGGGGGTTGTCTCCATGCTGAGGACTGCCTTCCTCCTGCTGCTGCTTGTCACCGCCACCTGGCTGCTGGGACTACTGGCAGTAAACAGTGACACTCTGATCTTTCACTACCTCTTTGCGGCCTTCAGCTGCTTGCAGGGCATCTTTGTCCTCCTGTTCCACTGTGTGACCCACAGAGAGGTGAGGAAGCATCTGAGGGCAGTGCTGGCCGGGAAGAAGCTGCACCTGGATGACTCAGCTACCACAAGAGCCACTCTGCTAACGCGCTCCCTCAACTGCAACAACACCTACAGCGAAGGACCAGACATGCTCCGCACCGGCCTGGGCGAGTCCACGGCCTCTCTGGACAGCACCACCAGGGATGAAGGGGTCCAGAAACTCAGTGTGTCCTCTGGACCAGCACGTGGTAACCATGGAGAACCAGATTCGTCCTTCATCCCTAGGAACTCCAAGAAAGCTCATGGCCCTGACTCTGACTCCGATAGTGAGCTGTCCCTGGATGAGCACAGTAGTTCCTACGCTTCTTCACACACGTCAGACAGTGAGGATGATGGAGGAGAAGCTGAAGACAAGTGGAATCCAGCCGGTGGCCCTGCCCACAGCACCCCAAAAGCAGATGCTCTAGCCAACCATGTCCCAGCTGGCTGGCCCGAGGAGAGTCTGGCTGGGAGTGACAGTGAGGAGTTGGACACAGAGCCCCACCTGAAGGTGGAGACCAAGGTCAGCGTGGAGTTACACCGGCAGGCGCAGGGCAATCACTATGGCGACCGGGCCTCTGACCTGGAAAGTGGGGTCCTGGCCAAGCCAGTGGCCGTGCTTAGCAGCCAGCCCCAGGAGCAGCGGAAAGGCATCCTGAAAAACAAAGTCACCTACCCACCACCATTACCAGAGCAGCCACTGAAGTGCCGGCTGCGAGAGAAGCTGGCTGACTGTGAGCAGAGCCCCACGTCCTCCCGCACATCCTCCCTTGGCTCTGGTGATGGTGTTCATGCCACCGACTGTGTCATTACCATCAAGACTCCGAGGAGGGAGCCAGGCCGTGAGCATCTCAACGGTGTGGCCATGAATGTATGCACAGGGAGTGCCCAGGCTGATGGATCTGACTCAGAGTAA
>rBai2
ATGAACTCAGGACCTGAAATAGACACATACAAAGGCCGACACACCCAAGTAGACCAAATGCCCAGGAATACCACTGACGCCAGACACACTTTCATGAGCATTAATTTGGCAACAGCCACAAGCTCTAAATCTTACTGTACTGACACATCGCCCTATGCAAACACTGACATAGGGTCACAGAGGAATAACCACAAAGGCAAGGGACATAGGATGACCCCAGCCTGTCCCCTCTTACTGTCTGTGATTCTGTCCCTGCGCCTGGCCACGGCCTTCGACCCTGCCCCCAGTGCCTGCTCTGCCCTGGCCTCGGGCGTGCTCTACGGGGCCTTCTCACTGCAGGACCTCTTTCCCACCATCGCCTCGGGCTGCTCCTGGACCCTGGAGAACCCAGACCCCACCAAGTACTCGCTCTACCTGCGCTTCAACCGACAGGAGCAGGTGTGCACACACTTTGCCCCGCGCCTGCTGCCCCTGGACCACTACCTGGTCAACTTTACGTGTCTGCGGCCTGGTCCGGAGGAAGCCACAGCCCGGGCGGAATCAGAAGTGGGGCGGCCAGAGGAGGAAGCGGAGGCCGAGGCAGCAGCCACGGGCTTGGAGCTGTGTGGTGGCTCAGGCCCTTTCACCTTTCTGCACTTCGACAAGAACTTCGTGCAGCTGTGCCTGTCGGCTGAGCCCTCGGAGGCCCCACGTCTGCTAGCGCCTGCTGCCCTGGCCTTCCGCTTTGTGGAGGTTTTGCTTATCAACAACAACAACTCCAGCCAGTTCACCTGCGGCGTGCTCTGCCGCTGGAGTGAGGAGTGTGGTCGGGCTGCAGGCAGGGCTTGTGGCTTTGCTCAGCCAGGGTGTAGCTGCCCTGGGGAGGCTGGGGCCAGCCCTGCCACCACCACACCTCCGGGGCCTCCAGCTGCCCACACCCTGTCCAATGCCTTGGTGCCTGGGGGCCCAGCCCCTCCTGCTGAGGCCGACTTGCACTCGGGGAGCAGCAATGACCTGTTCACCACCGAGATGAGATACGGTGAGGAGCCGGAAGAGGAACCGAAGGTGAAAACCCAGTGGCCAAGGTCTGCAGATGAGCCTGGGCTATACATGGCGCAGACAGGCGACCCAGCAGCTGAGGAGTGGTCCCCGTGGAGCGTGTGTTCCCTGACGTGTGGGCAGGGTCTGCAGGTGCGGACCCGCTCCTGCGTGTCCTCCCCCTATGGGACCCTGTGCAGCGGGCCCCTTCGGGAGACCCGGCCTTGCAACAATTCAGCCACCTGCCCAGTGCACGGCGTGTGGGAGGAGTGGGGGTCCTGGAGCCTGTGCTCCCGCAGCTGCGGGCGGGGGTCCCGGAGTCGGATGCGGACCTGCGTGCCCCCCCAGCACGGCGGCAAGGCCTGCGAGGGTCCCGAGCTGCAGACTAAACTCTGCAGTATGGCCGCCTGCCCGGTGGAAGGCCAGTGGCTAGAATGGGGTCCCTGGGGCCCATGCTCCTCATCTTGTGCCAATGGGACCCAGCAGCGCAGCCGGAAGTGCAGTGTGGCCGGTCCAGCCTGGGCCACGTGCGCAGGTGCCCTCACCGATACCCGTGAGTGCAGCAACTTCGACTGTCCAGCCACTGATGGCAAGTGGGGGCCATGGAACGCATGGAGCCTGTGCTCCAAGACGTGTGACACGGGCTGGCAACGCCGCTTCCGCATGTGCCAGGCTTCCGGCACGCAGGGCTACCCTTGCGAGGGCACGGGAGAGGAGGTGAAACCCTGCAGTGAGAAGAGGTGTCCAGCCTTCCATGAGATGTGCAGAGACGAGTACGTCATGCTCATGACGTGGAAGAGGGCAGCGGCTGGCGAGATCATTTACAACAAATGTCCCCCTAATGCCTCGGGTTCTGCTAGCCGCCGCTGTCTCCTCAGTGCCCAGGGCGTGGCATACTGGGGACTGCCCAGTTTCGCTCGTTGTATATCTCATGAATACCGATACCTGTACCTGTCACTTCGGGAGCACCTGGCTAAGGGCCAGCGCATGCTGGCAGGTGAGGGCATGTCGCAGGTGGTGCGGAGCCTACAGGAGCTCCTGGCTCGGCGTACTTACTACAGCGGGGACCTGCTCTTCTCTGTGGACATTCTAAGGAACGTCACTGACACCTTCAAGAGGGCCACCTATGTCCCTTCCGCTGATGACGTGCAGCGTTTCTTCCAGGTGGTGAGCTTTATGGTGGACTCAGAAAACAAGGATAAGTGGGACGACGCTCAGCAGGTGTCGCCTGGCTCTGTGCACTTGCTGCGTGTTGTGGAAGATTTCATTCACCTCGTGGGCGACGCTCTCAAGGCCTTCCAGAGCTCTCTGATTGTCACGGACAACCTGGTGATCAGCATTCAGAGAGAGCCTATCTCAGCGGTGTCCAGTGACATCACATTTCCCATGCGGGGCCGCAGGGGCATGAAGGACTGGGTACGACATTCAGAGGATCGCCTCTTCCTACCCAAGGAGGTGCTCAGCCTGTCCTCCCCAGGGAAGCCAGCCACACCTGGGGCAGCCACAGCGGGCAGCCCGGGCAGGGGGAGGGGCCCAGGAACGGTGCCCCCTGGCCCAGGCCCCGCCCACCAGCGCCTTCTCCCAGCTGACCCCGAAGAGTCCTCCTCCTACTTTGTGATCGGTGCTGTGCTCTACCGCACCCTTGGCCTCATCCTGCCGCCCCCCAGGCCTCCACTTGCTGTCACCTCCCGGGTGATGACAGTGACTGTGCGTCCCCCCACCCAGCCTCCAGCGGAGCCCCTCATTACAGTAGAGCTCTCGTACATCATCAATGGCACCACTGATCCCCACTGTGCCAGCTGGGACTACTCGAGAGCAGATGCCAGCTTGGGGGACTGGAACACTGAGAGCTGCCAGACCTTGGAGACCCAAGCAGCTCACACCCGCTGCCAGTGCCAGCACCTGTCCACCTTTGCCGTCCTGGCCCAGCCACCCAAGGACCTGACTCTGGAGCTGGCGGGTGCTCCCTCTGTCCCCCTGGTGATCGGCTGTGCGGTGTCCTGCATGGCCCTGCTCACGTTGCTGGCCATCTATGCAGCCTTCTGGAGGTTTATAAAGTCAGAACGCTCCATCATCTTGCTGAACTTCTGCCTGTCCATCCTGGCTTCCAACATCCTGATCCTCGTGGGCCAGTCCCGGGTGCTGAGCAAGGGCGTATGCACCATGACAGCTGCCTTCCTACACTTCTTCTTTCTGTCCTCCTTTTGCTGGGTGCTTACAGAGGCCTGGCAATCCTATCTGGCTGTCATCGGGCGGATGCGCACCCGCCTGGTTCGCAAGCGCTTCCTCTGCCTGGGCTGGGGTCTGCCTGCCCTGGTGGTGGCTGTGTCTGTTGGCTTTACTCGCACCAAAGGATACGGCACATCCAGCTACTGCTGGCTGTCCCTAGAGGGTGGCCTGCTCTACGCCTTTGTGGGTCCAGCAGCAGTCATCGTCCTGGTGAACATGCTCATCGGAATCATCGTCTTCAACAAGCTCATGGCTCGAGATGGCGTCTCAGACAAGTCTAAGAAGCAGAGGGCCGGGTCGGAGCGGTGCCCCTGGGCCAGCCTGCTCCTCCCCTGCTCAGCGTGTGGAGCGGTCCCCAGCCCCCTGCTCAGCTCAGCCTCGGCCAGGAATGCCATGTTAGTTATGCCCCCTGGGGGGCGGGCTTCCCTCTGGAGTTCCTGCGTGGTACTGCCTCTCCTGGCGCTTACCTGGATGTCCGCTGTCCTGGCCATGACAGATCGCCGCTCCGTCCTCTTCCAGGCGCTCTTTGCTGTTTTCAACTCTGCACAAGGCTTTGTCATCACCGCCGTGCACTGCTTCCTGCGCCGAGAGGTCCAGGATGTGGTAAAGTGCCAGATGGGTGTGTGTCGGACTGATGAGAGTGAAGACTCCCCAGACTCGTGCAAGAACGGACAGCTGCAGATCCTGTCAGACTTTGAAAAGGACGTGGATCTGGCTTGTCAGACAGTTCTGTTCAAGGAGGTCAACACTTGCAACCCGTCCACCATCACCGGCACTTTGTCCCGCCTGTCTCTGGATGAGGATGAGGAGCCCAAGTCCTGTCTCGTGGGTCCTGAGGGTGGCCTCAGCTTCTCACCACTGCCTGGGAACATCCTAGTACCCATGGCAGCCTCGCCAGGTCTGGGGGAGCCACCACCACCACAGGAGACCAACCCTGTGTACATGTGTGGGGAGGGTGGCCTGCGGCAATTGGACCTTACATGGCTACGGCCAAGTGAACCAGGCTCTGAGGGGGACTACATGGTGCTGCCCCGGCGGACTTTGAGCCTGCAGCCTGGCGGTGGGGGTACAGGGGGTGAGGAGGCACCAAGGGCCCGGCCTGAGGGGACCCCCCGGCGGGCTGCCAAGACAGTGGCCCACACTGAAGGCTACCCCAGCTTCTTGTCTGTGGAGCACTCGGGTCTAGGGCTGGGCCCTGCCTATGGGTCTCTCCAGAACCCATATGGGATGACCTTCCAACCACCACCACCAACACCCAGCGCCCGCCAAGTACCAGAGCCAGGAGAACGTAGCCGGACCATGCCCCGTACAGTGCCTGGTTCCACCATGAAGCTGGGCTCCCTTGAGCGAAAGAAGCTTCGGTATTCTGACTTGGACTTTGAGAAGGTGATGCATACCCGGAAACGGCACTCGGAACTCTACCACGAACTCAACCAGAAGTTCCACACTTTCGACCGCTACCGTAGCCAGTCCTCAGCCAAGGAGAAACCCAGCCCCCCTGGGGGACGCCCTGGCTTGTCCCAGCACAGGAGGCATCAAAGCTGGAGCACTTTCAAATCTATGACACTGGGCTCACTGCCCCCCAAACCTCGAGAACGGCTGGCTCTGCACCGGACAGCAGCCTGGGAGCCCACAGAACCGCCAGACGGCGACTTCCAGACAGAGGTGTGA
>rGpr158l1
ATGCCCCCGAAGGGGGCAGAAGCGGCCCTGGCCTTCCTCTACTCTGGAGACGTTCAACAGCTGTCAGGAGCAAACTGTAGCGGGAAGTATGAAGTCCGTGGGGCAGAAGGCAAAGCCGGGGTCCCCCCAGTCCTACAGAGAGCAGCGGGCACCCTGGCCCAGGCTGCCAACTTTCTCAACATGCTTCTACAAGCCAACGACATCCGGGAGGCAAGCGTGGAGGAGGATGTGGAGTGGTACCAGGCACTCGTTCGCAGTGTGGCAGAGGGAGACCCGAAAGCATACAGGGCTCTGCTGACCTTTAACCCTCCACCCGGGGCTAGCCACCTTCAGCTGGCCCTGCAGGCCACTCGGATGGGGGATGAGACCATCCTTCAGGACCTGTCTGGGAACAAGGTACAGGAAGAGAATCCAGAAGAGGATTTAGATAGCCCTGGCCTCCAGAAGCGAGTACTGACCAATGACCTAAGGAGTCTTGACAGTCCCAAGTGGCCACGGGGGGATGGGTATGTGGGGGACATACAGCAGGTGAAGCTATCTCCTCCCTTCCTGGAATGCCATGAGGGCCGGCTCCGTCCTGGCTGGCTAGTCACAGTCTCGGCCACGTTCTATGGACTCAAGCCAGACCTCACCCCAGAGGTCAGGGGACAGGTGCAGATGGACATCGACCTCCAAAGTGTGGACATCAACCAGTGCGCAAGCGGCCCAGGCTGTGTGTCCCTCTGGAGGGTCAGGGTTTTGTCCTTGGCCGCTATCTCTGTCGTTGCCGACCTGGATTCCATGGAGCTGGTGGTTCTGGGGGTGAGTGGGAGAGGGCTAAGCAGAGGTTTGGTAAGCCAAGGGTTAGAGGAGAGTGCTACTCAGACTGCTGGGCAATTTGGGTCCCCACAAGGCAGCTTAGGGAAGCTGCTAGGATGCCAACCATGTCCTGAGGGCTGTACCAGCTGTCTGGATGCCACACCATGCCTAGTGGAGGAGGCCCGGGCGCTGAGGACAGCAGTGCTGGCTTGCCAAGCCTGCTGCATGCTGGCTGTCTTCCTGAGTATGCTGAGAATCCGGGCATCTGGGATCGTCCTCCTGGAAACCATTCTTTTTGGATCCTTACTTCTCTACTTCCCGGTATTCATACTGTACTTCAAGCCCAGCGTATTCCGCTGCGTCGCTCTCCGCTGGGTCCGGCTGCTGGGGTTTGCCGTCGTCTATGGGACCATTATCCTCAAGCTTTATAGGGTGCTCCAGCTGTTTCTGTCTCGAACTGCACAGCGCGGGCCGCACCCAAGCAGCGGGCAGCTGCTGCAGCGTCTGGGGCAACTCCTGCTTCTGGTATTGGGCTTCCTGGTCGTGTGGACAGCGGGCGTTCTGGAGCCAGGCATCCAGCACACACCTCTGGTGACCCGGGGTCACACCCCCACTGGCCGCCATTTCTACCTCTGTCACCATGACCACTGGGACTACATCATGGTTGTGGCGGAAATGCTGCTGCTCTGTTGGGGCAGCTTCCTCTGCTATGCCACGCGGGCTGTCCCCTCAGCCTTCCATGAGCCACGCTACATGAGTATTGCCCTACACAATGAGCTGCTGCTCTCTACAGCCTTCCACACAGCCAGGTTTGTGCTGGTTCCTTCCCTGCACCCAGACTGGACCCTTCTCCTCTTCTTCCTCCATACCCACAGTACAGTCACAACCACACTGGCTCTGATCTTCATCCCTAAGTTCTGGAAGCCGGGGGCACCTCCCCGGGAGGAGATCTTGGATGAAGTGTATGAGGATGAGCCGGACCTGCATCGCTCAGGCTCCTACCTCAACAGCAGCATCGCCTCAGCCTGGAGCGAGCGCAGCCTGGATCCAGGGGATATTCGGGATGAGTTGAAGAAGCTCTATGCCCAGCTAGAGGTCCGAAAGACCAAGGAGATGGCTGCCAACAACCCCCACCTGCCCAAGAAGCGGGGCAGCTCACGCCAGGGATTGGGGCGCTCTTTCATGAGATACCTAGCTGAGTTCCCAGAGGCCCTGGCTAGACAGCATTCTCGGGACTCAGGCTCTCTAGGCCTCAGCAGCCTGCCAGGGTCTTCTCGACGAAGGCTCCTCAGCTCCAGCCTTCAGGGAACAGAGAAGGCACCAGCCCTCCGCAAGACCCGCAGCACATACGAGCATCACAGGGAGCACAACACTCCTCCCTCTGAATCCTCGCTGAGGCGGACCCTGTCCAAGAAGGCCTCACCCACAGAGGGCCAAGTGTCGGTAGAGGGGCCCCCAGCCCTGGGCTTCAGATCAGCCAGTGCCCACAACCTGACAGTGGGAGAAAGACTCCCTAGAGCCAGGCCCATGTCCCTGCAGAAGTCACTCAGTGTGGTAGCTGGCTCCAGGGAAAAGGCTCTGCTTGTGGCTAGTCAGGCCTACCTGGAGGAAACCTATCGGCAGGCAAAAGAGAGAGAGGAAAGAAAGAAGGCTGAGGCAGCCATGGTGAGCCCGGTGCGGAGGCCATCAGCCAGGAGGCTGGAATGGCCTCTTAGGGCCCCTCTGTCAGCCCCACCTTCTCCTGCCAAGAGCAGCAGTATGGAAAGCTCTCATACCCCGGGGAGGCCTCATGAAGAGGCTGGGAGAAGGCTGCCTCACCCACCCATCCGGCACCAGGTCTCCACACCCATCTTGGCTCTGTCTGGGGCCTGCCTGGGAGAGCCAAGAATGTTGTCTCCCACCCCAACCTCCACATTGGCTCCTGTTCTGTTGCCAGCTCTGGCCCCAACCCCTACCCCTGTTCTGGCACCAGTCTCAAAGCCCCCCCAAAGCCCTACCCTTCTCACTTTCATCTGCCCCTGGGAGAATGCAGAACTGCCAGGCAAGAAAGAAAATGTGGTTCAGGAAGGCCCCGCAGGGCCAGAGCGAAGCAGTCACACACCTGCCTCAGCTCGTACCAAGATCTGGAGGGCCCTGTCTGTGGCAGTGGAGAAAAAGGGGACTGGAGAGAGTGAGGCACTCACAGAGGGTGGACACGTCCAGGGGGAAGCAGATGATACAGATGAGGAAAAGTCCAAGGTCTTCTCAAAGTCTCACAGCCTCAAGACCCCTCTGCAGCAGGGTTCCGTGCGCAACCTGGGTCTGGCCATCAAAGCTCTGACCCGTTCTAGAAGCGCCTACAAAGAGAAGGACGGTGGAGAGGGCACCCCTGAGACGGAGAAGGGAAAATCGACAGAGGTAAGCACAGGGGCTCCACCCCGATCTCCCAGGCTAGGCCGGCCCAAAGCAGTGAGCAAACAGGCTGCCCTCGCCCCCTGTGAGGATGAGGAGTCCCTCCAGAACCAACAGAATGCTCACACCAGCCGAATGCTGCACGTTTGTCAAAAGGAGGGCAGCCGAGAGCAAGAAGATAGAAACAAGAGAGCATCCCAGGGTCCAGGGGAGCGGAAGATTGAGAGAACTGGTAAAATAGCGCTTGCCACACTGAGGCAAGTTTTTGGGGAGAAAAATGCTGAACAAGCAAAGGAATCCCCTGTGGGATATAAAGAGGTGCCCAGCCTTGCCCTCCAGCCCCTGGGCAGTGCTGACCACAGGGTGGCAGAGGTGTGCCCCTGGGAAGTCACTGAATCTGAATCAGGAATGGGCCCACAAGAGAGTGTCGACAAGGCCAAAATCTGCTCCTGGGAGGGGACTGAAGGAGGAGGTCTTGAGAAGAAGCCATCAAGACAAGTATTAAGTAGGTCCTGGGAAGAGAGAGAGAAAGTCCCAGGGGAGTCAGAACCTGAAGGTGCGGGTACCATTACTCGGAAGAAGCCCGAGAGGCTGGTCCGAGGCCAAGAGGCAGTGTGTCCTTGGGAAAGCCCCGACTCTGGAGGTCAGTCTCCTCAGTTGGTGCACCAGGATTCTGACAGAAGCCAGGGCAGGCCTGTGGTAGTAAGCAAAGGAGAAAAGCATCCAGGGGCTCTTTTGCCTGATGCTGCTAAGGCAGAACTGTGCCTGTGGGAGATGAGGGATGTGGGGGAGGGGACATCTGCTCAGAGGGTACAGGAACTCCCTGAAGAAAGGCATAAATCCCCCAAGAAGGCAACCTTCTGGAGAGAACAGAATCTGGGCGGGGACCTGGTGTCACTTTGTCCGTGGGAAAGTACTGATTTCCGGGGCCCTTCAGCTGTCTCACTTCAAGCCCCAGGGAGCTCAGGGAGTTTTGGCAGTGGCATTACAGAGATATGTCCTTGGGAGGCAGGAGAGCTGTCTAATGACAAGAAAGCAGAGGTCTGTCCCTGGGAGCTGGGGGATGAACTAGCAGGTACAGAAGCACTGAATCAGGGAACGGATAGGGAATCTCTCCCAGGAAAGGAGGCTGCCTCCAGAAAGGGATGCTCAGTAGAGGTGGGGGGACAAACTGCAAGGGCAAAGTCTGCAGTCCGTCAAGGGCAGGAGTCAGTGTGCCCCTGGGAGGACGAAACCCCTGAGCAGTCCAGCCCACATCCAGACAACTCTTCATCCAAGGCTGGTGAGAAATTCCTAAGCAATGCGGGTAGCCAGGTACTGCAAGTGTGCCCTTGGGAAGCCATCGAGCCAGAGGAAAGGCAAGCAACACCTTCAACAGTCGAAATCTGTCCATGGGAAGTGGACGGACGAACAGAGACCAGGGCATCAGAGCACGCACCTAAGGAAGAAGTTCAAAAGGATGAGAAGAAAATGCCCGGGAGAGCAAGAATCCAAGCACGGGAAGAGACTGAGGGGCAGATCCAAAAGCAGGAAGCAATCTGCCCCTGGGAGAGCACAGACTGTGATAGCACCTCCCAAAGAACCACAGAGAACCCCCAAGCCACTCTCCAGAAGCAAGGCAGCATGGGGGACAAAGCTGCTGAGATCTGCCCGTGGGATGTGGAGGAAACAGCTCAGAAGGCCAAGATCTGTCCCTGGGATGTGGACACTGGGGCTGGAGAGGAAAGGACTGTTGGAGCTGAAGCCTCTAGGATTTCTCCAAATGATGCAAGTCAGACTTCTGCAGATGCTGGACCCAGTCAGGTAGCTGGTAGTGCTCTGAAGAAGCCAGAGAGGCTCAGCTCAGAGAAGGAGGTGGTCTGTCCCTGGGACAGCATGAGCCCAGGGACATCCTCTCAGCAGCCGGACACTTTGAACACTGAGAACGTAAAAGATGAACTCCAGGAAAACGTGAGTCCCAGGCTCTTAGAGGTGTGTCCCTGGGAAACAGAGGAAGTCCCTGTCAGTGAAAAAGCCAAGATCTGTGCCTGGGAATTGAATGAAGGCACCGTGGGGAAAGGACTGGAGGGAGAGACGGAGAGTGAGCCAGCACAGCCAAGGAGAAAGAATCCAGAAAAGGCAGAATTCTCCTTCCAAGAAGAAGGCACATCAAAGGGGGATACAAAACTCTGCCAGGAAGAGGAAGCAGAAACTGCCTGTTCTTGGAAGCCACCTGCCCAGGTCTCCAAGGCCTCAGACTTACCCAGCAGCAGCATTAGTCAGGAAGCAGAGGGACAGTCCTGGGAAGCAAGTGACAGTGCATCAGAGAAGGGAGACCTGAAGACAGGTTCTCTCCCGGAATACACCTCCCAAGGAAAAGTTGCAGCTTTAAAATCACAGTGCTCTGTTGATGGGGGAAGAGCAAGCTCGGAACTCCAGCCTGACTGTCTGCGGGAAAACATGGTAGCAGCAGACTCTTTGTCCCATCCACACAGCCAGTGCCCTGACCAACCTAGAGCCAGCTCCCAGGCACCGCTCAGCTCAGAGGGTGGGGCTGCTGAGCTGTGCCCATGGGATGCTTCTGACCCGGATCTGTATAAACCTGACCGTGACACCAAGGTTGAGCTCTGTTCCCAGAGGGTGACTGGGAGACTTACAGAGACAGAGACATCAAGACAGGATGAAGAGGAAAAAACTCAGGAGGAGAAAGAAAGGGCCCCTGGAAAACGAGAGCACGAAGGTGTGGCAGTTCAGGAGACGCCACAGACCAGCAACGTTGGGAAACAGGAAGCCATGTGTCCCAGGGAGAGTCAGGACTTTGGGGTACAAGCAGCTACAGATGCTTCTGATGGAAACAAAGGCAGTTCTGAGGACGTGTGTCCTTGGGAAGCAGAGGAGGTTCCTTCTACCGAGAAAGCAGAGATCTGCCCCTGGGAAGCAGGTCCAGGAGCAGTGGGGGAGGAAGCGCTGGACCTGGGGCAGGATGGAGAGTCTCAGGGGGCGGGAGGGGTTGAAAGACACCTCTTAAGAGCAGCAGAGGTAGTCTGCCCCTCAGAAGGCTCAGTGTCGGCGGGGCTCTACCCCCAGGAAGACCCAGTAGACACAGACCGCCCCAAGGTCAGTCTCCATGGAGCAAGCCGCCAGGGAAAGGCGGAACTATGTGTCTGGGAGGTCACAGACCCAGAAGGAAATAAAATCAAGGGCACCATGGCAGACATCTGTCCGTGGGAGGAAGCCAGAGCCCCACCTGGGGAATCTGGCCTCCCGGCTTTACCAGTAACCCAGGCAGATGTGCCCGCTGCCCCTGAGAAATCAGTTTGCCTCTCAGTACACACACCGTTGGAGAGCTCTCTCCCAGAGAGCAAGAGTGTCCGCCCAGACGTCAGCAAGCCGCCTGGCACCTTCCCCCCGGAAGGTGTGGGAGAACAAGAACCTTTGGAACCTGAGCCTGGAGCCAAATCAAGCCCCAAAGAAGCGGAGGCTCCAGAGTCGTTGTCCTTAATTGAAGACCAAGGACAAATGGCTTCCGAAGCACAAGCTGGAGATCTCAGTCCCCCACCTGACTATCCTTGGGACTGTGAATGA
>rFzd2
ATGCGGGCCCGCAGCGCCCTGCCCCGCAGCGCCCTGCCCCGCCTGCTGCTGCCACTGCTGCTGCTGCCGGCTGCCGGGCCGGCTCAGTTCCACGGGGAGAAGGGCATCTCCATCCCGGACCACGGCTTCTGCCAGCCCATCTCCATCCCGCTGTGCACGGACATCGCCTACAACCAGACCATCATGCCCAACCTTCTTGGGCACACGAACCAAGAGGACGCGGGCCTGGAGGTGCATCAATTCTACCCGCTGGTGAAGGTGCAGTGCTCGCCCGAGCTGCGCTTCTTCCTGTGCTCCATGTACGCTCCGGTGTGCACGGTGCTGGAGCAGGCCATCCCGCCGTGCCGCTCCATCTGCGAGCGCGCGCGCCAAGGCTGCGAGGCGCTCATGAACAAGTTCGGCTTCCAGTGGCCCGAGCGCCTCCGCTGCGAGCATTTCCCGCGTCACGGCGCGGAGCAGATCTGCGTGGGCCAGAACCACTCCGAGGACGGAACTCCTGCGCTACTCACCACCGCGCCACCGTCTGGGCTGCAGCCTGGCGCTGGTGGCACCCCGGGCGGCCCTGGCGGTGGTGGCGCGCCCCCGCGCTACGCCACTCTGGAGCACCCTTTCCACTGTCCCCGCGTCCTCAAGGTGCCGTCCTATCTCAGCTATAAGTTTCTGGGTGAGCGCGATTGTGCCGCGCCCTGCGAGCCTGCACGGCCCGACGGCTCCATGTTCTTCTCGCAGGAGGAGACTCGTTTTGCCCGTCTCTGGATCCTCACATGGTCGGTGCTGTGCTGCGCTTCTACTTTCTTCACGGTCACCACCTATTTAGTGGACATGCAGCGATTCCGCTACCCAGAGCGGCCCATCATCTTCCTGTCCGGTTGCTACACCATGGTGTCAGTGGCCTACATTGCGGGCTTCGTGCTCCAGGAGCGCGTGGTGTGCAACGAGCGCTTCTCTGAGGACGGTTATCGCACGGTGGTGCAGGGCACTAAGAAAGAAGGCTGTACTATACTCTTCATGATGCTGTACTTCTTCAGTATGGCCAGCTCCATCTGGTGGGTGATTCTGTCCCTCACCTGGTTCCTGGCAGCCGGTATGAAGTGGGGCCACGAGGCCATCGAGGCCAATTCGCAGTACTTCCACCTGGCCGCCTGGGCGGTGCCGGCCGTCAAAACCATCACCATCCTGGCCATGGGCCAGATCGACGGCGACCTGCTGAGCGGCGTGTGCTTCGTGGGCCTCAACAGCCTGGACCCGCTGCGAGGCTTCGTGCTGGCGCCGCTCTTCGTGTACCTGTTCATCGGCACATCCTTCCTGCTGGCGGGCTTCGTGTCACTCTTCCGCATCCGCACCATCATGAAGCACGACGGCACCAAGACGGAGAAGCTGGAGAGGCTCATGGTGCGTATCGGCGTCTTCTCCGTGCTCTACACCGTACCGGCCACCATCGTCATCGCCTGCTACTTCTATGAGCAGGCCTTCCGCGAGCACTGGGAGCGCTCGTGGGTAAGCCAGCACTGCAAGAGCCTAGCCATCCCCTGCCCGGCCCACTACACGCCCCGCATGTCGCCCGACTTCACAGTCTACATGATCAAATACCTCATGACGCTCATCGTGGGCATCACGTCGGGCTTCTGGATCTGGTCCGGCAAGACGCTGCACTCGTGGAGGAAGTTCTACACGCGTCTCACCAACAGCCGGCATGGAGAGACCACCGTGTGA
>rBai3
ATGAAGGCTGTTCGTAACCTGCTGATTTATATATTTTCCACCTATCTCCTGGTTATGTTTGGATTTAATGCTGCCCAAGACTTCTGGTGTTCAACTTTGGTGAAGGGAGTCATTTATGGATCCTATTCTGTAAGTGAAATGTTTCCCAAAAACTTTACCAACTGCACTTGGACGTTGGAAAATCCAGACCCAACCAAATACAGCATTTACCTGAAATTTTCCAAAAAGGACCTTAGCTGCTCTAACTTTTCCCTCCTGGCTTATCAGTTCGATCATTTTTCCCATGAAAAAATAAAGGATCTCTTGAGAAAGAACCATTCCATAATGCAACTTTGCAGTTCCAAGAATGCTTTTGTTTTTCTACAGTACGATAAGAATTTTATTCAGATTCGCCGGGTATTTCCAAGCGATTTCCCAGGATTACAGAAAAAGGGCGAAGAGGATCAGAAGTCTTTTTTTGAGTTTTTGGTACTGAACAAGGTGAGCCCTAGCCAGTTTGGTTGTCATGTCTTATGCACTTGGTTAGAAAGCTGCTTAAAATCAGAAAATGGGAGAACAGAGTCTTGTGGAGTCATGTATACAAAATGCACCTGCCCTCAGCACTTGGGAGAGTGGGGGATCGATGACCAGTCCCTGGTTTTGTTGAATAACGTCGTGTTGCCCCTGAATGAGCAGACAGAAGGTTGCCTGACTCAGGAACTGCAAACTACTCAAGTCTGCAATCTGACCAGGGAGGCCAAAAGACCACCCAAAGAAGAATTTGGAATGATGGGAGATCATACAATTAAAAGTCAGCGACCTCGATCTGTCCATGAAAAAAGGGTCCCTCAGGAACAAGCTGATGCTGCTAAATTTATGGCACAAACTGGTGAATCTGGTGTGGAAGAGTGGTCCCAGTGGAGCACATGCTCAGTTACTTGTGGTCAAGGGTCGCAGGTGCGAACCAGAACTTGTGTATCACCTTACGGGACACACTGCAGCGGCCCATTAAGAGAATCAAGGGTTTGCAATAACACTGCCCTCTGTCCAGTACATGGAGTTTGGGAGGAATGGTCACCTTGGAGCTTATGCTCCTTCACATGTGGCCGAGGCCAAAGAACACGAACCAGGTCATGCACACCTCCTCAGTATGGAGGACGGCCCTGTGAGGGACCTGAAACTCATCACAAGCCTTGTAATATTGCTCTGTGCCCAGTTGACGGACAGTGGCAGGAATGGAGTTCATGGAGCCACTGCTCAGTGACCTGTTCTAATGGGACACAGCAGAGAAGCCGCCAGTGCACAGCCGCTGCTCACGGAGGCTCTGAGTGCAGAGGACCCTGGGCAGAGAGCAGGGAGTGCTACAACTCTGAATGCACAGCCAACGGTCAGTGGAATCAGTGGGGTCACTGGAGTGGATGTTCCAAGTCCTGTGATGGCGGCTGGGAGAGGAGAGTGAGGACTTGTCAGGGCGTGACTGTAACCGGCCAGCAGTGTGAAGGGACCAGTGAAGAGATCCGAAGATGCAGTGAGCAGCGGTGCCCAGCACCTTATGAAATATGCCCAGAGGATGTTCTTATATCAATGGTGTGGAAAAGGACTCCTGCAGGTGACCTAGCATTCAATCAATGTCCTCTGAATGCCACAGGCACCACTAGCAGACGCTGCTCTCTCAGCCTTCATGGAGTGGCCTCCTGGGAGCAGCCGAGCTTTGCAAGATGCATATCCAATGAGTACAGACACTTGCAGCATTCAATTAAAGAGCACCTTGCGAAGGGGCAGCGGATGCTGGCAGGTGATGGAATGTCCCAGGTCACCAAGACACTATTGGATTTAACCCAGAGGAAAAATTTCTATGCAGGTGACCTTCTGGTGTCTGTGGAAATCCTGAGAAACGTGACAGACACGTTTAAAAGGGCAAGTTACATCCCTGCATCTGATGGCGTCCAGAACTTCTTTCAAATAGTTAGCAACCTTCTTGATGAAGAAAACAAGGAGAAATGGGAAGATGCACAACAGATTTATCCAGGCTCAATAGAGTTAATGCAGGTGATTGAAGATTTTATACACATTGTTGGAATGGGGATGATGGACTTTCAAAATTCATACCTAATGACTGGAAATGTAGTGGCTAGCATTCAGAAGCTTCCCGCTGCATCTGTTCTAACCGACATCAACTTCCCGATGAAAGGCCGGAAAGGAATGGTAGATTGGGCAAGGAATTCAGAAGATCGCGTTGTGATTCCAAAAAGCATTTTCACACCCGTGTCATCAAAAGAACTAGATGAATCATCTGTTTTTGTTCTTGGAGCAGTCCTATACAAAAACTTAGACCTAATTTTGCCTACTTTGAGAAATTACACTGTCGTCAATTCTAAAATCATTGTGGTCACAATCAGGCCGGAACCTAAAAGAACGGACGCATTTTTGGAGATCGAGCTAGCTCACTTGGCGAATGGCACTTTGAACCCATATTGCGTTCTATGGGATGACTCAAAATCGAACGAGTCTTTGGGAACGTGGTCCACCCAGGGATGTAAAACTGTGCTTACCGATGCATCCCATACGAAATGCTTATGTGATCGGCTCTCTACCTTCGCCATTTTGGCTCAGCAACCTAGAGAAATAGTCATGGAATCCTCTGGCACTCCCTCAGTTACCCTCATAGTAGGTAGCGGCCTCTCCTGCCTGGCCTTGATTACTCTAGCTGTTGTCTATGCAGCACTATGGAGGTACATTCGTTCTGAGAGGTCCATCATTCTAATTAACTTCTGCCTATCTATCATCTCATCCAATATCCTCATACTGGTTGGCCAGACTCAGACTCACAATAAGAGCATCTGCACGACCACCACCGCCTTCTTGCATTTTTTCTTCCTGGCTTCATTCTGTTGGGTCTTGACAGAGGCGTGGCAGTCGTACATGGCTGTGACAGGAAAAATCAGGACCCGGCTTATAAGAAAACGCTTCTTGTGCCTTGGATGGGGGCTACCAGCTTTAGTAGTGGCCACGTCCGTAGGCTTCACCCGGACGAAAGGATATGGCACGGACCACTACTGCTGGCTGTCTCTTGAAGGAGGACTGCTCTATGCCTTCGTTGGACCTGCAGCCGCTGTTGTCCTGGTCAACATGGTGATTGGCATTTTGGTATTTAATAAACTTGTTTCCAGAGATGGGATCCTAGATAAAAAGCTCAAACACAGAGCCGGTCAGATGAGTGAGCCTCATAGCGGTTTGACGCTCAAATGTGCCAAGTGTGGAGTAGTTTCTACAACAGCTTTGTCAGCCGCCACCGCCAGTAACGCCATGGCCTCTCTTTGGAGCTCCTGTGTGGTGCTACCGCTTCTAGCTCTGACCTGGATGTCTGCAGTTCTGGCCATGACAGATAAACGCTCCATATTGTTTCAGATACTTTTTGCTGTGTTTGATTCACTGCAAGGCTTCGTGATAGTCATGGTGCACTGCATTCTTCGGAGAGAGGTTCAGGATGCATTTAGATGCCGGTTGAGAAACTGCCAGGATCCAATCAATGCTGATTCTTCAAGTTCTTTTCCTAATGGTCATGCTCAAATCATGACAGACTTTGAAAAGGATGTAGACATTGCTTGCCGATCAGTGCTTCATAAGGATATCGGTCCCTGCCGAGCAGCAACCATAACAGGAACGCTCTCCAGGATCTCTCTAAATGATGAGGAGGAAGAGAAGGGAACTAACCCTGAAGGGCTAAGCTACTCAACATTGCCTGGGAATGTCATTTCCAAAGTCATCATCCAGCAGCCCACAGCCCTGCACATGCCCATGAGTATGAATGAGTTGAGCAATCCATGTCTGAAAAAGGAGAACACTGAACTGAGGAGAACTGTGTACTTATGCACGGATGACAATTTGAGAGGGGCTGATATGGACATCGTCCACCCTCAAGAACGAATGATGGAGAGTGACTATATTGTGATGCCCAGAAGTTCTGTTAGCACCCAGCCATCGATGAAAGAGGAAAGCAAAATGAATATTGGCATGGAAACCTTGCCGCATGAAAGGCTATTACACTACAAAGTAAATCCTGAATTCAATATGAATCCCCCCGTCATGGACCAGTTTAATATGAACTTAGATCAGCATCTTGCGCCCCAGGAACATATGCAGAATTTGCCCTTTGAGCCTCGCACAGCTGTGAAGAATTTCATGGCCTCCGAGTTGGATGATAACGCAGGACTGTCAAGAAGTGAAACTGGATCAACGATATCAATGAGTTCTCTGGAGAGAAGAAAATCCCGGTATTCTGACCTTGACTTTGAGAAGGTCATGCACACAAGGAAGAGGCACATGGAATTGTTTCAGGAACTAAATCAGAAGTTTCAAACTTTGGACAGATTTCGGGACATACCAAACACAAGCAGTATGGAAAACCCAGCACCAAACAAGAATCCATGGGACACTTTCAAAACCCCCAGTGAATACCCACATTATACCACAATCAACGTCTTAGACACGGAGGCAAAGGACGCTCTGGAGCTGAGGCCGGCGGAGTGGGAGAAGTGTCTGAATTTGCCGCTGGATGTGCAAGAGGGCGACTTTCAAACCGAAGTG
>rGprc5c
ATGGCCACCCATAAAACCTTGCTGATGTGCCTAGGACTGCCTCTCTTCTTCCCGGGAGCCTTGGCCCAGAATCATGCCCCACCTGGCTGTAGCCCAGACCTGGATCCCCTCTACTACAACCTTTGTGACCGCTCGGGGGCCTGGGGCATTGTCTTGGAGGCAGTGGCCGGGGCAGGCATCATCACGACCTTTGTGCTAACCATTATCCTTGTGGCTAGCCTCCCATTTGTGCAGGACACTAAGAAGCGGAGTCTCCTGGGGACCCAAGTGTTCTTCCTGCTGGGCACCCTGGGCCTCTTCTGCCTCGTGTTTGCCTGCGTGGTGAAGCCAGACTTCTCGACCTGTGCCTCTCGACGGTTCCTCTTTGGGGTCCTGTTTGCCATCTGCTTCTCCTGCCTGATAGCCCACACCCTCTCCCTCAACTTCCTAGCCCGGAAGAACCATGGGCCCCGAGGCTGGGTTATCTTCACTGTGGCTCTGCTTCTCACCCTTGTGGAGGTCATCATTAACACCGAGTGGTTGATTATCACCCTGGTACGGGGAGGCGGCCAGGTTAGCACCCCGGGCAATGGCAGCGCCGACTGGACCGTGACCTCTCCGTGTGCCATTGCCAACATGGACTTTGTCATGGCCCTCATTTACGTAATGCTGCTGCTGCTGGCGGCCTTCCTAGGAGCCTGGCCCACCTTGTGTGGCCGCTTTAAGCGCTGGCGGAAGCACGGGGTCTTTGTGTTGCTCACCACGGCCACCTCCATTGCCATCTGGGTGGTGTGGATTGTCATGTACACCTACGGCAATAAGCAGCACCATAGCCCCACCTGGGATGACCCCACACTGGCCATTGCGCTCGCTGCCAATGCCTGGACTTTTGTCTTCTTCTATGTCATCCCTGAGGTCTCCCAAGTGACCAAACCCAGCCCAGAACAGAGCTACCAGGGGGACATGTACCCGACCCGAGGGGTGGGCTACGAGACCCTCCTGAAGGAGCAGACGGGCCCGAGCATGTTTGTGGAGAACAAGGCATTTTCTATGGATGAACCAGCCTCAGGACGGAGCGTTCTTGGTCTTTTTCTTCTCATGGAGTTATTACTTCTAGGCTTCTTGTTTTTCTCTACAGCAAAGAGACCGGTGTCGCCTTACAGTGGCTACAATGGTCAGCTGCTGACCAGCGTGTACCAGCCCACCGAGATGGCCCTGATGCACAAAGGCCCGTCTGAAGGTGCGTACGACGTCATCCTCCCACGGGCCACCGCCAACAGCCAGGTGATGGGCAGTGCCAACTCAACCCTGCGAGCTGAAGACATGTACATGGTCCAGAGCCACCAGGTGGCCACGCCAACGAAAGACGGCAAGATCTCTCAGGTCTTTAGAAATCCCTATGTGTGGGACTAA
>rFzd8
ATGGAGTGGGGTTACCTGTTGGAAGTGACCTCGCTACTAGCCGCCTTGGCGgtgCTACAGCGCTCGAGCGGCGCTGCCGCGGCTTCGGCCAAGGAGCTGGCGTGCCAAGAGATCACAGTGCCGCTGTGCAAGGGCATCGGTTACAACTACACCTACATGCCCAACCAGTTCAACCACGACACGCAAGATGAGGCGGGCCTAGAGGTACACCAGTTCTGGCCGCTGGTGGAGATCCAGTGCTCCCCGGACCTCAAGTTCTTTCTGTGTAGCATGTACACGCCCATCTGCCTGGAGGACTACAAGAAACCTCTGCCGCCTTGCCGCTCTGTGTGTGAACGCGCCAAGGCCGGCTGCGCGCCGCTCATGCGCCAGTACGGCTTTGCCTGGCCTGACCGAATGCGCTGCGATCGGCTGCCGGAGCAGGGCAACCCCGACACTCTGTGCATGGACTACAACCGCACCGACCTCACCACGGCCGCGCCCAGCCCACCGCGCCGCCTGCCGCCGCCGcagCCTGGCGAGCAGCCGCCCTCCGGCAGCGGCCACagcCGCCCGCCAGGGGCCAGGCCCCCACATCGTGGCGGCagcagtaggGGCagcGGGgacacgGCGGCTGCGCCCCCCtctCGCGGCGGGAAGGCGAGGCCCCCTGGTGGCGGCGCCGCTCCCTGCGAGCCCGGGTGCCAGTGCCGCGCGCCCATGGTGAGTGTGTCCAGCGAACGCCACCCGCTCTACAACCGCGTCAAGACCGGCCAGATCGCCAACTGTGCGCTGCCCTGCCACAACCCCTTCTTTAGCCAGGATGAGCGCGCCTTCACTGTCTTCTGGATCGGCTTGTGGTCGGTGCTCTGCTTCGTCTCCACCTTCGCCACTGTCTCTACCTTCCTCATCGATATGGAGCGCTTTAAGTACCCGGAACGGCCCATTATATTCCTCTCTGCCTGCTACCTCTTCGTGTCTGTCGGGTACCTGGTGCGCCTGGTGGCTGGACACGAGAAAGTGGCCTGCAGCGGCGGCGCGCCGGGTGCAGGAGGAGCTGGGGGTGCTGGCGGCGCGGCGaccGCTGGCGCGGGGGCGGCGGGAGCGGGGGCGagcagcCCGGGCgcgCGCGGCGAGTACGAGGAGCTGGGTGCAGTGGAGCAGCACGTGCGCTATGAGACCACTGGCCCCGCGCTGTGCACGGTAGTCTTCCTCCTTGTCTACTTTTTTGGCATGGCTAGCTCCATCTGGTGGGTAATCCTGTCTCTCACGTGGTTCTTGGCGGCTGGTATGAAATGGGGCAACGAGGCCATAGCAGGCTACTCGCAATACTTCCACCTTGCCGCGTGGCTCGTGCCCAGCGTCAAGTCCATAGCGGTGCTGGCGCTCAGCTCCGTGGACGGCGACCCGGTGGCGGGCATCTGCTACGTGGGCAACCAGAGCCTTGACAACCTACGCGGCTTTGTACTGGCGCCACTGGTCATCTACCTCTTCATTGGGACTATGTTTCTGTTAGCTGGCTTCGTGTCGCTGTTCCGAATCCGCTCAGTCATCAAGCAACAAggaGGCCCAACCAAGACTCACAAGCTAGAAAAGCTCATGATCCGCTTGGGCCTCTTCACCGTGCTCTACACGGTGCCCGCCGCCGTCGTTGTCGCCTGCCTTTTCTATGAGCAGCACAACCGACCGCGCTGGGAGGCCACGCACAACTGCCCATGCCTTCGCGACCTGCAGCCAGACCAGGCTCGCAGGCCCGACTACGCGGTCTTCATGCTCAAGTACTTCATGTGCCTAGTGGTGGGCATCACATCAGGCGTGTGGGTCTGGTCCGGCAAGACTCTGGAGTCCTGGCGTgcgTTGTGTACTCGCTGCTGCTGGGCCAGCAAGGGCGCTGCAGTTGGCgcgGGCGCCGGAggcagcggccctGGGGGCGGTGGCcccgggcccGGTGGGGGTGGGGGGcacGGCGGAGGTGGGGGATCCCTCTACAGCGACGTCAGCACCGGCCTGACGTGGCGGTCTGGCACGGCCAGCTCTGTATCTTACCCTAAGCAAATGCCATTGTCCCAAGTC
>rFzd7
ATGCGGGGCCCCGGCACGGAGGCGTCGCACTCGCCCCTGGGCCTCTGTGCCTTGGTGCTTGCTCTTCTGGGCGCGCTGCCCACGGACACCGGAGCTCAACCATACCACGGCGAGAAAGGCATCTCGGTACCGGACCACGGCTTCTGCCAGCCCATCTCCATCCCGTTGTGCACGGATATTGCCTACAACCAGACCATCCTGCCCAACCTGCTGGGCCACACGAACCAAGAGGACGCGGGCCTCGAGGTGCACCAGTTCTACCCTCTGGTAAAGGTGCAGTGTTCTCCCGAGCTGCGCTTCTTCTTATGCTCTATGTACGCACCCGTGTGCACCGTGCTCGACCAAGCCATTCCTCCGTGCCGTTCCTTGTGCGAGCGCGCCCGACAGGGCTGCGAGGCGCTCATGAACAAGTTCGGTTTCCAGTGGCCGGAGCGGCTGCGCTGCGAGAACTTCCCGGTGCACGGCGCCGGCGAGATATGCGTGGGGCAGAACACGTCCGACGGCTCCGGGGGCGCAGGCGGTAGTCCCACCGCCTACCCTACTGCTCCCTACCTGCCAGACCCGCCTTTCACTGCGATGTCCCCCTCAGATGGCAGAGGCCGCTGGTCTTTCCCCTTCTCTTGCCCGCGTCAGCTCAAGGTCCCCCCCTACCTGGGCTACCGTTTCCTAGGCGAGCGTGACTGCGGTGCCCCGTGTGAGCCAGGCCGTGCTAACGGCCTCATGTACTTTAAAGAAGAGGAGAGACGTTTCGCCCGCCTCTGGGTAGGTGTGTGGTCAGTGCTGTGCTGTGCCTCGACGCTCTTCACGGTGCTCACCTACCTAGTGGACATGCGTCGCTTCAGCTATCCAGAGCGACCCATTATCTTCCTGTCGGGCTGCTACTTCATGGTGGCAGTGGCGCACGTGGCGGGCTTCCTGCTAGAGGACCGTGCCGTGTGCGTGGAGCGCTTCTCGGACGATGGCTACCGCACGGTGGCGCAGGGCACCAAGAAGGAGGGCTGCACCATCCTCTTCATGGTGCTTTACTTCTTCGGCATGGCCAGCTCCATCTGGTGGGTCATTCTTTCCCTCACTTGGTTCCTGGCAGCTGGCATGAAGTGGGGCCACGAGGCCATCGAGGCCAACTCGCAGTACTTTCATCTGGCCGCGTGGGCTGTGCCAGCGGTCAAGACAATCACCATCTTGGCCATGGGCCAGGTGGATGGTGACCTACTCAGTGGAGTGTGCTACGTGGGCCTGTCTAGTGTGGATGCACTGCGGGGCTTCGTGCTGGCGCCCTTGTTCGTCTACCTCTTCATCGGTACGTCCTTCCTGTTGGCCGGCTTTGTGTCTCTCTTTCGCATCCGCACCATCATGAAGCACGATGGCACCAAGACGGAGAAGCTGGAGAAGCTCATGGTGCGCATTGGCGTCTTCAGCGTGCTCTACACGGTCCCAGCCACCATCGTGCTGGCGTGCTACTTTTACGAGCAGGCCTTCCGCGAGCACTGGGAGCGCACCTGGCTCCTGCAGACCTGCAAGAGCTACGCTGTGCCCTGCCCCCCGGGCCACTTCTCGCCCATGAGCCCCGACTTTACAGTCTTCATGATCAAGTACCTGATGACCATGATCGTGGGCATCACTACCGGCTTCTGGATCTGGTCGGGCAAGACCCTGCAGTCATGGCGTCGCTTCTACCACAGACTCAGCCACAGCAGCAAGGGGGAGACTGCGGTATGA
>rGpr158
ATGAGAGCGGCGGTGGAAGCGGCTGAGCAGAAAGACGTAAGCCGGCTAACTATAGCTGCCGGGGATGTAACCTGTTTGGCTCAAGGCTGCGAGATGGGAGCCATGGCTTACTCTTTACTCCTCTGCCTCCTGCTCGCTCATCTGGGATTGGGAGAGGTTGGTGCCAGCCTCGACCCTTCAGAACGGCCAGATTCTTCTCGAGAGAGGACTTCGAGGGGGAAGCAGCACGGTCAGCAGCTGCCGCGAGCCTCTGCCCCGGACCCCTCTATTCCCTGGAGCCGCTCCACAGACGGCACCATCTTGGCACAAAAACTAGCCGAGGAGGTGCCCATGGACGTGGCCTCTTACCTCTATACTGGGGACTTCCACCAGCTGAAGAGAGCCAACTGCTCAGGCCGCTATGAGTTGGCGGGCCTGCCGGGGAAGTCACCGTCCCTAGCCAGCTCCCATCCTTCCTTGCACGGGGCGCTGGACACTCTGACACACGCCACCAACTTCCTCAACATGATGTTGCAGAGCAATAAGTCTCGGGAGCAGACCGTGCAGGATGACCTGCAGTGGTACCAGGCTTTGGTGCGAAGTCTCCTGGAGGGAGAGCCCAGCATCTCCCGGGCGGCCATCACCTTCAGCACCGAGTCGCTGTCCACGCCCGCCCCGCAAGTCTTCCTCCAGGCCACCCGTGAGGAGAGTCGCATCCTGCTGCAGGACCTGTCCTCCTCCGCTCACCACCTGGCTAACGCCACTCTGGAGACCGAGTGGTTCCACGGGCTTCGGCGAAAGTGGAGGCCCCACTTGCACCGCCGCGGCTCCAATCAGGGGCCACGGGGCCTGGGCCACAGCTGGCGGCGCAGGGATGGGCTTGGCGGGGACAGGAGCCATGTCAAGTGGTCTCCACCTTTTCTGGAGTGCGAGAATGGGAGTTACAAGCCCGGGTGGCTGGTCACTCTCTCTGCTGCCTTCTACGGGCTTCAACCTAACCTGGTCCCGGAATTTAGGGGCGTGATGAAAGTTGATATAAATCTTCAGAAAGTGGACATTGACCAATGTTCGAGTGATGGCTGGTTTTCAGGAACCCACAAATGTCACCTTAACAACTCAGAGTGTATGCCAATCAAAGGCCTAGGATTCGTGCTCGGAGCCTATCAGTGCGTTTGCAAAGCAGGATTCTATCATCCCCGTGTCTTCTCAGTGAACAACTTTCAGagaAGAGGTCCAGATCACCATTTTTCAGGAAGCACAAAGGATGTGTCAGAAGAAGCCCACGTCTGCCTGCCCTGCCGAGAAGGCTGCCCCTTCTGTGCTGATGACCGCCCATGTTTTGTCCAGGAGGATAAGTACCTGCGTCTCGCCATCATCTCCTTCCAAGCCCTGTGTATGCTGCTGGACTTTGTCAGCATGCTGGTGGTCTACCACTTCCGCAAAGCAAAGGTAATCAGGGCATCTGGCCTCATCTTGTTGGAAACAATACTCTTTGGCTCTCTGCTTCTTTACTTTCCGGTTGTTATTCTGTACTTTGAGCCAAGTACATTTCGTTGTATTCTCCTGAGGTGGGTTCGTCTTCTCGGTTTTGCGACAGTTTATGGAACTGTGACCCTCAAGCTTCACAGGGTTTTGAAGGTATTCCTTTCAAGAACAGCACAAAGAATCCCATATATGACTGGCGGTCGGGTCATGAGGATGCTGGCAGTAATAGTCTTGGTAGTGTTTTGGTTTCTGGTTGGCTGGACTTCTTCTATGTGCCAGAACTTGGAGCGGGATATCTTGCTTGTTGGCCAAGGGCAAACATCTGATAACCTCACCTTCAATATGTGCCTCATTGACCGCTGGGATTACATGACAGCAGTTGCTGAATTTTTATTCCTCCTGTGGGGCATTTATCTCTGCTATGCAGTGCGGACTGTGCCGTCAGCATTCCATGAGCCACGCTACATGGCTGTCGCAGTGCACAACGAGCTCATCATCACTGCTATATTCCACACAATCAGATTCGTGCTTGCTTCGAGGCTTCAGCCTGACTGGATGCTGATGCTGTACTTTGCACACACTCACTTGACTGTGACAGTCACCATCGGGCTGCTTCTGATTCCAAAGTTTTCACACTCAAGCAATAATCCCCGTGATGACATCGCCACAGAAGCGTATGAAGATGAGTTGGACATGGGTCGTTCTGGATCCTACCTGAACAGCAGCATCAATTCAGCCTGGAGCGAGCACAGTCTAGATCCAGAAGACATTCGGGATGAGCTGAAGAAACTCTATGCCCAGTTAGAGATATACAAACGTAAGAAGATGATCACAAACAACCCCCACCTCCAGAAAAAGCGGTGCTCCAAGAAGGGCTTAGGCCGGTCCATCATGAGGCGTATCACTGAGATCCCAGAGACGGTCAGCAGGCAGTGCTCCAAAGAGGACAAGGAGGGCACAGATCACAGTGCAGCCAAAGGGACAGGCCTTGTCCGGAAGAACCCTACTGAGTCCTCAGGGAACACAGGGAGACCCAAGGAGGAGTCCCTGAAAAACCGGGTCTTTTCTCTCAAGAAATCCCATAGCACATATGACCATGTAAGAGACCAAACTGATGAATCCAGCAGCCTGCCCACAGAGAGCCAGGAGGAGGAGGTCACGGAAAATTCAACCTTGGAGTCGCTGTCAAGTAAAAAACTGACACAAAAAGTCAAAGAAGATAGCGAGGCCGAGTCCACAGAGTCAGTGCCCTTGGTCTGCAAGTCAGCCAGTGCTCACAACCTCAGCTCTGAAAAGAAGCCCGGGCACCCACGCACATCTATGTTACAGAAGTCGCTCAGTGTCATTGCAAGTGCCAAGGAGAAGACACTAGGGCTGGCTGGTAAAACCCAGACTTTAGTTATGGAAGACCGAGCTAAGTCCCAGAAACCTCAGCCAAAAGATAGAGAGACAAACAGGAAGTACTCAAATTCCGATAACACAGAGACTAAAGATTCTGGCTGCCCAAACTCTAATCACACAGAGGAGCTAAGAAAGCCCCAGAAATCTGGGATTATGAAACAGCAGAGGGTCAACCTCCCCACTGCCAATCCTGACGCGAGCTCCAGCACCACCCAGATAAAGGACAATTTTGATATTGGAGAAGTGTGCCCTTGGGAGGTTTATGACCTGACCCCCGGTCCTGTGCCTTCAGAACCAAAAGCTCAAAAACACGTATCAATTGCAGCTTCGGAAGTGGAACAAAACCCAGCTTCTTTTTCGAAGGAGAAGTCCCACCACAAGCCTAAGGCAGCTGAAGGTCTCTACCAAGCCAATCACAAGAGCATAGACAAGACAGAGGTGTGCCCCTGGGAGAGCCACGGTCAGTCCCCTTTGGAAGATGAGAATCGTCTGATTTCTAAGACTCCAGTTCTCCCAGGGAGAGCCAGAGAAGAGAATGGAAGTCAGTTGTACACAACCAATATGTGTGCTGGGCAATATGAAGAACTGCCCCCCAAAGCCGTAGCATCAAAAGTAGAGAATGAAAATCTCAACCAAATGGGAGACCAGGAGAAACAGACATCTTCTTCTGTGGATATCATCCCTGGCTCCTGTATCTCGAGTAATAACTCCCCTCAACCCTTAACGTCACGAGCCGAAGTGTGTCCCTGGGAGTTCGAGCCCCTAGAACAACCAAATGCTGAAAGAATCGTAGCTTTACCCGCCTCCTCTGCTTTAAGTGCAAGTAAGATACCCGGGCCACGGAAA
>rEmr1
ATGGCTCCATGCCATGGTGTGAATGAATGTCAAGACACTACCACTTGTCCAGCTTATGCCACCTGCACTGACACCACGGAGAGTTATTACTGTACCTGTAAACAAGGTTTTCTGCCCAGCAATGGACAAACCAACTTTCAGGGCCCAGGAGTGGAATGTCAAGATGTTAATGAATGTCTTAGAAGCGACTCGCCTTGTGGTTCTAACTCAGTCTGCACCAATATCCCAGGACGAGCCAGGTGCAGTTGTCTTAGTGGCTTCTCTTCTTCCGCTGGTGGAAGTTGGATCCTGGGAAGTCCGGGTCATTTTCTCTGCACAGATGTTGACGAGTGTCTGACAATTGGGATCTGCCCTAAGAATTCTAACTGCTCTAACTCTGTGGGGAGCTACAGCTGCACCTGCCAATCAGGCTTTGTCTCGAATGGCTCCACTTGTGAAGATGAAGATGAATGTGTGACTCGTAATGCTTGCCCAGAGCATGCAACCTGCCACAACACTCTTGGAAGCTATTATTGTACATGCAACGAAGGACTTGAATTTAGTGGAGGAGGACCAATGTTCCAGGGCCTGGAAGAATCTTGTGAAGATGTGGATGAGTGCTCCAGGAATTCAACGCTTTGTGGTCCCTCCTTCATTTGCATCAACACGCTGGGATCCTACAGCTGTTCTTGCCCAGCTGGATTCTCTTTGTCAACTTTTCAGATCCCTGGTCATCCAGCAGATGGGAATTGTACAGGTAATGTCCCCGGTCATGTAGAGGACTTGCCAATGGGTAATATAGATGAGTGTGATGACATATGCCCTTCCAACTCATCATGTACCAACACCCTTGGGAGCTACTTCTGCACTTGCCACCCTGGCTTTGCCTCAAGCAATGGACAGCTGAATTTCACAGACCAAGAAGTGACATGTGAAGATATTGATGAGTGCACTCAAGATCCATTTCGATGTGGACGAAATTCTTCCTGCACCAATGTACCAGGTTCCTACAACTGCAGCTGTCTTCCCGACTTTCGAATGGATCCAGGAGGCTCCCAAGCACATGGAAACTTCACATGCAAAAGGATTCCCTTCAAGTGTAAGGAAGACTTGATACCCAAAAGTGAGCAGATAGAGCAGTGCCAAGCAGGGCAAGGCCGGAATCTTGATTATACTTCCTTCTGCACATTTGTGAATGCCACCTTTACCATCCTGGATAACACCTGTGAAAACAAAAGTGCTCCAGTGTCCTTACAGAGTGCAGCTACAAGTGTCTCCCTCATGCTGGAGCAAGCATCGACCTGGTTTGAGTTCAGCAGGGAAGAGACATCTACTCTGGGCACTATCTTGCTGGAGACTGTGGAAAGCACCATGTTGGCTGCTCTTCTGACACCCTCTGGGAATGCCAGTCAGACCATTCGGACGGAGTACTTGGAAATTGAAAGCAAAGTCATCAATGAAGAATGCAATGAGGAGAATGTGTCCATTAACTTGAAAGCCAGAGGGGACAAGATGGATGTTGGCTGTTTCATAATCAAAGAATCAGAATCTACAGGGACCCCAGGAGTGGCTTTTGTCTCCTTTGCACACATGGACTCAGTTTTAGATGAGCGCTTCTTTGAAGATGGTCAGGCCTCCTGGAAACTGAGGATGAATTCCCATGTTGTTGGTGGCACTGTAACCGGGGAGAGGAAGGAGGACTTCTCCAAGCCTATCGTCTATACCCTCCAGCACATCCAGCCAAAGCAGAAGTCTGAGAGGTCTATATGTGTCTCCTGGAACACCGATGTGGAGGATGGGAGATGGACACCCTCGGGCTGTGAGACTGTAGAAGCATCTGAGACACACACAGTCTGCAGCTGTAACCGGATGACAAATTTGGCCATCATCATGGCTTCTGGGGAGCTTACAATGGAATTTTCCTTGTATATCATCAGCTATGTGGGTACAGTCATCTCTCTGGTATGTCTCGCCTTGGCCATAGCCACCTTCCTGTTGTTTCGTGCAGTTCAGAACCACAACACCTACCTGCACCTGCACCTTTGTGTGTGTCTCTTCTTGGCCAAGATTCTCTTCCTCACCGGTATAGACAAGACTGACAACCAGCAGACAGCTTGCGCTATCATTGCGGGATTTCTACACTATCTTTTCCTTGCCTGCTTCTTCTGGATGCTGGTGGAGGCAGTGATGCTCTTCCTGATGGTGAGAAACCTGAAGGTGGTGAATTATTTCAGCTCTCGCAACATCAAGATGCTGCACCTCTGTGCCTTTGGCTATGGGCTCCCAGTCGTGGTGGTCATTATCTCTGCTACTGTACATCCATGGGGCTATGGAATGCATAATCGCTGCTGGCTGAATACGGAGACAGGATTCATTTGGAGTTTCTTGGGGCCAGTCTGCATGATCATCACGATCAACTCTGCCCTCCTTGCCTGGACACTGTGGGTGCTGAGGCAGAAGCTCTGCAGTGTCAACTCAGAAGTCTCTAAGCTCAAGGATACGAGGTTGCTGACCTTCAAGGCCATTGCCCAGATTTTCATCTTGGGTTGCTCCTGGGTGCTGGGCATTTTCCAGATTGGTCCCTTGGCAAGCATAATGGCATACCTGTTCACCACTATCAACAGCCTTCAGGGGGCCTTCATCTTCCTCATTCACTGTCTGCTCAACCGCCAGGTACGAGATGAATATAGGAAACTCCTCACCAGGAAGACTGATCTTAGCTCCCATTCCCAGACTTCTGGGATTTTACTGTCATCTATGCCTTCCACTTCTAAGACGGTAAGGGACTTTACATTTCCCACTGGTGCTGATTAG
>rLphn3
ATGTGTCCACCTCAGCTGTTCATCCTCATGATGCTTTTAGCACCTGTAGTTCATGGTGGCAAGCACAATGAGAGACATCCAGCCCTCGCTGCTCCACTGCGACATGCTGAGCACAGCCCAGGAGGCCCTCTCCCTCCCAGACATCTTCTTCAGCAGCCAGCTGCAGAGCGCTCTACAGCTCATCGAGGACAAGGGCCACGTGGAACTGCCAGAGGAGTTCGCGGACCCGGTGCCCCAGGAGCACAGATTGCAGCCCAAGCTTTCAGCCGTGCCCCAATTCCCATGGCAGTGGTCCGCAGAGAGCTCTCCTGTGAGAGCTACCCCATTGAGCTACGCTGTCCAGGCACAGACGTCATCATGATCGAAAGCGCCAACTACGGGAGGACAGATGACAAGATCTGTGACTCGGACCCTGCTCAGATGGAGAATATTCGGTGTTATCTGCCAGATGCCTATAAGATTATGTCTCAAAGATGCAATAACAGAACCCAGTGTGCAGTGGTGGCAGGTCCTGATGTATTTCCAGACCCATGTCCGGGAACATATAAATACCTTGAAGTGCAGTATGAATGTGTCCCTTACAAAGTGGAACAAAAAGTTTTTCTTTGTCCCGGACTGCTCAAAGGAGTGTACCAGAGCGAACACTTGTTTGAATCTGACCACCAATCTGGGGCATGGTGCAAAGACCCTCTACAGGCTTCTGACAAGATTTACTATATGCCCTGGACTCCCTACAGAACCGATACCCTGACAGAGTATTCATCCAAAGATGACTTCATTGCTGGAAGGCCGACAACTACATACAAGCTCCCTCACAGAGTGGATGGTACTGGATTTGTAGTATATGATGGTGCCCTGTTCTTCAACAAGGAGCGTACAAGGAACATAGTAAAGTTTGATTTGAGGACTAGGATAAAGAGTGGAGAGGCAATCATAGCAAATGCTAACTACCATGATACCTCCCCATACCGATGGGGTGGCAAGTCCGACATAGACTTGGCAGTGGATGAAAACGGATTATGGGTAATCTATGCAACAGAACAGAACAATGGCAAAATTGTTATTAGCCAGTTGAACCCTTACACCCTACGGATTGAGGGGACATGGGACACTGCCTATGATAAAAGGTCTGCTTCCAATGCATTTATGATTTGTGGGATTCTGTATGTGGTCAAGTCTGTATATGAGGATGACGACAATGAGGCCACCGGTAATAAGATTGACTACATTTACAATACTGACCAAAGCAAGGATAGCCTGGTGGATGTACCCTTTCCCAACTCATACCAGTACATAGCAGCCGTGGACTACAATCCCAGGGACAATCTGCTGTACGTGTGGAACAACTACCATGTTGTCAAATACTCCTTGGACTTCGGGCCTCTGGATAGCAGATCAGGGCCAGTGCATCATGGACAAGTTTCCTACATCTCTCCACCGATTCACCTTGACTCTGACCTGGAAAGGCCCCCTGTCAGAGGGATTTCTACCACAGGACCCCTGGGTATGGGAAGCACGACCACCAGCACCACCCTCCGGACTACCACCTGGAACCTAGGGAGGAGTACAACGCCATCCTTGCCTGGCAGAAGAAACCGCAGTACCAGTACGCCGTCCCCAGCGATTGAGGTGCTGGATGTTACCACACACCTGCCATCTGCAGCCTCCCAAATCCCAGCGATGGAAGAGAGCTGCGAGGCTGTGGAAGCCCGAGAGATCATGTGGTTTAAGACCCGACAGGGGCAAGTAGCAAAGCAGTCATGCCCAGCAGGAACCATAGGTGTATCAACTTACCTGTGTCTTGCTCCTGATGGAATATGGGATCCCCAAGGACCAGATCTCAGCAACTGCTCTTCTCCTTGGGTCAATCACATAACACAGAAGCTGAAATCTGGAGAAACAGCTGCCAATATTGCCAGAGAGCTAGCAGAACAGACCAGAAATCATTTGAACGCCGGGGATATCACCTACTCAGTTCGTGCCATGGACCAACTGGTTGGCCTCCTGGACGTACAGCTCAGGAATTTGACACCAGGGGGGAAGGACAGTGCTGCCCGAAGCTTGAACAAGCTTCAGAAAAGAGAGCGCTCTTGCAGAGCCTATGTCCAGGCGATGGTGGAGACAGTTAACAATCTCCTTCAGCCACAAGCTCTGAATGCGTGGAGGGACCTGACGACAAGTGATCAACTACGCGCAGCCACCATGTTGCTCGACACTGTGGAGGAGAGTGCTTTCGTGTTAGCCGATAACCTTTTGAAGACCGACATTGTCAGGGAGAATACAGACAATATTCAGTTGGAGGTTGCAAGGCTGAGCACGGAAGGAAACCTAGAAGATCTAAAATTTCCAGAAAACACGGGCCACGGAAGCACTATACAGCTTTCCGCAAACACGTTAAAGCAAAATGGCCGGAATGGAGAGATTAGAGTGGCCTTTGTCCTGTATAACAACCTGGGTCCTTATTTATCTACGGAGAATGCCAGTATGAAGTTGGGCACAGAAGCTATGTCCACAAATCACTCAGTTATCGTCAATTCCCCTGTTATTACAGCAGCAATAAATAAGGAATTCAGTAATAAAGTGTATTTGGCTGATCCTGTGGTATTTACTGTTAAACATATCAAGCAGTCAGAGGAAAATTTCAACCCTAACTGTTCATTTTGGAGCTATTCCAAGCGCACAATGACAGGTTATTGGTCAACACAAGGCTGTCGACTCCTGACAACGAACAAGACACACACTACGTGCTCCTGTAACCACCTCACCAACTTCGCAGTATTAATGGCACATGTGGAAGTTAAGCACAGCGATGCCGTCCACGATCTTCTTCTGGATGTGATCACGTGGGTCGGAATCCTGTTGTCTCTTGTTTGTCTCCTGATCTGCATCTTCACATTCTGCTTCTTCCGTGGGCTTCAGAGCGACCGTAACACCATTCACAAGAACCTGTGCATCAGCCTGTTTGTGGCAGAACTGCTCTTCCTGATTGGGATCAACAGAACCGACCAACCGATTGCCTGTGCAGTGTTTGCGGCTCTTTTGCATTTCTTCTTCTTGGCGGCCTTCACCTGGATGTTTCTAGAAGGGGTACAGCTGTATATCATGCTGGTGGAGGTCTTTGAGAGTGAGCATTCCCGTAGGAAGTACTTCTATCTGGTTGGCTACGGGATGCCCGCACTCATCGTGGCCGTTTCTGCTGCAGTCGACTACAGGAGCTATGGAACAGACAAAGTATGTTGGCTTCGCCTTGACACCTACTTCATTTGGAGTTTTATAGGACCAGCGACCTTGATAATTATGCTGAATGTAATCTTCCTCGGGATTGCTTTATACAAAATGTTTCACCATACTGCCATACTGAAACCTGAATCAGGCTGTCTTGATAATATCAACTATGAGGATAACAGACCCTTCATCAAGTCATGGGTTATAGGTGCAATAGCGCTGCTCTGCCTATTAGGATTGACCTGGGCCTTTGGACTCATGTATATTAATGAAAGCACAGTCATCATGGCGTATCTCTTCACCATTTTCAATTCTCTACAGGGGATGTTTATATTCATTTTCCACTGTGTCCTACAGAAGAAGGTACGGAAAGAGTATGGGAAATGCCTACGGACGCATTGCTGTAGTGGGAAAAGCACGGAGAGTTCGATTGGCTCAGGGAAAACATCTGGTTCTCGAACTCCAGGACGGTATTCCACAGGCTCACAGAGCCGGATTCGGAGAATGTGGAATGACACCGTCCGAAAGCAGTCAGAGTCATCCTTCATCACTGGAGACATAAACAGCTCAGCGTCGCTCAACAGAGGATCCTATCTTCCCTGCATTCAGGCGTGTGTAACATATTTAGAGGGGCTTCTGAACAATGCCAGGGATACAAGTGTCATGGATACTCTACCACTGAATGGTAACCATGGCAACAGTTACAGCATTGCTGGCGGCGAATACCTGAGCAACTGTGTGCAAATTATAGACCGTGGCTATAACCACAACGAGACCGCCCTAGAAAAAAAGATCCTAAAGGAACTCACTTCCAACTATATCCCTTCATACCTGAACAACCACGAGCGCTCCAGCGAACAGAACCGGAACATGATGAACAAACTGGTGGACAACTTAGGCAGTGGGAGTGAAGATGACGCCATAGTCCTGGATGACGCAGCGTCCTTTAACCACGAGGAGAGTCTGGGCCTGGAACTCATTCACGAGGAATCGGATGCTCCCTTGCTGCCCCCGAGGGTTTACTCCACCGATAACCACCAGCCACACCATTACAGCAGGAGGCGGCTCCCCCAGGACCACAGCGAGAGCTTCTTCCCTCTGCTAACCGACGAGCACACAGAAGACCCGCAGTCACCGCACAGGGACTCTCTGTACACCAGCATGCCGGCCCTGGCCGGTGTGCCCGCTGCAGACAGTGTGACCACCAGCACCCAGACCGAAGCCGCAGCGGCCAAGGGTGGTGACGCCGAAGATGTTTACTACAAAAGCATGCCAAACCTGGGCTCCAGAAACCATGTGCACCCGCTGCACGCCTACTACCAGCTAGGGCGAGGCAGCAGCGATGGATTCATAGTTCCTCCCAATAAAGATGGGGCCTCTCCGGAGGGGACTTCCAAAGGACCGGCGCACTTGGTCACTAGTCTA
>rGprc6a
ATGGCCCTATCATTTGTATTTATTACTTGCTTCATGATTCTTCTTGATACCTCCCAGTCTTGTCATACCCCAGATGACTTCGTGGCTATCACTTCTCCCGGACATATCATGATTGGTGGTTTGTTTGCCATTCACGAAAAAATGTTGTCCTCAGATGACCATCCCAGGCAACCACAAATCCAGAAGTGTGTTGGTTTTGAAATATCAGTGTTTCTTCAAACTCTGGCTATGATACACAGCATTGAGATGATCAATAACTCAAGCCTGTTGTCCGGAGTTAAGCTGGGGTATGAAATCTATGACACTTGTACTGAAGTCACAGCGGCAATGGCTGCCACCCTGAGGTTCCTCTCTAAATTCAACTGCTCTAGAGAAACCGTGATCTTTCAATGTGACTATTCCAGCTACGTGCCAAGGGTCAAGGCCATCATAGGTGCTGGCTACTCTGAAATATCCATGGCGGTCTCGAGGATGCTGAATTTACAGCTCATGCCACAGGTGAGTTATGAATCCACTGCAGAAATCCTGAGTGACAAAATCCGCTTTCCTTCGTTTTTACGAACCGTGCCCAGTGACTTCTACCAAACTAAAGCAATGGCCCACCTGATCCGACAATCCGGATGGAACTGGGTTGGTGCCATAACAACCGACGATGATTATGGAAGACTAGCGCTCAACACATTTGCAATCCAGGCTGCTGAAAACAATGTGTGCATCGCCTTCAAAGAGGTTCTGCCAGCCTTCCTCTCAGATAATACCATTGAAGTGAGAATCAACCAGACTCTGGAGAAAATCATTGCCGAAGCCCAGGTCAATGTCATCGTGGTGTTTCTTAGAAAATTCCACGTCTTCAATCTCTTCAACAAAGCCATCGAGAGGAAAATAAGTAAGATCTGGATTGCTAGTGATAACTGGTCAACTGCTGCCAAGATTATCACCATTCCCAATGTTAAGAAGCTTGGCAAAGTAGTGGGCTTTACTTTTAGGAGAGGAAATATGTCTTCTTTCCATTCTTTTCTTCAAACTCTGCATATGTACCCCAGTGACAATAACAAACCCCTACATGAGTTTGCCATGCTTTTTTCTGCCTGTAAACACATCAAAGATGGTGATTTGAGCCAATGCATTTCCAACTATTCTCAGGCAACTTGGACCTATGACACTACCAAGACCATTGAGACCCATTTATTCAAGAGAAATGACTTCCTTTGGCATTATACTGAGCCAGGACTCATTCACAGCATTCAGCTTGCTGTGCTTGCCTTGGGCCATGCCATCCGGGATCTGTGCCAAGATCGAGACTGCCAGAAACCCAACGCCTTTCAGCCATGGGAGCTACTTGCGGTGCTGAAAAACGTGACATTCACTGACGGAAAAAACTCATTTCATTTTGATGCCCATGGGGATTTAAATACTGGTTACGAGGTGGTGCTCTGGAAAGAGACTAACGGCCTCATGACTGTCACGAAGATGGCAGAATATGACCTGCAGCATGACGTCTTCATCACCACAAACCAAGAAACAAAGCATGAATTCAGGAAACTTAAGCAAATTCTATCTAAATGCTCCAAAGAATGCATTCCTGGTCAAATGAAGAAAGCCACAGGAAGCCAACACAGCTGTTGCTATGAATGTGTGAACTGCCCAGAAAACCACTACAGTAATGAGACAGACATGGATCACTGCCTCGTATGCAACAACGAAACCCACTGGGCCCCAGTAAGGAGCACGATGTGCTTCGAGAAGGAAGTGGAGTATCTTGACTGGGATGACTCCTTGGCTCTCCTCCTCATTGCCCTCTCCCTACTTGGAATTGCCTTTGTTCTGGCCGTTGGCATAATATTTACAAGAAACCTGAAGACACCTGTGGTGAAATCATCTGGGGGATTAGTGGTCTGTTACGTGATGCTCGCCTGCCATGCCCTCAACTTTGCCAGCACAGGCTTTTTTATTGGAGAACCACAGGACTTCACGTGCAAGACCAGGCAGACCCTGTTTGGCGTGAGCTTTACTCTGTGTGTCTCCTGTATTTTGACGAAGTCCCTGAAAATTTTGCTAGCCTTCAGCTTCGACCCCACGCTGAAGACATTCCTGAAGTGTCTCTATAGGCCAGTCCCCATTGTCCTTACCTGCACCGGCATTCAAGTGGTCATTTGCACGCTTTGGCTGGTCCTGGCAGCACCTACTGTGGAAGAGAACACCTCCTTGCCTAGAGTCATTATCCTAGAATGTGAGGAGGGATCTGCACTGGCGTTTGGCACCATGCTGGGCTACATTGCAGTTCTGGCCTTCATTTGTTTTGTATTTGCATTCAAGGGGAGGAAGCTTCCTGAGAATTACAACGAAGCTAAGTTCCTGACCTTTGGGATGCTGATTTACTTCATAGCTTGGATCACATTCATCCCAGTCTATGCTACCACTTTCGGCAAGTATTTGCCCGCTGTGGAGATCATAGTCATTCTGATATCCAACTATGGTATCCTCTGCTGTACATTCTTCCCCAAGTGCTACATTATTCTTTGCAAGCAAAAGACTAACACTAAGTCAGTCTTCCTCCAGATGGTTTACAATTACTCTGCTCACAGCGTGGACAGCCTTGCCTTGAGTCACGTATCCCTGGACTCCGCCAGCCACAGTACTGCAACAACCAACCCGAGGCCTGGTAACAAGACTGCAGCCTGTCAGAATTACAAACATCTTCCTGTACAAGTGCTTGCTCACACAGGCATGGAAAAGACTATGCACGCGTCTAAAACTTTGCATCAGAAAAGAAGTTCAAGTATATGA
>rGabbr2
ATGGCTTCCCCGCCGAGCTCCGGGCAGCCCCGGCCGCCGCCGCCGCCGCCGCCGCCCGCGCGCCTGCTGCTGCCCCTGCTGCTGTCGCTGCTGCTGTGGTTGGCGCCCGGGGCCTGGGGCTGGACGCGGGGCGCCCCCCGGCCGCCGCCCAGCAGCCCGCCGCTCTCCATCATGGGCCTCATGCCGCTCACCAAGGAGGTGGCCAAGGGCAGCATCGGGCGCGGCGTGCTCCCCGCCGTGGAGCTAGCCATCGAGCAGATCCGCAACGAGTCACTCCTGCGCCCCTACTTCCTGGACCTGCGACTCTATGACACCGAGTGTGACAATGCAAAGGGACTGAAAGCCTTCTATGACGCAATAAAGTATGGGCCGAACCATTTGATGGTGTTTGGAGGCGTCTGTCCGTCTGTCACATCTATTATCGCGGAGTCCCTCCAAGGCTGGAATCTGGTGCAGCTTTCCTTCGCCGCCACCACGCCTGTTCTTGCGGATAAGAAGAAGTACCCGTATTTCTTCCGGACGGTGCCGTCAGACAACGCGGTGAACCCCGCCATCCTGAAGCTCCTGAAGCACTTCCGCTGGCGGCGTGTGGGCACACTCACGCAGGACGTGCAGCGCTTCTCCGAGGTGAGGAATGACCTGACTGGGGTTCTGTATGGGGAAGATATTGAGATCTCAGACACAGAGAGCTTCTCCAATGATCCCTGCACCAGCGTCAAAAAGCTCAAGGGGAATGACGTGCGGATCATCCTTGGCCAGTTTGACCAGAATATGGCAGCAAAAGTCTTCTGTTGTGCCTTCGAGGAGAGCATGTTTGGCAGCAAGTACCAGTGGATCATCCCGGGATGGTACGAGCCTGCGTGGTGGGAGCAGGTGCATGTGGAGGCCAATTCCTCACGCTGCCTGCGCAGAAGCCTCCTGGCTGCCATGGAAGGTTACATCGGAGTGGACTTTGAGCCCCTGAGCTCCAAACAAATCAAGACCATTTCAGGGAAGACTCCACAGCAGTATGAAAGAGAGTACAACAGCAAACGTTCAGGCGTGGGGCCCAGCAAGTTCCATGGGTACGCCTACGATGGGATCTGGGTCATCGCCAAGACCCTACAGAGGGCCATGGAGACACTGCATGCCAGTAGCAGGCACCAGCGGATCCAGGACTTCAACTACACAGACCACACGCTGGGCAAAATCATCCTCAATGCCATGAACGAGACCAACTTCTTCGGGGTCACGGGTCAAGTTGTGTTCCGGAACGGGGAGAGAATGGGAACCATTAAATTTACTCAATTTCAAGACAGCAGAGAGGTGAAGGTCGGCGAATACAACGCGGTGGCTGACACACTGGAGATCATCAATGACACCATAAGGTTCCAGGGGTCCGAGCCACCCAAGGACAAGACCATCATTCTGGAGCAGCTTCGGAAGATCTCGCTTCCACTGTATAGCATCCTGTCCGCTCTCACCATCCTCGGCATGATCATGGCCAGCGCCTTCCTCTTCTTCAACATCAAGAACCGGAACCAAAAGCTGATTAAGATGTCAAGCCCCTACATGAACAACCTCATCATCCTGGGAGGAATGCTGTCCTATGCATCCATCTTCCTCTTTGGCCTCGATGGGTCCTTCGTCTCAGAAAAGACCTTTGAAACACTCTGCACGGTCCGGACCTGGATTCTCACCGTGGGCTACACAACTGCCTTTGGGGCCATGTTTGCAAAGACCTGGAGGGTCCATGCCATCTTCAAAAATGTGAAGATGAAGAAGAAGATCATCAAAGACCAGAAGCTGCTTGTGATTGTGGGGGGCATGCTGCTCATCGACCTGTGCATCCTGATCTGTTGGCAGGCTGTGGACCCCCTGCGGAGGACAGTGGAGAGGTACAGCATGGAGCCGGACCCAGCAGGCCGGGACATCTCCATCCGCCCATTGCTGGAACACTGCGAAAACACCCACATGACCATCTGGCTTGGCATTGTCTACGCCTACAAGGGGCTCCTCATGCTATTCGGTTGTTTCTTGGCATGGGAAACCCGCAATGTGAGCATCCCTGCCCTCAACGACAGCAAGTACATCGGCATGAGTGTGTACAATGTGGGGATCATGTGCATCATCGGGGCTGCTGTCTCCTTCCTGACGCGTGACCAGCCCAACGTGCAGTTCTGCATCGTGGCCCTGGTCATCATCTTCTGCAGCACCATCACTCTCTGCCTGGTGTTTGTGCCAAAGCTCATCACTCTGAGGACAAACCCTGACGCAGCCACTCAGAACAGGCGGTTCCAGTTCACACAGAACCAGAAGAAAGAAGATTCGAAGACCTCCACTTCAGTCACCAGCGTGAACCAGGCGAGCACGTCACGCCTGGAGGGACTGCAGTCAGAAAACCACCGCCTTCGAATGAAGATCACAGAGCTGGACAAAGACTTGGAAGAAGTCACCATGCAGCTACAAGACACACCAGAGAAGACCACATACATCAAACAGAATCACTACCAAGAGCTCAACGACATCCTCAGCTTGGGCAACTTCACAGAGAGCACAGATGGAGGAAAGGCCATTCTAAAAAATCACCTCGATCAAAACCCCCAGCTCCAGTGGAACACGACAGAGCCCTCAAGAACATGCAAAGACCCCATAGAAGACATCAACTCCCCGGAGCACATCCAGCGCCGGCTGTCGCTCCAGCTCCCCATCCTTCACCACGCCTACCTCCCATCCATCGGAGGCGTGGATGCCAGCTGCGTCAGCCCCTGTGTCAGCCCTACCGCCAGCCCTCGCCACAGACACGTACCACCCTCCTTCCGAGTCATGGTCTCGGGCCTGTAG
>rVipr2
ATGAGGGCGTCGGTGGTGCTGACCTGCTACTGCTGGTTGCTGGTGCGGGTGAGCAGCATCCACCCAGAATGCCGGTTTCATCTGGAAATACAGGAAGAGGAGACAAAATGTGCAGAGCTGCTAAGCAGCCAAATGGAGAATCACAGAGCTTGCAGCGGTGTCTGGGACAACATCACATGCTGGCGCCCTGCAGACATTGGGGAAACTGTCACAGTGCCCTGCCCCAAAGTGTTCAGCAATTTCTACAGCAGACCAGGAAACATAAGCAAAAACTGCACTAGTGATGGGTGGTCGGAGACATTTCCGGATTTCATAGATGCGTGTGGCTACAACGACCCCGAGGATGAGAGTAAGATCACGTTTTATATTCTGGTGAAGGCCATTTATACCTTGGGCTACAGTGTTTCTCTGATGTCTCTTACAACAGGAAGCATAATTATCTGCCTCTTCAGGAAGCTGCACTGCACAAGGAACTACATCCACCTGAATCTGTTCCTCTCCTTCATGCTGAGAGCCATCTCTGTGCTGGTCAAGGACAGTGTGCTCTACTCCAGCTCAGGTACACTGCGCTGCCACGACCAGCCGGGCTCCTGGGTTGGCTGCAAGCTCAGCCTGGTATTCTTCCAGTACTGTATCATGGCGAACTTCTACTGGCTTCTGGTGGAGGGTCTCTACCTGCACACCCTCCTGGTAGCCATCCTTCCTCCCAGCAGGTGTTTCCTGGCCTACCTTCTTATTGGATGGGGTATCCCCAGTGTGTGTATAGGTGCATGGATAGCAACTCGCCTTTCTTTAGAAGACACAGGTTGCTGGGACACGAACGACCACAGCATCCCCTGGTGGGTCATTCGGATGCCCATTCTAATTTCTATTGTAGTCAACTTTGCCCTCTTCATCAGCATTGTAAGGATCTTACTTCAGAAGCTAACTTCTCCAGATGTTGGTGGCAATGACCAGTCACAGTACAAGAGGCTCGCCAAGTCCACACTGCTGCTAATCCCACTGTTTGGCGTCCACTACATGGTGTTTGCTGCCTTCCCCATTGGCATCTCCTCCACGTACCAGATCCTGTTTGAGTTATGTGTTGGTTCCTTCCAGGGCCTGGTGGTCGCAGTTCTATATTGCTTTCTGAACAGTGAGGTACAGTGTGAACTGAAAAGAAGGTGGAGAGGCCTGTGCCTGACCCAGCCTGGGAGCCGGGACTACCGGCTGCACAGCTGGTCCATGTCCCGGAATGGCTCAGAAAGCGCCCTACAGATACACCGTGGCTCCCGTACCCAGTCCTTCCTGCAGTCAGAGACCTCAGTCATTTAG
>rTas1r1
ATGCTCTTCTGGGCTGCTCACCTGCTGCTCAGCCTGCAGTTGGTCTACTGCTGGGCTTTCAGCTGCCAAAGGACAGAGTCCTCTCCAGGCTTCAGCCTTCCTGGGGACTTCCTCCTTGCAGGTCTGTTCTCCCTCCATGGTGACTGTCTGCAGGTGAGACACAGACCTCTGGTGACAAGTTGTGACAGGCCCGACAGCTTCAACGGCCATGGCTACCACCTCTTCCAAGCCATGCGGTTCACTGTTGAGGAGATAAACAACTCCTCGGCCCTGCTTCCCAACATCACCCTGGGGTATGAGCTGTACGACGTGTGCTCAGAATCTGCCAATGTGTATGCCACCCTGAGGGTGCTTGCCCTGCAAGGGCCCCGCCACATAGAGATACAGAAAGACCTTCGCAACCACTCCTCCAAGGTGGTGGCCTTCATCGGGCCTGACAACACTGACCACGCTGTCACTACCGCTGCCTTGCTGGGTCCTTTCCTGATGCCCCTGGTCAGCTATGAGGCAAGCAGCGTGGTACTCAGTGCCAAGCGCAAGTTCCCGTCTTTCCTTCGTACCGTCCCCAGTGACCGGCACCAGGTGGAGGTCATGGTGCAGCTGCTGCAGAGTTTTGGGTGGGTGTGGATCTCGCTCATTGGCAGCTACGGTGATTACGGGCAGCTGGGTGTGCAGGCGCTGGAGGAGCTGGCCGTGCCCCGGGGCATCTGCGTCGCCTTCAAGGACATCGTGCCTTTCTCTGCCCGGGTGGGTGACCCGAGGATGCAGAGCATGATGCAGCATCTGGCTCAGGCCAGGACCACCGTGGTTGTGGTCTTCTCTAACCGGCACCTGGCTAGAGTGTTCTTCAGGTCCGTGGTGCTGGCCAACCTGACTGGCAAAGTGTGGGTCGCCTCAGAAGACTGGGCCATCTCCACGTACATCACCAGCGTGACTGGGATCCAAGGCATTGGGACGGTGCTCGGTGTGGCCGTCCAGCAGAGACAAGTCCCTGGGCTGAAGGAGTTTGAGGAGTCTTATGTCAGGGCTGTAACAGCTGCTCCCAGCGCTTGCCCGGAGGGGTCCTGGTGCAGCACTAACCAGCTGTGCCGGGAGTGCCACACGTTCACGACTCGTAACATGCCCACGCTTGGAGCCTTCTCCATGAGTGCCGCCTACAGAGTGTATGAGGCTGTGTACGCTGTGGCCCACGGCCTCCACCAGCTCCTGGGATGTACTTCTGAGATCTGTTCCAGAGGCCCAGTCTACCCCTGGCAGCTTCTTCAGCAGATCTACAAGGTGAATTTTCTTCTACATGAGAATACTGTGGCATTTGATGACAACGGGGACACTCTAGGTTACTACGACATCATCGCCTGGGACTGGAATGGACCTGAATGGACCTTTGAGATCATTGGCTCTGCCTCACTGTCTCCAGTTCATCTGGACATAAATAAGACAAAAATCCAGTGGCACGGGAAGAACAATCAGGTGCCTGTGTCAGTGTGTACCACGGACTGTCTGGCAGGGCACCACAGGGTGGTTGTGGGTTCCCACCACTGCTGCTTTGAGTGTGTGCCCTGCGAAGCTGGGACCTTTCTCAACATGAGTGAGCTTCACATCTGCCAGCCTTGTGGAACAGAAGAATGGGCACCCAAGGAGAGCACTACTTGCTTCCCACGCACGGTGGAGTTCTTGGCTTGGCATGAACCCATCTCTTTGGTGCTAATAGCAGCTAACACGCTATTGCTGCTGCTGCTGGTTGGGACTGCTGGCCTGTTTGCCTGGCATTTTCACACACCTGTAGTGAGGTCAGCTGGGGGTAGGCTGTGCTTCCTCATGCTGGGTTCCCTGGTGGCCGGAAGTTGCAGCTTCTATAGCTTCTTCGGGGAGCCCACGGTGCCCGCGTGCTTGCTGCGTCAGCCCCTCTTTTCTCTCGGGTTTGCCATCTTCCTCTCCTGCCTGACAATCCGCTCCTTCCAACTGGTCATCATCTTCAAGTTTTCTACCAAGGTGCCCACATTCTACCGTACCTGGGCCCAAAACCATGGTGCAGGTCTATTCGTCATTGTCAGCTCCACGGTCCATTTGCTCATCTGTCTCACATGGCTTGTAATGTGGACCCCACGACCCACCAGGGAATACCAGCGCTTCCCCCATCTGGTGATTCTCGAGTGCACAGAGGTCAACTCTGTAGGCTTCCTGTTGGCTTTCACCCACAACATTCTCCTCTCCATCAGTACCTTCGTCTGCAGCTACCTGGGTAAGGAACTGCCAGAGAACTATAATGAAGCCAAATGTGTCACCTTCAGCCTGCTCCTCAACTTCGTATCCTGGATCGCCTTCTTCACCATGGCCAGCATTTACCAGGGCAGCTACCTGCCTGCGGTCAATGTGCTGGCAGGGCTGACCACACTGAGCGGCGGCTTCAGCGGTTACTTCCTCCCCAAGTGCTATGTGATTCTCTGCCGTCCAGAACTCAACAATACAGAACACTTTCAGGCCTCCATCCAGGACTACACGAGGCGCTGCGGCACTACC
>rTas1r2
ATGGGTCCCCAGGCAAGGACACTCTGCTTGCTGTCTCTCCTGCTGCATGTTCTGCCTAAGCCAGGCAAGCTGGTAGAGAACTCTGACTTCCACCTGGCCGGGGACTACCTCCTGGGTGGCCTCTTTACCCTCCATGCCAACGTGAAGAGCATCTCCCACCTCAGCTACCTGCAGGTGCCCAAGTGCAATGAGTTCACCATGAAGGTGTTGGGCTACAACCTCATGCAGGCCATGCGTTTCGCTGTGGAGGAGATCAACAACTGTAGCTCCCTGCTACCCGGCGTGCTGCTCGGCTACGAGATGGTGGATGTCTGTTACCTCTCCAACAATATCCACCCTGGGCTCTACTTCCTGGCACAGGACGACGACCTCCTGCCCATCCTCAAAGACTACAGCCAGTACATGCCCCACGTGGTGGCTGTCATTGGCCCCGACAACTCTGAGTCCGCCATTACCGTGTCCAACATTCTCTCTCATTTCCTCATCCCACAGATCACATACAGCGCCATCTCCGACAAGCTGCGGGACAAGCGGCACTTCCCTAGCATGCTACGCACAGTGCCCAGCGCCACCCACCACATCGAGGCCATGGTGCAGCTGATGGTTCACTTCCAATGGAACTGGATTGTGGTGCTGGTGAGCGACGACGATTACGGCCGCGAGAACAGCCACCTGTTGAGCCAGCGTCTGACCAAAACGAGCGACATCTGCATTGCCTTCCAGGAGGTTCTGCCCATACCTGAGTCCAGCCAGGTCATGAGGTCCGAGGAGCAGAGACAACTGGACAACATCCTGGACAAGCTGCGGCGGACCTCGGCGCGCGTCGTGGTGGTGTTCTCGCCCGAGCTGAGCCTGTATAGCTTCTTTCACGAGGTGCTCCGCTGGAACTTCACGGGTTTTGTGTGGATCGCCTCTGAGTCCTGGGCTATCGACCCAGTTCTGCATAACCTCACGGAGCTGCGCCACACGGGTACTTTTCTGGGCGTCACCATCCAGAGGGTGTCCATCCCTGGCTTCAGTCAGTTCCGAGTGCGCCGTGACAAGCCAGGGTATCCCGTGCCTAACACGACCAACCTGCGGACGACCTGCAACCAGGACTGTGACGCCTGCTTGAACACCACCAAGTCCTTCAACAACATCCTTATACTTTCGGGGGAGCGCGTGGTCTACAGCGTGTACTCGGCAGTTTACGCGGTGGCCCATGCCCTCCACAGACTCCTCGGCTGTAACCGGGTCCGCTGCACCAAGCAAAAGGTCTACCCGTGGCAGCTACTCAGGGAGATCTGGCACGTCAACTTCACGCTCCTGGGTAACCGGCTCTTCTTTGACCAACAAGGGGACATGCCGATGCTCTTGGACATCATCCAGTGGCAGTGGGACCTGAGCCAGAATCCCTTCCAAAGCATCGCCTCCTATTCTCCCACCAGCAAGAGGCTAACCTACATTAACAATGTGTCCTGGTACACCCCCAACAACACGGTCCCTGTCTCCATGTGTTCCAAGAGCTGCCAGCCAGGGCAAATGAAAAAGTCTGTGGGCCTCCACCCTTGTTGCTTCGAGTGCTTGGATTGTATGCCAGGCACCTACCTCAACCGCTCAGCAGATGAGTTTAACTGTCTGTCCTGCCCGGGTTCCATGTGGTCCTACAAGAACGACATCACTTGCTTCCAGCGGCGGCCTACCTTCCTGGAGTGGCACGAAGTGCCCACCATCGTGGTGGCCATACTGGCTGCCCTGGGCTTCTTCAGTACACTGGCCATTCTTTTCATCTTCTGGAGACATTTCCAGACACCCATGGTGCGCTCGGCCGGTGGCCCCATGTGCTTCCTGATGCTCGTGCCCCTGCTGCTGGCGTTTGGGATGGTGCCCGTGTATGTGGGGCCCCCCACGGTCTTCTCATGCTTCTGCCGACAGGCTTTCTTCACCGTCTGCTTCTCCATCTGCCTATCCTGCATCACCGTGCGCTCCTTCCAGATCGTGTGTGTCTTCAAGATGGCCAGACGCCTGCCAAGTGCCTACAGTTTTTGGATGCGTTACCACGGGCCCTATGTCTTCGTGGCCTTCATCACGGCCATCAAGGTGGCCCTGGTGGTGGGCAACATGCTGGCCACCACCATCAACCCCATTGGCCGGACCGACCCGGATGACCCCAACATCATGATCCTCTCGTGCCACCCTAACTACCGCAACGGGCTACTGTTCAACACCAGCATGGACTTGCTGCTGTCTGTGCTGGGTTTCAGCTTCGCTTACATGGGCAAGGAGCTGCCCACCAACTACAACGAAGCCAAGTTCATCACTCTCAGCATGACCTTCTCCTTCACCTCCTCCATCTCCCTCTGCACCTTCATGTCTGTGCACGACGGCGTGCTGGTCACCATCATGGACCTCCTGGTCACTGTGCTCAACTTCCTGGCCATCGGCTTGGGATACTTTGGCCCCAAGTGTTACATGATCCTTTTCTACCCGGAGCGCAACACCTCAGCCTATTTCAATAGCATGATCCAGGGCTACACCATGAGGAAGAGC
>rFzd1
ATGGCTGAGGAGGCGGTGCCTAGCGAGTCCCGGGCCGCCGGCCGGCCGAGCTTGGAACTTTGTGCCGTAGCACTCCCCGGCCGGCGGGAGGAGGTGGGGCACCAGGACACGGCTGGCCACCGCCGGCCCCGGGCTCACTCCCGGTGCTGGGCTAGAGGGCTACTGCTGCTTCTTTGGCTGCTGGAGGCTCCTCTGCTTTTGGGGGTCCGAGCGCAGCCGGCGGGCCAGGTATCCGGGCCGGGCCAGCAACGTCCGCCGCCGCCCCAGCCACAGCAGGGCGGGCAGCAGTACAACGGCGAACGGGGCATCTCCATCCCGGACCACGGCTACTGTCAGCCCATCTCCATCCCGCTGTGCACGGACATCGCGTACAATCAGACCATCATGCCCAACCTGCTGGGCCACACGAATCAGGAGGACGCCGGCCTGGAGGTGCACCAGTTCTACCCGTTGGTGAAGGTGCAGTGCTCAGCCGAGCTCAAGTTCTTCCTGTGCTCCATGTACGCGCCTGTGTGCACGGTACTGGAGCAGGCGCTGCCTCCCTGCCGCTCCCTGTGCGAGCGCGCCCAGGGCTGCGAGGCACTCATGAACAAGTTCGGCTTCCAGTGGCCAGACACGCTCAAGTGCGAGAAGTTCCCTGTGCACGGCGCAGGAGAGCTGTGCGTGGGCCAGAACACTTCCGACAAAGGCACCCCGACTCCCTCCTTGCTGCCGGAGTTCTGGACCAGCAATCCGCAGCACGGCGGCGGTGGTTACCGCGGCGGCTACCCGGGAGGTGCCGGCCCCGTGGAGCGGGGAAAGTTCTCCTGCCCGCGCGCCCTCAGGGTGCCTTCCTACCTCAACTATCACTTTCTGGGGGAGAAGGACTGCGGCGCGCCCTGCGAACCCACTAAAGTATACGGGCTCATGTACTTCGGGCCTGAGGAGTTGCGCTTTTCGCGCACCTGGATAGGCATCTGGTCGGTGCTGTGCTGCGCCTCCACGCTCTTCACGGTGCTCACGTACCTAGTAGACATGCGGCGCTTCAGCTACCCGGAGCGGCCCATTATTTTCCTGTCCGGCTGTTACACAGCGGTGGCGGTGGCCTATATCGCCGGCTTTCTGTTGGAGGACCGGGTGGTGTGCAACGACAAGTTTGCAGAGGACGGGGCGCGCACGGTGGCGCAGGGCACTAAGAAGGAGGGGTGCACCATCCTCTTTATGATGCTCTACTTCTTCAGCATGGCCAGCTCCATCTGGTGGGTAATCCTGTCCCTCACCTGGTTCCTGGCAGCCGGCATGAAGTGGGGCCACGAAGCCATCGAGGCCAACTCACAATATTTTCACCTAGCCGCCTGGGCTGTACCAGCCATTAAAACTATAACCATCCTGGCGCTGGGCCAAGTGGATGGCGACGTACTGAGTGGAGTGTGTTTTGTGGGGCTCAATAACGTGGATGCTCTGCGGGGCTTTGTGCTGGCGCCGCTCTTCGTCTATCTGTTCATCGGCACCTCTTTCCTGCTGGCTGGTTTCGTGTCGCTCTTCCGCATCCGCACCATCATGAAGCATGACGGCACCAAGACAGAGAAACTGGAAAAGCTCATGGTGCGCATCGGAGTCTTCAGTGTGCTCTACACCGTGCCGGCCACCATCGTCATCGCCTGCTACTTCTATGAGCAGGCCTTTCGGGACCAGTGGGAGCGCAGCTGGGTGGCCCAGAGCTGCAAGAGTTATGCCATCCCTTGCCCTCACCTCCAAGGAGGTGGAGGCGTCCCACCACACCCACCCATGAGCCCCGACTTTACAGTCTTCATGATCAAGTATCTCATGACGCTAATTGTGGGCATCACATCAGGCTTCTGGATCTGGTCCGGCAAGACACTGAATTCCTGGAGGAAGTTCTACACGAGGCTTACCAACAGCAAACAAGGGGAGACTACCGTCTGA
>rCalcrl
ATGATGGATAAAAAGTGTACACTATGTTTTCTGTTTCTCTTGCTTCTTAATATGGCTCTCATCGCAGCAGAGTCGGAAGAAGGCGCGAACCAAACAGACTTGGGAGTCACTAGGAACAAGATCATGACGGCTCAGTATGAATGTTACCAAAAGATCATGCAGGATCCCATTCAACAAGGAGAAGGCCTTTACTGCAACAGAACCTGGGACGGATGGCTATGCTGGAATGACGTTGCAGCAGGAACCGAGTCAATGCAGTACTGCCCTGATTACTTTCAAGATTTTGATCCTTCAGAGAAGGTTACAAAGATCTGTGACCAAGATGGAAACTGGTTCAGACATCCAGATAGTAACAGGACATGGACAAACTACACCTTGTGTAACAACAGCACGCATGAGAAAGTGAAGACAGCACTGAATTTGTTCTACCTAACTATAATTGGACATGGATTATCTATTGCCTCTCTGATCATCTCACTCATCATATTTTTTTATTTCAAGAGCCTAAGTTGCCAACGGATTACATTGCATAAAAACCTGTTCTTTTCATTTGTTTGTAATTCGATTGTGACAATCATTCACCTCACGGCAGTGGCCAATAACCAGGCCTTAGTGGCCACAAATCCTGTGAGCTGCAAGGTGTCCCAGTTCATTCATCTTTACCTGATGGGCTGTAACTACTTTTGGATGCTCTGTGAAGGCATTTACCTGCACACACTCATTGTGGTGGCTGTGTTTGCAGAGAAGCAGCACTTGATGTGGTATTATTTTCTTGGCTGGGGGTTTCCTCTGCTTCCTGCCTGCATCCATGCCATCGCCAGAAGCTTGTATTACAATGACAACTGCTGGATCAGCTCAGACACTCATCTCCTCTACATCATCCATGGTCCCATTTGTGCTGCTTTACTGGTAAATCTCTTTTTCCTATTAAATATTGTACGTGTTCTCATCACCAAGTTGAAAGTTACACACCAAGCAGAATCCAATCTCTACATGAAAGCTGTAAGAGCCACTCTCATCTTGGTACCACTACTTGGCATTGAATTTGTGCTTTTTCCATGGCGGCCTGAAGGAAAGGTTGCTGAGGAGGTGTATGACTATGTCATGCACATTCTCATGCACTATCAGGGTCTTTTGGTGTCTACAATTTTCTGCTTCTTTAACGGAGAGGTTCAAGCAATTCTGAGAAGAAATTGGAACCAGTATAAAATCCAATTTGGCAATGGCTTTTCCCACTCTGATGCTCTCCGCAGCGCATCCTATACGGTGTCAACAATCAGCGATGTGCAGGGGTACAGCCACGACTGCCCCACTGAACACTTAAATGGAAAAAGCATCCAGGATATTGAAAATGTTGCCTTAAAACCAGAAAAAATGTATGATCTAGTGATGTGA
>rGhrhr
ATGGACAGCCTGTTGTGGGCTACCTGGGTCCTCTGCTTGCTGAACCTGTGGGGAGTTGCACTGGGTCACCTCCACCTAGAATGTGACTTCATCACTCAGCTGAGAGACGATGAGCTTGCATGCCTTCAGGCGGCAGAGGGGACCAACAACTCGTCCATGGGATGCCCTGGGACCTGGGATGGGCTGCTGTGCTGGCCCCCAACTGGCTCTGGCCAGTGGGTCTCCCTCCCCTGCCCTGAATTCTTCTCTCATTTTGGCTCAGACCCAGGGGCTGTGAAAAGGGACTGCACCATCACGGGTTGGTCTGATCCCTTCCCACCATATCCCGTGGCCTGTCCTGTGCCCTTGGAACTGCTAACAGAGGAGAAGTCTTACTTCTCCACGGTGAAGATCATCTACACCACAGGCCACAGCATCTCCATTGTAGCCCTCTGCGTGGCTATTGCCATCCTGGTTGCTCTCAGGAGGCTCCACTGCCCCAGGAACTACATCCACACGCAGCTGTTTGCTACTTTCATCCTCAAGGCCAGTGCTGTGTTCCTGAAGGATGCTGCTGTCTTCCAGGGTGATAGCACGGACCACTGCAGCATGTCCACTATTCTGTGCAAGGTCTCTGTGGCCGTCTCACATTTTGCCACCATGACCAACTTCAGCTGGCTGCTGGCAGAAGCCGTCTACCTGAGCTGTCTGTTGGCCTCCACATCTCCTAGGTCCAAACCAGCTTTCTGGTGGCTGGTTCTCGCTGGCTGGGGACTCCCTGTGCTATGCACTGGTACGTGGGTGGGCTGCAAACTGGCTTTTGAGGACACTGCGTGCTGGGACCTAGACGACAGCTCCCCCTACTGGTGGATCATCAAAGGGCCCATAGTCCTCTCTGTTGGGGTGAACTTTGGGCTGTTTCTCAATATAATTTGCATCCTGCTGAGGAAGCTGGGGCCTGCACAAGGCGGCTTACACACACGGGCTCAGTACTGGCGGCTTTCCAAATCAACACTTCTCCTTATCCCGCTGTTTGGAATTCATTACATCATCTTCAACTTCCTGCCTGACAGTGCTGGCCTTGGCATCCGTCTACCCCTGGAGCTGGGACTGGGGTCCTTCCAGGGTTTTGTTGTTGCTGTCCTCTACTGCTTCCTCAATCAAGAGGTGAGGACGGAGATTTCACGCAAATGGTATGGCCATGACCCTGAACTTCTGCCAGCTCGGCGGACCTGCACTGAGTGGACCACACCTCCCCGATCGAGAGTGAAGGTGCTCACCTCTGAGTGCTAG
>rGipr
ATGCCCCTGCGGCTGTTGCTTCTGCTGCTGTGGCTCTGGGGATTGTCACTCCAGAGGGCGGAGACAGATTCTGAGGGGCAGACGACGGGAGAGCTGTACCAGCGCTGGGAGCGTTACGGCTGGGAATGCCAAAACACCTTGGAGGCCACAGAACCTCCCTCAGGCCTGGCCTGTAATGGTTCCTTCGATATGTATGCCTGCTGGAACTACACGGCTGCCAACACCACTGCCCGGGTGTCCTGCCCCTGGTATCTGCCCTGGTACCGCCAGGTGGCTGCAGGCTTCGTCTTCCGCCAGTGTGGTAGTGATGGCCAATGGGGATCTTGGAGAGACCACACTCAATGTGAGAATCCAGAGAAGAATGGGGCCTTTCAGGACCAGAAGCTGATCTTGGAGCGCCTGCAGGTCGTGTATACAGTCGGCTACTCCCTGTCCCTGGCCACTCTGCTGCTAGCCCTACTCATTTTAAGTTTGTTCAGGCGGCTTCACTGCACTCGTAATTACATTCACATGAACCTGTTCACGTCTTTCATGCTGCGAGCAGGGGCCATCCTCACCCGAGACCAGCTGCTGCCTCCACTGGGTCCCTACACGGGAAACCAGACCCCTACCCTGTGGAACCAGGCCCTAGCTGCCTGCCGCACAGCCCAGATCTTGACCCAGTACTGTGTGGGAGCCAATTACACCTGGCTGCTGGTGGAGGGTGTGTATCTGCACCATCTGCTGGTGGTTGTGAGACGCTCAGAAAAGGGCCACTTCCGCTGCTACCTGCTTCTTGGCTGGGGGGCCCCCGCGCTTTTCGTCATCCCCTGGGTGATCGTCAGGTACCTGTACGAGAACACGCAGTGCTGGGAGCGCAACGAAGTCAAAGCCATTTGGTGGATCATTCGCACCCCCATCCTAATAACCATCTTGATCAATTTCCTCATCTTTATCCGCATCCTTGGCATCCTTGTTTCAAAGCTGAGGACTCGACAGATGCGCTGTCCCGACTACCGACTAAGGCTGGCTCGCTCCACGCTGACACTGATGCCCCTGCTGGGTGTCCACGAGGTGGTATTTGCTCCCGTGACCGAGGAACAGGCTGAAGGCTCCCTGCGCTTTGCCAAACTGGCCTTTGAAATCTTCTTAAGTTCCTTCCAGGGTTTCCTCGTGAGTGTGCTCTACTGCTTCATCAACAAAGAGGTACAGTCGGAGATCCGCCGTCTGCGTCTCAGCCTTCAGGAACAGTGTCCACGTCCGCACCTGGGGCAGGCCCCCCGGGCGGTGCCTTTGAGCTCTGCACCCCAGGAAGCTGCCATCCGCAATGCCTTGCCCTCTGGGATGCTGCATGTGCCTGGAGATGAGGTCTTGGAAAGTTACTGCTAG
>rSmo
ATGGCTGCTGGCCGCCCCGTGCGTGGGCCCGAGCTGGCGCCCCGGAGGCTGCTGCAGTTGCTGCTGCTGGTACTGCTTGGGGGCCGGGGCCGGGGGGCGGCCTTGAGCGGGAACGTGACCGGGCCTGGGCCTCGCAGTGCCGGCGGGAGCGCGAGGAGGAACGCGCCGGTGACCAGCCCTCCGCCGCCGCTGCTGAGCCACTGCGGCCGGGCCGCCCACTGCGAGCCTTTGCGCTACAACGTGTGCCTGGGCTCCGCGCTGCCCTACGGAGCCACCACCACGCTGCTGGCTGGGGACTCGGACTCGCAGGAGGAAGCGCACAGCAAGCTCGTGCTCTGGTCCGGCCTCCGGAATGCTCCCCGATGCTGGGCAGTGATCCAGCCCCTGCTGTGTGCTGTCTACATGCCCAAGTGTGAAAATGACCGAGTGGAGTTGCCCAGCCGTACCCTCTGCCAGGCCACCCGAGGCCCCTGTGCCATTGTGGAGCGGGAACGAGGGTGGCCTGACTTTCTGCGTTGCACGCCGGACCACTTCCCTGAAGGCTGTCCAAACGAGGTACAAAACATCAAGTTCAACAGTTCAGGCCAATGTGAAGCACCCTTGGTGAGGACAGACAACCCCAAGAGCTGGTACGAGGACGTGGAGGGCTGTGGGATCCAGTGCCAGAACCCGCTGTTCACCGAGGCTGAGCACCAGGACATGCACAGTTACATCGCAGCCTTCGGGGCGGTCACCGGCCTCTGTACACTCTTCACCCTGGCCACCTTTGTGGCTGACTGGCGGAACTCCAATCGCTACCCTGCGGTTATTCTCTTCTATGTCAATGCGTGTTTCTTTGTGGGCAGCATTGGCTGGCTGGCCCAGTTCATGGATGGTGCCCGCCGGGAGATTGTTTGCCGAGCAGATGGCACCATGAGATTTGGGGAGCCCACCTCCAGCGAGACCCTATCCTGTGTCATCATCTTTGTCATCGTGTACTATGCCTTGATGGCTGGAGTAGTGTGGTTCGTGGTCCTCACCTATGCCTGGCACACCTCCTTCAAAGCCCTGGGCACCACTTACCAGCCTCTCTCGGGCAAGACATCCTATTTCCACCTGCTCACGTGGTCACTCCCCTTCGTCCTCACTGTGGCAATCCTTGCTGTGGCTCAGGTAGATGGGGACTCCGTGAGTGGCATCTGCTTTGTAGGCTACAAGAACTATCGGTACCGTGCTGGCTTTGTACTTGCCCCAATTGGCCTGGTGCTTATTGTGGGAGGCTACTTCCTCATCCGAGGGGTCATGACTCTGTTCTCCATCAAGAGCAACCACCCTGGGCTTCTGAGTGAGAAGGCAGCCAGCAAGATCAATGAGACCATGCTGCGCCTGGGCATTTTTGGCTTCCTCGCCTTTGGCTTCGTGCTCATCACCTTCAGCTGCCACTTCTATGACTTCTTCAACCAGGCTGAGTGGGAGCGTAGCTTCCGGGACTATGTGCTATGCCAAGCCAATGTGACCATTGGGCTGCCTACCAAGAAGCCCATTCCTGATTGTGAGATCAAGAATCGGCCCAGCCTCCTGGTGGAGAAGATCAATCTGTTTGCCATGTTTGGCACTGGCATTGCCATGAGCACCTGGGTCTGGACCAAGGCCACCCTGCTCATCTGGAGGCGCACCTGGTGCAGGTTGACTGGGCACAGTGATGATGAACCCAAGAGAATCAAGAAAAGCAAGATGATTGCCAAGGCCTTCTCTAAGCGGCGTGAACTGCTGCAGAACCCGGGCCAGGAGCTCTCCTTCAGCATGCACACTGTCTCCCATGATGGACCTGTTGCCGGTTTGGCTTTTGAACTCAATGAACCCTCAGCTGATGTCTCCTCTGCCTGGGCCCAGCACGTCACCAAGATGGTGGCTCGAAGAGGAGCCATATTACCCCAGGATGTGTCTGTCACCCCTGTGGCAACTCCAGTGCCACCAGAAGAACAAGCCAACCTGTGGCTGGTTGAGGCAGAGATCTCCCCAGAGTTAGAGAAGCGTTTAGGCCGGAAGAAGAAGCGGAGGAAGAGGAAGAAGGAGGTGTGCCCCTTGGGGCCAGCCCCTGAACTTCACCACTCTGCCCCTGTTCCTGCCACCAGTGCAGTTCCTCGGCTGCCTCAGCTGCCTCGGCAGAAGTGCCTAGTAGCTGCAAATGCCTGGGGAACAGGAGAGCCCTGCCGACAGGGAGCCTGGACTGTAGTCTCCAACCCCTTCTGCCCAGAGCCTAGTCCCCATCAAGATCCATTTCTCCCTGGTGCCTCAGCCCCCAGGGTCTGGGCTCAGGGCCGCCTCCAGGGGCTGGGATCCATTCATTCCCGCACTAACCTAATGGAGGCTGAGCTCTTGGATGCAGACTCGGACTTCTGA
>rVipr1
ATGCGCCCTCCGAGCCCACCGCATGTCCGCTGGCTCTGCGTGCTGGCAGGAGCCCTTGCCTGCGCCCTCAGACCCGCGGGCAGCCAGGCAGCCAGCCCGCAGCACGAGTGTGAGTACCTGCAGTTGATTGAGATACAGCGTCAGCAGTGCCTGGAGGAGGCCCAGCTGGAGAATGAAACCACAGGCTGCAGCAAGATGTGGGACAACCTCACCTGCTGGCCGACAACCCCGAGGGGCCAGGCGGTAGTCCTGGACTGCCCCCTCATCTTTCAGCTGTTTGCCCCCATTCATGGTTATAACATCAGCCGTAGCTGCACTGAAGAGGGCTGGTCACAACTGGAACCAGGCCCCTACCACATTGCCTGCGGCCTGAATGACAGGGCATCGAGTCTGGATGAGCAGCAACAGACCAAGTTCTACAATACCGTGAAGACCGGCTACACCATCGGCTACAGCTTGTCCCTTGCCAGCCTCCTGGTTGCCATGGCTATCTTGAGCCTGTTCAGGAAGCTGCACTGTACCCGAAACTACATCCACATGCATCTCTTCATGTCCTTCATCCTGAGGGCCACTGCCGTCTTCATCAAGGACATGGCCCTCTTCAACAGCGGGGAGATAGACCACTGCTCTGAGGCCTCGGTGGGGTGCAAGGCAGCGGTGGTTTTCTTCCAGTATTGTGTCATGGCCAACTTCTTCTGGCTGCTGGTAGAGGGCCTCTACCTATACACCCTGCTGGCCGTCTCCTTCTTCTCCGAGCGGAAGTACTTCTGGGGGTACATTCTCATCGGCTGGGGAGTGCCCAGTGTGTTCATCACCATATGGACGGTCGTCAGGATATATTTTGAGGATTTCGGGTGCTGGGACACCATCATCAACTCCTCCCTGTGGTGGATCATAAAGGCCCCCATCCTCCTCTCCATCCTGGTGAACTTCGTCCTGTTTATCTGCATCATCCGGATCCTGGTTCAGAAACTACGGCCACCCGACATTGGGAAGAATGATAGCAGCCCATATTCGAGGCTGGCCAAGTCCACGCTTCTGCTCATCCCCCTGTTTGGAATTCACTATGTCATGTTTGCCTTCTTCCCCGACAACTTCAAGGCCCAGGTGAAAATGGTCTTCGAACTTGTCGTGGGCTCTTTCCAGGGTTTCGTGGTGGCCATCCTCTACTGCTTCCTCAATGGTGAGGTGCAGGCGGAGCTGCGGCGGAAGTGGCGGCGTTGGCATCTGCAGGGCGTCCTGGGCTGGAGCTCCAAATCCCAGCATCCGTGGGGAGGCAGCAACGGCGCCACATGCAGCACGCAGGTATCCATGCTGACCCGCGTCAGCCCGAGCGCACGCCGCTCCTCCAGCTTCCAAGCGGAGGTCTCCCTGGTCTGA
>rCasr
ATGGCATCGTACAGCTGCTGTTTGGCCCTATTGGCTCTTGCCTGGCACTCCTCTGCCTATGGGCCTGACCAGCGAGCCCAAAAGAAGGGGGACATTATCCTAGGAGGTCTCTTTCCTATCCATTTTGGAGTAGCAGCCAAAGATCAAGATCTGAAGTCAAGACCAGAGTCTGTGGAGTGCATTAGGTATAACTTCCGTGGATTCCGATGGTTACAAGCCATGATATTCGCCATAGAGGAGATAAACAGCAGCCCCTCCCTTCTTCCCAACATGACACTGGGATATAGGATATTTGACACCTGTAACACCGTCTCCAAGGCGCTGGAAGCCACCTTGAGTTTTGTTGCCCAGAACAAAATCGATTCTTTGAACCTGGACGAGTTCTGCAACTGCTCTGAGCACATCCCTTCGACCATTGCCGTGGTGGGAGCCACCGGCTCCGGTGTCTCCACGGCGGTAGCCAACCTGCTGGGACTTTTCTACATCCCCCAGGTGAGCTACGCCTCCTCCAGCAGGCTCCTCAGCAATAAGAACCAGTACAAATCCTTCCTCCGCACCATTCCCAATGACGAACACCAGGCAACCGCGATGGCCGACATCATCGAGTACTTCCGCTGGAACTGGGTGGGCACAATTGCAGCTGATGACGACTATGGCAGACCTGGCATTGAGAAGTTCCGAGAGGAAGCCGAAGAGAGGGATATCTGCATTGATTTTAGCGAGCTCATCTCCCAGTACTCTGACGAGGAAGAGATCCAGCAGGTGGTCGAAGTGATCCAAAACTCTACGGCCAAGGTCATTGTCGTTTTCTCCAGCGGCCCGGACCTAGAACCTCTCATCAAGGAGATTGTGCGGCGTAACATCACAGGCAGGATCTGGCTGGCTAGCGAGGCCTGGGCCAGTTCCTCGCTGATTGCTATGCCTGAGTATTTCCATGTAGTCGGGGGCACCATTGGGTTCGGTCTGAAGGCTGGGCAGATTCCAGGCTTCAGAGAATTCCTACAGAAAGTTCATCCTAGGAAGTCTGTCCACAATGGTTTTGCCAAAGAGTTTTGGGAAGAAACTTTTAATTGCCACCTCCAAGAAGGCGCAAAAGGACCTTTACCTGTGGACACCTTCGTGAGAAGTCACGAAGAAGGTGGCAACAGGTTACTCAATAGCTCTACTGCCTTCCGACCCCTCTGCACAGGGGATGAGAACATCAACAGTGTGGAGACCCCTTACATGGATTACGAACATTTACGGATATCCTACAATGTGTACTTAGCCGTCTACTCCATTGCGCATGCCCTACAAGATATATACACCTGCTTACCCGGAAGAGGGCTTTTCACCAACGGGTCCTGTGCAGACATCAAGAAGGTTGAGGCCTGGCAGGTCTTGAAGCACCTACGGCACCTGAACTTCACCAACAACATGGGGGAGCAGGTGACCTTCGATGAGTGTGGTGATCTGGTGGGGAACTATTCTATCATCAACTGGCACCTCTCCCCAGAGGACGGCTCCATTGTGTTCAAGGAAGTTGGGTACTACAATGTGTATGCCAAGAAGGGAGAAAGACTCTTCATCAATGAGGAGAAGATCTTGTGGAGTGGGTTCTCCAGAGAGGTGCCTTTCTCCAATTGCAGCCGGGACTGTCAGGCAGGGACCAGGAAGGGGATCATCGAGGGAGAGCCCACCTGCTGCTTTGAGTGTGTGGAGTGTCCTGATGGAGAGTACAGTGGAGAGACAGATGCGAGTGCCTGTGACAAGTGCCCGGATGACTTCTGGTCCAATGAGAACCACACTTCTTGCATTGCCAAGGAGATTGAGTTTCTGGCGTGGACCGAGCCCTTTGGAATCGCTCTCACTCTCTTTGCGGTGCTGGGCATTTTCCTGACCGCCTTTGTGCTGGGTGTCTTCATCAAGTTCCGAAACACACCTATCGTCAAGGCCACCAACCGAGAACTGTCCTACCTCCTGCTCTTCTCCCTACTCTGCTGCTTCTCCAGCTCCTTGTTCTTCATTGGGGAGCCCCAGGACTGGACGTGCCGCCTGCGACAGCCTGCTTTCGGCATCAGCTTTGTGCTCTGTATCTCGTGCATCTTGGTGAAGACCAATCGCGTCCTCCTGGTATTTGAAGCCAAGATACCCACCAGCTTCCACCGGAAGTGGTGGGGGCTCAACCTGCAGTTCCTGCTGGTTTTCCTCTGCACCTTCATGCAGATCCTCATCTGCATCATCTGGCTCTACACGGCGCCCCCCTCTAGCTACCGCAACCATGAGCTGGAAGACGAAATCATCTTCATCACGTGCCATGAGGGCTCACTCATGGCACTTGGCTCCCTGATCGGCTATACCTGCCTGCTGGCTGCCATCTGCTTCTTCTTTGCCTTCAAGTCCAGGAAGTTACCAGAGAACTTCAACGAAGCCAAGTTCATTACCTTCAGCATGCTCATCTTCTTCATCGTCTGGATCTCCTTCATTCCAGCCTATGCCAGCACCTACGGCAAGTTTGTCTCTGCCGTAGAGGTGATCGCCATTTTGGCAGCCAGCTTTGGCTTACTAGCCTGCATCTTCTTCAACAAGGTCTACATTATCCTCTTCAAGCCTTCCCGGAACACCATTGAGGAAGTCCGCTCCAGCACCGCAGCACATGCTTTCAAAGTAGCAGCCCGCGCCACTCTACGCCGTCCCAACATCTCCCGGAAGCGGTCCAGCAGCCTTGGAGGCTCCACCGGCTCCATTCCCTCCTCCTCCATCAGCAGCAAAAGCAACAGCGAAGACCGGTTCCCGCAGCCAGAGAGGCAGAAGCAACAGCAACCGCTGTCCCTGACCCAGCAAGAACAGCAGCAGCAGCCCCTGACCCTCCACCCACAGCAACAGCAGCAGCCACAGCAGCCGAGATGCAAACAGAAGGTCATCTTCGGCAGTGGTACGGTCACCTTCTCTCTGAGTTTTGACGAGCCTCAGAAGAATGCCATGGCCCACAGGAACTCCATGCGTCAGAACTCCCTGGAGGCCCAGAGGAGCAACGACACCTTGGGCAGACACCAGGCCCTGCTTCCCCTACAGTGTGCAGATGCGGACTCAGAAATGACCATTCAGGAAACGGGCCTGCAAGGGCCCATGGTGGGGGACCACCAGCCAGAAATGGAAAGCTCAGATGAAATGTCCCCAGCGCTGGTCATGTCCACCTCTCGGAGCTTCGTCATTAGTGGTGGAGGTAGCTCTGTGACGGAAAACGTATTACACTCCTAA
>rGrm1
ATGGTCCGGCTCCTCTTGATTTTCTTCCCAATGATCTTTTTGGAGATGTCCATTTTGCCCAGGATGCCTGACAGAAAAGTATTGCTGGCAGGTGCCTCGTCCCAGCGCTCCGTGGCGAGAATGGACGGAGATGTCATCATCGGAGCCCTCTTCTCAGTCCATCACCAGCCTCCAGCCGAGAAGGTACCCGAAAGGAAGTGTGGGGAGATCAGGGAACAGTATGGTATCCAGAGGGTGGAGGCCATGTTCCACACGTTGGATAAGATTAACGCGGACCCGGTGCTCCTGCCCAACATCACTCTGGGCAGTGAGATCCGGGACTCCTGCTGGCACTCTTCAGTGGCTCTCGAACAGAGCATCGAATTCATCAGAGACTCCCTGATTTCCATCCGAGATGAGAAGGATGGGCTGAACCGATGCCTGCCTGATGGCCAGACCCTGCCCCCTGGCAGGACTAAGAAGCCTATTGCTGGAGTGATCGGCCCTGGCTCCAGCTCTGTGGCCATTCAAGTCCAGAATCTTCTCCAGCTGTTCGACATCCCACAGATCGCCTATTCTGCCACAAGCATAGACCTGAGTGACAAAACTTTGTACAAATACTTCCTGAGGGTGGTCCCTTCTGACACTTTGCAGGCAAGGGCGATGCTCGACATAGTCAAGCGTTACAACTGGACCTATGTCTCAGCAGTCCACACAGAAGGGAATTACGGCGAGAGTGGAATGGATGCTTTCAAAGAACTGGCTGCCCAGGAAGGCCTCTGCATCGCACACTCGGACAAAATCTACAGCAATGCTGGCGAGAAGAGCTTTGACCGGCTCCTGCGTAAACTCCGGGAGCGGCTTCCCAAGGCCAGGGTTGTGGTCTGCTTCTGCGAGGGCATGACAGTGCGGGGCTTACTGAGTGCCATGCGCCGCCTGGGCGTCGTGGGCGAGTTCTCACTCATTGGAAGTGATGGATGGGCAGACAGAGATGAAGTCATCGAAGGCTATGAGGTGGAAGCCAACGGAGGGATCACAATAAAGCTTCAGTCTCCAGAGGTCAGGTCATTTGATGACTACTTCCTGAAGCTGAGGCTGGACACCAACACAAGGAATCCTTGGTTCCCTGAGTTCTGGCAACATCGCTTCCAGTGTCGCCTACCTGGACACCTCTTGGAAAACCCCAACTTTAAGAAAGTGTGCACAGGAAATGAAAGCTTGGAAGAAAACTATGTCCAGGACAGCAAAATGGGATTTGTCATCAATGCCATCTATGCCATGGCACATGGGCTGCAGAACATGCACCATGCTCTGTGTCCCGGCCATGTGGGCCTGTGTGATGCTATGAAACCCATTGATGGCAGGAAGCTCCTGGATTTCCTCATCAAATCCTCTTTTGTCGGAGTGTCTGGAGAGGAGGTGTGGTTCGATGAGAAGGGGGATGCTCCCGGAAGGTATGACATTATGAATCTGCAGTACACAGAAGCTAATCGCTATGACTATGTCCACGTGGGGACCTGGCATGAAGGAGTGCTGAATATTGATGATTACAAAATCCAGATGAACAAAAGCGGAATGGTACGATCTGTGTGCAGTGAGCCTTGCTTAAAGGGTCAGATTAAGGTCATACGGAAAGGAGAAGTGAGCTGCTGCTGGATCTGCACGGCCTGCAAAGAGAATGAGTTTGTGCAGGACGAGTTCACCTGCAGAGCCTGTGACCTGGGGTGGTGGCCCAACGCAGAGCTCACAGGCTGTGAGCCCATTCCTGTCCGTTATCTTGAGTGGAGTGACATAGAATCTATCATAGCCATCGCCTTTTCTTGCCTGGGCATCCTCGTGACGCTGTTTGTCACCCTCATCTTCGTTCTGTACCGGGACACACCCGTGGTCAAATCCTCCAGTAGGGAGCTCTGCTATATCATTCTGGCTGGTATTTTCCTCGGCTATGTGTGCCCTTTCACCCTCATCGCCAAACCTACTACCACATCCTGCTACCTCCAGCGCCTCCTAGTTGGCCTCTCTTCTGCCATGTGCTACTCTGCTTTAGTGACCAAAACCAATCGTATTGCACGCATCCTGGCTGGCAGCAAGAAGAAGATCTGCACCCGGAAGCCCAGATTCATGAGCGCTTGGGCCCAAGTGATCATAGCCTCCATTCTGATTAGTGTACAGCTAACACTAGTGGTGACCTTGATCATCATGGAGCCTCCCATGCCCATTTTGTCCTACCCGAGTATCAAGGAAGTCTACCTTATCTGCAATACCAGCAACCTGGGTGTAGTGGCCCCTGTGGGTTACAATGGACTCCTCATCATGAGCTGTACCTACTATGCCTTCAAGACCCGCAACGTGCCGGCCAACTTCAATGAGGCTAAATACATCGCCTTCACCATGTACACTACCTGCATCATCTGGCTGGCTTTCGTTCCCATTTACTTTGGGAGCAACTACAAGATCATCACTACCTGCTTCGCGGTGAGCCTCAGTGTGACGGTGGCCCTGGGGTGCATGTTTACTCCGAAGATGTACATCATCATTGCCAAACCTGAGAGGAACGTCCGCAGTGCCTTCACGACCTCTGATGTTGTCCGCATGCACGTCGGTGATGGCAAACTGCCGTGCCGCTCCAACACCTTCCTCAACATTTTCCGGAGAAAGAAGCCCGGGGCAGGGAATGCCAATTCTAACGGCAAGTCTGTGTCATGGTCTGAACCAGGTGGAAGACAGGCGCCCAAGGGACAGCACGTGTGGCAGCGCCTCTCTGTGCACGTGAAGACCAACGAGACGGCCTGTAACCAAACAGCCGTAATCAAACCCCTCACTAAAAGTTACCAAGGCTCTGGCAAGAGCCTGACCTTTTCAGATGCCAGCACCAAGACCCTTTACAATGTGGAAGAAGAGGACAATACCCCTTCTGCTCACTTCAGCCCTCCCAGCAGCCCTTCTATGGTGGTGCACCGACGCGGGCCACCCGTGGCCACCACACCACCTCTGCCACCCCATCTGACCGCAGAAGAGACCCCCCTGTTCCTGGCTGATTCCGTCATCCCCAAGGGCTTGCCTCCTCCTCTCCCGCAGCAGCAGCCACAGCAGCCGCCCCCTCAGCAGCCCCCGCAGCAGCCCAAGTCCCTGATGGACCAGCTGCAAGGCGTAGTCACCAACTTCGGTTCGGGGATTCCAGATTTCCATGCGGTGCTGGCAGGCCCGGGGACACCAGGAAACAGCCTGCGCTCTCTGTACCCGCCCCCGCCTCCGCCGCAACACCTGCAGATGCTGCCCCTGCACCTGAGCACCTTCCAGGAGGAGTCCATCTCCCCTCCTGGGGAGGACATCGATGATGACAGTGAGAGATTCAAGCTCCTGCAGGAGTTCGTGTACGAGCGCGAAGGGAACACCGAAGAAGATGAATTGGAAGAGGAGGAGGACCTGCCCACAGCCAGCAAGCTGACCCCTGAGGATTCTCCTGCCCTGACGCCTCCTTCTCCTTTCCGAGATTCCGTGGCCTCTGGCAGCTCAGTGCCCAGTTCCCCCGTATCTGAGTCGGTCCTCTGCACCCCTCCAAATGTAACCTACGCCTCTGTCATTCTGAGGGACTACAAGCAAAGCTCTTCCACCCTGTAG
>rGrm5
ATGGTCCTTCTGTTGATCCTGTCAGTCCTACTTCTGAAAGAAGATGTACGAGGGAGTGCACAGTCCAGTGAGAGGAGGGTGGTGGCTCACATGCCAGGTGACATCATTATTGGAGCTCTCTTCTCTGTCCACCACCAACCAACTGTGGACAAAGTTCATGAGAGGAAGTGTGGTGCAGTTCGTGAGCAATATGGGATTCAGAGAGTGGAGGCCATGCTGCATACCTTGGAAAGGATCAACTCAGATCCCACACTCTTGCCCAACATCACACTTGGCTGTGAGATCAGAGATTCCTGCTGGCATTCCGCTGTGGCCCTAGAACAAAGCATTGAGTTTATAAGGGATTCCCTCATCTCTTCAGAAGAGGAGGAAGGTTTGGTACGCTGTGTAGATGGATCTTCTTCCTTCCGCTCCAAGAAACCCATAGTGGGAGTCATTGGGCCTGGCTCGAGTTCTGTGGCCATTCAAGTCCAGAACTTACTCCAGCTTTTCAACATACCACAGATTGCTTACTCTGCAACCAGCATGGATTTGAGTGACAAGACTCTATTCAAGTACTTCATGAGGGTTGTACCTTCCGATGCCCAGCAAGCTCGAGCCATGGTAGACATAGTGAAGAGATACAACTGGACTTATGTCTCAGCTGTGCACACAGAAGGCAACTATGGAGAAAGTGGGATGGAGGCTTTCAAAGATATGTCAGCGAAGGAAGGGATTTGCATCGCCCACTCTTACAAAATTTACAGCAATGCTGGGGAACAGAGCTTTGACAAGCTGTTGAAAAAACTCAGAAGTCATTTACCTAAAGCCCGGGTGGTAGCTTGCTTCTGTGAAGGCATGACAGTTCGAGGTCTGCTCATGGCCATGAGACGCTTAGGTCTAGCAGGGGAGTTTCTACTTCTGGGCAGTGATGGCTGGGCCGACAGGTATGACGTGACAGATGGATATCAGCGAGAAGCTGTCGGTGGAATTACAATCAAGCTTCAGTCTCCTGATGTCAAGTGGTTTGATGATTATTATCTGAAACTCCGGCCAGAAACAAACCTCAGAAACCCTTGGTTTCAAGAATTTTGGCAGCATCGTTTTCAGTGCCGGCTGGAAGGGTTTGCACAGGAGAACAGCAAGTACAACAAGACTTGCAACAGTTCTCTGACTCTGAGAACACATCATGTTCAAGATTCCAAAATGGGATTTGTGATAAATGCAATCTATTCTATGGCTTATGGACTCCACAATATGCAGATGTCCCTGTGTCCAGGCTATGCAGGCCTCTGTGATGCGATGAAGCCAATTGATGGACGGAAACTTTTGGATTCCCTGATGAAAACCAATTTTACTGGAGTTTCTGGAGATATGATCCTGTTTGATGAAAATGGAGACTCTCCAGGAAGGTATGAAATAATGAATTTCAAGGAAATGGGAAAAGATTATTTTGATTACATCAATGTTGGAAGTTGGGACAATGGGGAATTAAAAATGGATGATGACGAAGTGTGGTCCAAGAAAAATAACATCATCAGATCTGTGTGCAGTGAACCATGTGAGAAAGGCCAAATAAAGGTGATCCGGAAGGGAGAAGTCAGCTGTTGTTGGACCTGCACACCTTGTAAAGAGAATGAGTATGTGTTTGATGAGTACACCTGCAAGGCATGCCAACTGGGCTCCTGGCCCACTGACGACCTGACAGGCTGTGACTTGATCCCAGTCCAGTATCTTCGCTGGGGTGACCCTGAGCCGATTGCAGCTGTGGTGTTTGCCTGCCTCGGTCTGCTAGCCACCTTATTCGTTACTGTAATCTTCATCATTTATCGGGACACTCCGGTGGTCAAGTCCTCCAGCAGGGAGCTCTGCTACATTATCCTTGCTGGCATCTGCCTGGGATACTTATGTACCTTTTGCCTCATTGCAAAGCCCAAGCAGATTTACTGCTATCTTCAGAGAATTGGCATTGGACTCTCTCCAGCCATGAGCTACTCAGCCCTTGTAACCAAGACCAACCGTATTGCAAGGATTCTAGCTGGAAGCAAGAAGAAAATCTGTACCAAGAAGCCCAGATTCATGAGCGCCTGTGCTCAGTTAGTGATCGCTTTCATTCTCATCTGTATTCAGCTGGGCATTATCGTGGCCCTCTTTATCATGGAGCCTCCGGATATAATGCATGACTATCCAAGCATCCGAGAAGTCTACTTGATTTGTAACACCACCAACCTAGGGGTTGTTACTCCTCTTGGATACAATGGATTATTGATTTTGAGTTGCACGTTCTATGCGTTTAAGACCAGAAATGTTCCAGCCAACTTTAATGAGGCCAAATATATTGCTTTCACCATGTACACAACCTGCATCATATGGCTGGCCTTCGTGCCTATCTACTTTGGCAGCAACTACAAAATCATCACCATGTGTTTTTCAGTCAGCCTCAGTGCCACAGTGGCCCTGGGTTGCATGTTTGTCCCGAAGGTGTACATCATCCTAGCCAAACCGGAGAGAAATGTGCGCAGCGCCTTCACAACCTCTACAGTGGTACGCATGCATGTAGGAGACGGCAAATCATCGTCCGCTGCCAGCAGATCCAGCAGCCTAGTCAACCTGTGGAAGAGGAGGGGCTCCTCTGGGGAAACCCTAAGCTCCAACGGAAAATCTGTGACTTGGGCCCAGAATGAGAAGAGTACCCGGGGGCAACATTTGTGGCAGCGACTGTCTGTCCACATCAACAAGAAGGAGAACCCCAACCAAACGGCGGTCATCAAACCCTTTCCCAAGAGCACAGAGAACCGGGGGCCTGGTGCAGCGGCAGGTGGTGGCTCGGGTCCCGGTGTAGCTGGTGCTGGTAACGCAGGATGCACAGCAACAGGTGGCCCGGAGCCACCGGACGCCGGTCCCAAAGCGCTTTATGATGTGGCGGAGGCAGAGGAGAGCTTCCCCGCGGCTGCCAGGCCGCGCTCGCCATCGCCCATCAGCACGTTGAGCCACCTCGCAGGCTCGGCGGGCCGCACAGATGATGATGCGCCGTCGCTGCACTCTGAGACAGCTGCTCGCAGCAGCTCGTCCCAGGGCTCGCTCATGGAGCAGATCAGCAGCGTAGTGACGCGCTTCACAGCCAACATCTCCGAGCTCAACTCCATGATGTTGTCCACCGCGGCCACGCCGGGGCCCCCTGGTACTCCAATCTGCTCCTCCTACCTGATCCCCAAAGAGATTCAGCTGCCCACGACCATGACGACCTTCGCAGAGATCCAGCCGCTGCCGGCCATCGAGGTGACCGGAGGAGCTCAGGGGGCGACAGGCGTATCACCTGCCCAGGAGACGCCCACAGGAGCTGAATCCGCCCCGGGCAAACCAGATCTGGAGGAGCTTGTGGCCCTCACTCCACCATCGCCCTTCAGGGACTCGGTGGACTCGGGGAGCACCACCCCAAACTCTCCAGTCTCAGAATCGGCCCTCTGCATCCCATCCTCTCCCAAATATGACACTCTCATCATCAGAGATTACACGCAGAGTTCTTCATCGTTGTGA
>rGlp1r
ATGGCCGTCACCCCCAGCCTGCTGCGCCTGGCGCTCCTGCTGCTCGGGGCGGTGGGCAGGGCCGGCCCCCGCCCCCAGGGTGCCACGGTGTCCCTCTCAGAGACAGTGCAGAAATGGAGAGAGTATCGGCACCAGTGCCAACGTTTCCTCACGGAAGCGCCACTCCTGGCCACAGGTCTCTTCTGCAACCGAACCTTTGATGACTACGCCTGCTGGCCAGATGGGCCCCCAGGTTCCTTTGTGAATGTCAGCTGCCCCTGGTATCTGCCGTGGGCCAGTAGTGTGCTCCAAGGGCATGTGTACCGGTTCTGCACGGCCGAGGGTATCTGGCTGCATAAGGACAACTCCAGCCTGCCCTGGAGGGACCTGTCGGAGTGCGAAGAGTCCAAGCAAGGAGAGAGAAACTCCCCTGAGGAACAGCTCCTGTCGCTGTACATTATCTACACGGTGGGGTACGCACTTTCTTTCTCTGCCTTGGTCATCGCTTCAGCCATCCTTGTCAGCTTCAGACACTTGCACTGCACCAGGAACTACATCCACCTGAACCTGTTTGCGTCCTTCATCCTCCGAGCACTGTCCGTCTTCATCAAAGACGCTGCCCTCAAGTGGATGTATAGCACGGCTGCGCAACAGCACCAGTGGGATGGGCTCCTCTCGTATCAGGACTCTCTGGGCTGCCGACTGGTGTTCCTGCTCATGCAATACTGCGTGGCGGCCAACTACTACTGGTTGCTGGTGGAAGGCGTGTATCTGTACACACTGCTGGCCTTCTCGGTGTTCTCGGAGCAGCGCATCTTCAAGCTGTACCTGAGCATAGGCTGGGGAGTTCCGCTGCTGTTCGTTATCCCCTGGGGCATTGTCAAGTATCTCTACGAGGACGAGGGTTGCTGGACCAGGAACTCCAACATGAACTATTGGCTCATCATACGCTTGCCCATTCTCTTTGCAATCGGGGTCAACTTCCTTATCTTCATCCGGGTCATCTGCATCGTGATAGCCAAGCTGAAGGCTAATCTCATGTGTAAGACCGACATCAAATGCAGACTCGCGAAGTCCACTCTGACGCTCATCCCGCTTCTGGGCACGCATGAAGTCATCTTTGCCTTTGTGATGGACGAGCACGCCCGAGGAACCCTACGCTTCGTCAAGCTGTTCACAGAGCTCTCCTTCACTTCCTTCCAGGGCTTTATGGTGGCTGTCTTGTACTGCTTTGTCAACAATGAGGTCCAGATGGAGTTTCGGAAGAGCTGGGAGCGCTGGAGGCTGGAGCGCTTGAACATCCAGAGGGACAGCAGCATGAAACCCCTCAAGTGTCCCACCAGCAGCGTCAGCAGTGGGGCCACGGTGGGCAGCAGCGTGTATGCGGCCACCTGCCAAAATTCCTGCAGCTGA
>rPthr1
ATGGGGGCCGCCCGGATCGCACCCAGCCTGGCGCTCCTACTCTGCTGCCCAGTGCTCAGCTCCGCATATGCGCTGGTGGATGCGGACGATGTCTTTACCAAAGAGGAACAGATTTTCCTGCTGCACCGTGCCCAGGCGCAATGTGACAAGCTGCTCAAGGAAGTTCTGCACACAGCAGCCAACATAATGGAGTCAGACAAGGGCTGGACACCAGCATCTACGTCAGGGAAGCCCAGGAAAGAGAAGGCATCGGGAAAGTTCTACCCTGAGTCTAAAGAGAACAAGGACGTGCCCACCGGCAGCAGGCGCAGAGGGCGTCCCTGTCTGCCCGAGTGGGACAACATCGTTTGCTGGCCATTAGGGGCACCAGGTGAAGTGGTGGCAGTACCTTGTCCCGATTACATTTATGACTTCAATCACAAAGGCCATGCCTACAGACGCTGTGACCGCAATGGCAGCTGGGAGGTGGTTCCAGGGCACAACCGGACGTGGGCCAACTACAGCGAGTGCCTCAAGTTCATGACCAATGAGACGCGGGAACGGGAGGTATTTGACCGCCTAGGCATGATCTACACCGTGGGATACTCCATGTCTCTCGCCTCCCTCACGGTGGCTGTGCTCATCCTGGCCTATTTTAGGCGGCTGCACTGCACGCGCAACTACATCCACATGCACATGTTCCTGTCGTTTATGCTGCGCGCCGCGAGCATCTTCGTGAAGGACGCTGTGCTCTACTCTGGCTTCACGCTGGATGAGGCCGAGCGCCTCACAGAGGAAGAGTTGCACATCATCGCGCAGGTGCCACCTCCGCCGGCCGCTGCCGCCGTAGGCTACGCTGGCTGCCGCGTGGCGGTGACCTTCTTCCTCTACTTCCTGGCTACCAACTACTACTGGATTCTGGTGGAGGGGCTGTACTTGCACAGCCTCATCTTCATGGCCTTTTTCTCAGAGAAGAAGTACCTGTGGGGCTTCACCATCTTTGGCTGGGGTCTACCGGCTGTCTTCGTGGCTGTGTGGGTCGGTGTCAGAGCAACCTTGGCCAACACTGGGTGCTGGGATCTGAGCTCCGGGCACAAGAAGTGGATCATCCAGGTGCCCATCCTGGCATCTGTTGTGCTCAACTTCATCCTTTTTATCAACATCATCCGGGTGCTTGCCACTAAGCTTCGGGAGACCAATGCGGGCCGGTGTGACACCAGGCAGCAGTACCGGAAGCTGCTCAGGTCCACGTTGGTGCTCGTGCCGCTCTTTGGTGTCCACTACACCGTCTTCATGGCCTTGCCGTACACCGAGGTCTCAGGGACATTGTGGCAGATCCAGATGCATTATGAGATGCTCTTCAACTCCTTCCAGGGATTTTTTGTTGCCATCATATACTGTTTCTGCAATGGTGAGGTGCAGGCAGAGATTAGGAAGTCATGGAGCCGCTGGACACTGGCGTTGGACTTCAAGCGCAAAGCACGAAGTGGGAGTAGCAGCTACAGCTATGGCCCAATGGTGTCTCACACGAGTGTGACCAATGTGGGCCCCCGTGCAGGACTCAGCCTCCCCCTCAGCCCCCGCCTGCCTCCTGCCACTACCAATGGCCACTCCCAGCTGCCTGGCCATGCCAAGCCAGGGGCTCCAGCCACTGAGACTGAAACCCTACCAGTCACTATGGCGGTTCCCAAGGACGATGGATTCCTTAACGGCTCCTGCTCAGGCCTGGATGAGGAGGCCTCCGGGTCTGCGCGGCCGCCTCCATTGTTGCAGGAAGAATGGGAAACAGTCATGTGA
>rP2ry5
ATGGTAAGCGCCAACGGCTCCCACTGCCCTTATGACGACTCCTTTAAGTACACTTTGTATGGGTGCATGTTCAGCATGGTGTTTGTGCTTGGGCTGATATCCAACTGTGTTGCGATATACATTTTCATCTGTGCCCTCAAAGTGAGAAACGAAACTACAACGTACATGATTAACCTGGCAATGTCAGATTTACTTTTCGTCTTTACTTTGCCATTTCGGATCTTTTACTTTGCAACACGGAATTGGCCGTTTGGAGATCTGCTCTGTAAGATTTCAGTAATGCTGTTTTACACCAATATGTATGGAAGCATTCTGTTCTTAACCTGTATCAGTGTAGATCGATTTCTGGCAATTGTCTACCCATTTAAGTCGAAGACTTTAAGAACTAAACGAAATGCCAAGATTGTTTGCATTGCTGTGTGGTTCACCGTGATGGGAGGAAGTGCGCCTGCAGTTTTCTTTCAGTCGACCCACTCTCAGGGTAACAATACCTCAGAAGCCTGCTTTGAGAACTTTCCAGCAGCCACATGGAAAACTTATCTCTCCAGGATTGTGATTTTCATTGAAATAGTGGGGTTTTTTATCCCCCTCATTTTGAACGTAACGTGTTCTAGTATGGTGCTAAGGACTTTAAATAAGCCTGTTACTTTAAGCAGAAGCAAAATGAACAAAACCAAGGTTTTAAAAATGATTTTTGTCCACTTGGTCATATTCTGTTTCTGTTTTGTGCCCTATAACATCAACCTCATTTTGTATTCTCTCGTGAGAACACAGACCTTTGTTAACTGCTCTGTGGGGGCTGCAGTGAGAACGATGTACCCCATCACTCTCTGCATTGCTGTCTCCAACTGTTGCTTTGACCCCATTGTTTACTACTTCACTTCAGACACGATCCAGAACTCAATAAAGATGAAGAGCTGGTCTGTTAGAAGGAGTGACTCCAGGTTCTCTGAAGTTCAGGGCACCGAGAATTTTATCCAACACAACCTACAGACCTTAAAAAATAAGATATTTGATAATGAATCTGCAATA
>rGpr142
AACCTGAAATCAAATCCCAATGACCATACCTGTGATTCCCACCAATGTGCTGACCTATGGTTCTTGGTCTCCTCTGTGTTAACACAGGCTGCGCAGCCACAAGTGACCCTGCTGCCTACCATCAATGGGAGTAACCCACAATACGACAGTGTGGACGGCCACTGGCCAGAGACCCCAGAGAAGTCGCCCTGCGTGGCTGGTATCATACCTGTCATCTACTACAGTGTCCTACTGAGCCTGGGGCTGCCTGTGGTCCTGGCCCGCCTTGCTGTCAGGACCAAGAAACCCTCCTACCATTATCTCCTGGCACTCACAGCCTCAGATATCGTCACACAAGTGGTCATCGTCTTCATAGGCTTCCTCCTGCAGGGAGCCGTGCTGGCCCGCCAGGTGCCTCAGGCCGTGGTGCGCACGGCTAACATCCTGGAGTTTGCTGCCAATCACGCCTCAGTCTGGATTGCAGTCTTGTTCACGGTGGACCGCTACAACGCCCTGTGCCGCCCCTTGCGCCATCGGGCCACCTCGTCCCCAGGCCGGACCCACCGCGCTATTGCCGCTGTCCTTAGCGTTACCCTACTGACCGGCATCCCATTCTACTGGTGGCTGGATGTGTGGAGGGATGCAGACCCTCCTAGCACTATGGACAAACTCCTCAAGTGGGCTCACTGTCTCATCGTCTACTTCATTCCCTGCAATGTTTTCCTGGTCACCAACTCTGCCATCATCCTTCGGCTACGGAAGAGGGGCCAGAGAGGGCTGCAGCCATGGATGAGCAAGAGCACAGCCATCCTCCTGGGTGTCACTTCTCTCTTCGCTCTCCTCTGGGCACCGCGCATTTCTGTCATGCTGTACCATCTGTATGTGGCTCCTGTTCACCGGGACTGGAGGGTCCACCTCGCCTTGGACATAGCCAACATGTTGGCCATGCTCAACACGGCGGTCAACTTTGGCCTCTACTGCTTCATCAGCAAGACTTTCAGAGCCACAGTCCGACAGGTCATCCAGGATGTCCACATGTCTTGTGCTTTAAAGTCACAGCCAAAGGGAACGGTGACAGAACTTGTGCTGAAGTCTGTAGGGGCAGAGTTA
>rLgr6
ATGCACAGCTCGCCGTTGCTCCTGGCGCTGTGTCTTTGCGTTGTGCTGTGCGCATTGGCGCGCGCGGGCAGCGACCCCCAGCCTGGCCCGGGGCGTCCCGCCTGCCCCGCTCCCTGCCACTGCCAGGAGGATGGCATCATGCTGTCAGCTGACTGCTCCGAGCTCGGTCTCTCAGAGGTGCCAGCGGACCTGGACCCCCTGACGGCTTACCTGGACCTCAGTATGAACAACCTCACGGAGCTTCAGCCGGGTCTCTTCCACCACCTGCGCTTCCTGGAGGAGCTGCGGCTCTCGGGGAACCACCTCTCACACATCCCAAGACAGGCATTCTCTGGCCTCCACAGCCTCAAAATTCTCTCTCTCCCCTTCAGGATGCTGCAGAGCAACCAGCTCCGAGGGATCCCAGCAGAGGCGCTGTGGGAGCTGCCCAGCCTGCAGTCGCTGTCTCTATTTTCTTTTCCTTCCACCAGGCGCCTAGATGCTAACCTCATCTCCCTGGTCCCTGAGAGAAGCTTTGAGGGGCTGTCCTCCCTCCGCCACCTCTGGTTGGATGACAATGCACTCACCGAGATCCCTGTCAGAGCTCTCAACAACCTTCCTGCCCTACAGGCCATGACCTTGGCTCTCAACCGCATCCGCCACATCCCTGACTATGCCTTCCAGAACCTCACCAGTCTTGTGGTGCATCTACATAACAACCGCATCCAGCATGTGGGGACCCACAGCTTCGAGGGGCTGCACAATCTGGAGACACTGGACTTGAACTATAATGAGCTGCAGGAGTTCCCCGTGGCTATCCGGACCCTGGGCAGGCTGCAGGAATTGCTGTCTTCTAGGGGTTTCCACAACAACAACATCAAGGCTATCCCAGAGAAGGCCTTCATGGGCAACCCTCTCCTGCAGACAATGCACTTTTATGACAACCCGATCCAGTTTGTGGGAAGGTCAGCATTCCAGTACCTGTCTAAACTGCATACGCTGTCCTTGAATGGTGCCACTGACATCCAGGAGTTCCCAGACCTCAAAGGCACCACTAGCCTGGAGATTCTGACCCTGACCCGTGCAGGCATCAGACTGCTCCCAGCGGGAATGTGTCAACAGCTGCCTAGGCTCCGAATCCTGGAGCTGTCTCATAATCAGATTGAGGAGCTACCCAGCCTGCACAGGTGTCAGAAGTTGGAGGAAATGGGCCTCCAGCATAACCGGATCTGGGAAATTGGTGCAGATACCTTCAGCCAGCTGAGTTCCTTGCAAGCTGATCTGAGTTGGAATGCCATCCGTGCCATTCACCCCGAGGCTTTCTCAACCCTTCGATCCTTGGTTAAGCTGGACCTGACTGACAACCAGCTGACCACACTGCCCCTGGCTGGGCTGGGAGGCCTGATGCACCTGAAGCTCAAGGGGAACTTGGCCCTGTCTCAGGCCTTCTCCAAGGACAGTTTCCCCAAACTGAGGAGGCAGCCTCTCCCCGACTGTAGGATCCTGGAGGTGCCTTACGCCTACCAGTGCTGTGCCTATGGCCTCTGTGCCAACTTCTTCAAGACCTCTGGGCAGTGGCAGGCCGAGGACTTTCATGCAGAGGAAGAAGAGGCACCAAAGAGGCCCCTGGGTCTCCTTGCTGGACAAGCTGAGAACCACGACCTAGACCTGGATGAGCTCCAGATGGAGACAGAGGACTCAAAGCCACACCCCAGTGTCCAGTGCAGCCCTGTTCCAGGTGGCCCCTTCAAGCCCTGCGAGCACCTCTTTGAGAGCTGGGGCATCCGCCTTGCTGTGTGGGCCATCGTGCTGCTCTCGGTACTCTGTAACGGGCTGGTGCTGCTTACAGTCTTTGCTGGCGGGCCCAGCCCGTTGTCTCCGGTCAAGCTTGTGGTGGGTGCGATCGCTGGCGCCAACGCCCTAACGGGCATTTCCTGCGGCCTCCTGGCCTCAGTGGACGCCTTGACCTTCGGCCAGTTCGCGGAGTATGGAGCCCGCTGGGAGACCGGGCTAGGCTGCCAGGCTACGGGCTTCCTAGCCGTCCTGGGGTCGGAGGCGTCGGTGCTGCTGCTCACGCTGGCGGCCGTGCAGTGCAGCGTCTCTGTGACCTGCGTCCGGGCCTACGGGAAGGCGCCGTCGCCCGGTAGCGTCCGCGCAGGCGCACTGGGATGCTTGGCGCTGGCTGGGCTGGCCGCCGCGCTGCCGCTGGCCTCGGTGGGGGAGTATGGTGCCTCCCCGCTCTGCCTGCCCTACGCCCCTCCCGAGGGCCGCCCGGCCGCCCTAGGCTTCGCCGTAGCCCTGGTGATGATGAACTCGCTCTGCTTCCTCGTGGTGGCCGGTGCCTACATCAAGCTCTACTGCGACCTGCCTCGGGGTGACTTTGAGGCCGTGTGGGACTGCGCCATGGTGCGGCATGTGGCCTGGCTCATCTTTGCAGATGGCCTTCTCTACTGCCCCGTGGCCTTCCTCAGCTTTGCCTCCATGCTGGGCCTCTTCCCGGTCACCCCTGAGGCTGTCAAGTCGGTTCTTCTGGTGGTGTTGCCTCTGCCCGCCTGCCTGAACCCACTGCTCTACCTGCTCTTCAACCCTCACTTCCGGGAAGACCTTCGGAGGCTCTGGCCGAGCCCTCGGTCCCCAGGGCCTCTAGCTTATACTGCAGCCGGTGAGCTGGAGAAGAGCTCCTGCGACTCCACCCAAGCCCTGGTGGCTTTCTCTGATGTGGATCTTATTCTGGAAGCTTCTGAGGCTGGGCAGCCTCCTGGGCTAGAGACCTATGGCTTCCCTTCAGTGACCCTCATCTCCCGTCATCAGCCAGGGGCTACCAGGCTGGAGGGAAACCATTTTGTGGAGCCTGATGGAACCAAGTTAGGGAACCCACAACCTCCCATGAATGAAGAACTGCTGCTGAGGGCAGAGGGAGCCACACTGGCAGACTGTTCTGCAGGTGGAGCCCTCTGGCCCTCTGGCCCTCTCTTTGCCTCTCACTTG
>rGpr52
ATGAATGAATCCAGGTGGACTGAATGGAGGATCCTGAACGTGAGCAGTAGCATTGTGAATGTGTCCGAGCATCACTCCTGCCCTCTTGGATTTGGTCACTACAGTGTGGAGGATGTCTGCATCTTTGAGACAGTTGTCATTGTCTTGCTGACATTTCTGATCATCTCTGGGAATTTAACCGTCATCTTTGTCTTTCACTGTGCTCCGCTGTTACACCATTATACTACCAGCTACTTCATACAGACGATGGCATATGCTGACCTCCTCGTTGGAGTTACCTGCTTGGTTCCTACTCTGTCCCTTCTTCATTACTCTACAGGTGTCCACGAGTCATTGACCTGCCAGGTGTTTGGATATATTATTTCAGTTCTAAAAAGTGTTTCTATGGCATGTCTTGCTTGCATCAGTGTGGATCGATATCTTGCAATAACCAAGCCTCTTTCCTACAATCAACTGGTCACTCCTTGTCGCCTGAGAATTTGCANNNNNNNNNNNNNNNNNNNNNNNNNNNNNNNNNTCTTGCCTTCCTTTTTTGGCTGGGGCAAACCTGGTTACCATGGTGACATTTTTGAATGGTGTGCCACATCTTGGCTTACCAGTGCCTATTTTACTTGTTTTATTGTTTGTTTACTTTATGCTCCTGCTGCCTTGGTTGTCTGCTTCACTTACTTTCACATTTTCAAAATCTGCCGGCAGCACACCAAAGAGATAAATGACCGGAGGGCCCGATTCCCTAGCCACGAGGTAGATGCCTCTAGGGAAGCAGGACACAGCCCTGATCGTCGCTACGCCATGGTTTTATTTAGAATAACTAGCGTGTTTTACATGCTATGGCTTCCGTATATTATTTACTTTCTTCTAGAAAGTTCTCGTGTCTTGGACAATCCAACACTGTCCTTCTTAACCACCTGGCTTGCTATAAGCAATAGTTTCTGCAACTGTGTAATATACAGCCTCTCCAACAGTGTTTTCCGTCTCGGCCTCCGAAGGCTTTCTCAGACAATGTGTACATCTTGTGTGTGTGGGAAGGATCAGGAAGCACGAGATCCCAAACCTAGGAGACGGGCAAATTCCTGCTCCATT
>rNpy2r
ATGGGCCCATTAGGTGCAGAGGCAGATGAGAATCAAACTGTAGAAGTGAAAGTGGAACTCTATGGGTCGGGGCCCACCACTCCTAGAGGTGAGTTGCCCCCTGATCCAGAGCCGGAGCTCATAGACAGCACCAAACTGGTTGAGGTGCAGGTGGTCCTTATACTGGCCTATTGTTCCATCATCTTGCTGGGCGTAGTTGGCAACTCTCTGGTAATCCATGTGGTGATCAAATTCAAGAGCATGCGCACAGTAACCAACTTTTTTATTGCCAACCTGGCTGTGGCGGATCTTTTGGTGAACACCCTGTGCCTGCCATTCACTCTTACCTATACCTTGATGGGGGAGTGGAAAATGGGTCCAGTTTTGTGCCATTTGGTGCCCTATGCCCAGGGTCTGGCAGTACAAGTGTCCACAATAACTTTGACAGTCATTGCTTTGGACCGACATCGTTGCATTGTCTACCACCTGGAGAGCAAGATCTCCAAGCAAATCAGCTTCCTGATTATTGGCCTGGCGTGGGGTGTCAGCGCTCTGCTGGCAAGTCCCCTTGCCATCTTCCGGGAGTACTCACTGATTGAGATTATTCCTGACTTTGAGATTGTAGCCTGTACTGAGAAATGGCCCGGGGAGGAGAAGAGTGTGTACGGTACAGTCTACAGCCTTTCCACCCTGCTAATCCTCTACGTTTTGCCTCTGGGCATCATATCTTTCTCCTACACCCGGATCTGGAGTAAGCTAAAGAACCACGTTAGTCCTGGAGCTGCAAGTGACCATTACCATCAGCGAAGGCACAAAACGACCAAAATGCTCGTGTGCGTGGTAGTGGTGTTTGCAGTCAGCTGGCTGCCCCTCCATGCCTTCCAACTTGCTGTGGACATCGACAGCCATGTCCTGGACCTGAAGGAGTACAAACTCATCTTCACCGTGTTCCACATTATTGCGATGTGCTCCACCTTCGCCAACCCCCTTCTCTATGGCTGGATGAACAGCAACTACAGAAAAGCTTTCCTCTCAGCCTTCCGCTGTGAGCAGAGGTTGGATGCCATTCACTCGGAGGTGTCCATGACCTTCAAGGCTAAAAAGAACCTGGAAGTCAAAAAGAACAATGGCCTCACTGACTCTTTTTCAGAGGCCACCAACGTGTAA
>rGpr181p
ATGAAGCCCTCTGCAGACATGCTTCAGATAATCGCCTGCACCGTCCTCATCCTCGTGAGCTTCGTAGGAAACGTGTGTTTATTTTATTCCACAAGTAAGTGCCTCACCGGGGGCCTGCAGACATCTTTTCTCCTCATTATCAGCCTTGTGTTTGTCCACCTTATTAAAAACCTGGTGGTGAACATCCTCAAGATTGTTTACTCTTCCGGTATCTTGCTGGACTCAGTTGGCTGCAAAGCTCTACACTTCACCGCAGCCCTGACAACTTCCCTGACCATCTGGTTCATGTTACTATTTGCCTTGTTCTACCACCGGAAGCTTTACCAAATTGTCTACCCCTTGAGCGGAGCTGCAAACCTGAACCAACAGAAGTATTCTGTGAAGGGTATTTCTGCACTCTGGGTGGCTGGTGTGGCAGTGTATATCCCAGTGTTGATATATACTAGAAAACCAGAGAGCCTCAATTCTGGAAATGATACAGGCTCCCTGTCTACTAAAAGAATTTACATGGACTGCCTAACTGGCTTTGCAAATGAGCAGGTAGAGTTTTACTATGGAAAAATATTCTTAGTTCTGATTGATATTCTTCCTCTGGCTATCTTAGTATTTGTCTGTTTCTGGATGGCTCTCCTCCTCTTAGAGAAGAAGAAGATGACATATGGCGACATCTGGGTTGGAGATGATGACTCAGAAACGGAGGTCCTCCGAGGGGCCAAGTTCAGTATCTTGTTAATGCTGCTCATCACCACGCTTTGGGTCTCTCACTTTATCTTAGTCTATTTTTTGAAGGATTTGGCAGCGTGTGTCTTTATCCCAGCTGTTCTTACAGCCCTCTCCTCTGGCTTCTCTGCTCTCAGTCCTTTCCTGCTTATGTTGGTTAATTACAAAATGAAGCTGGTGTCTCTCTGTGGAGCCCAACGGGAAAAATCCACTCCACAGCCTCCAGACGTCATTCTTTCTCCGTATGCT
>rCcrl1
ATGGCTCTGGAGCAGAACCAGTCAGTGGAGTACGATTATGAGGACACCGAGATGAACTACACTCATGACTACAGCCAGTATGAAGTGATCTGCATAAAAGAAGAGGTCAGGCAGTTTGCGAAAGTCTTCCTGCCTGCCTTCTTCACGGTCGCCTTTGTCATTGGACTTGCAGGGAACTCCATAGTTGTGGCGATTTATGCCTATTACAAGAAACAGAGGACCAAGACCGATGTGTACATCCTGAATCTGGCTGTAGCAGACTTGTTGCTTCTGGTCACGCTGCCTTTCTGGGCAGTTAACGCAGTTCATGGGTGGATTCTAGGCAAAATGATGTGCAAAGTAACTTCGGCCCTGTACACGGTAAACTTTGTCTCCGGGATGCAGTTCCTGGCTTGTATCAGCATTGACAGATACTGGGCAATCACTAAGGCCCCCAGCCAATCAGGAGTGGGGAAACCCTGCTGGATCATCTGTTGCTGTGTGTGGACAGCTGCCATCTTGCTGAGCATCCCCCAGCTGGTTTTCTACACGGTGAATGAGAATGCTAGATGCACGCCCGTCTTTCCCCACCACCTAGGAACATCCCTGAAAGCATCCATTCAGATGCTGGAAATCTTCATCGGTTTTGTGGTTCCCTTTCTCATCATGGGCGTGTGCTATGCCATGACTGCTAGGGAGCTCATCAAGATGCCCAACATTAAAAAGTCCCGCCCCCTCAGGGTTCTGCTCGCGGTGGTTGTTGTTTTCATTGTCACTCAGCTGCCCTACAACGTTGTCAAGTTCTGCCAAGCCATAGATGCCATCTACCTGCTAATCACCAACTGTGACATGAGCAAGCGCATGGATGTTGCCATCCAGGTCACCGAGAGCATTGCGCTCTTCCACAGCTGCCTCAACCCCATCCTGTATGTCTTCATGGGGGCCTCTTTCAAAAACTATATCGTGAAAGTGGCCAAGAAATACGGATCCTGGAGAAGACAGAGACGGAATGTGGAGGAAATTCCTTTTGATTCTGAGGGTCCTACAGAGCCAACCAGTTCTTTTACCATTTAA
>rMchr1
ATGGATCTGCAAACCTCGTTGCTGTCCACTGGCCCCAATGCCAGCAACATCTCCGATGGCCAGGATAATCTCACATTGCCGGGGTCACCTCCTCGCACAGGGAGTGTCTCCTACATCAACATCATTATGCCTTCCGTGTTTGGTACCATCTGTCTCCTGGGCATCGTGGGAAACTCCACGGTCATCTTTGCTGTGGTGAAGAAGTCCAAGCTACACTGGTGCAGCAACGTCCCCGACATCTTCATCATCAACCTCTCTGTGGTGGATCTGCTCTTCCTGCTGGGCATGCCTTTCATGATCCACCAGCTCATGGGGAACGGCGTCTGGCACTTTGGGGAAACCATGTGCACCCTCATCACAGCCATGGACGCCAACAGTCAGTTCACTAGCACCTACATCCTGACTGCCATGACCATTGACCGCTACTTGGCCACCGTCCACCCCATCTCCTCCACCAAGTTCCGGAAGCCCTCCATGGCCACCCTGGTGATCTGCCTCCTGTGGGCGCTCTCCTTCATCAGTATCACCCCTGTGTGGCTCTACGCCAGGCTCATTCCCTTCCCAGGGGGTGCTGTGGGCTGTGGCATCCGCCTGCCAAACCCGGACACTGACCTCTACTGGTTCACTCTGTACCAGTTTTTCCTGGCCTTTGCCCTTCCGTTTGTGGTCATTACCGCCGCATACGTGAAAATACTACAGCGCATGACGTCTTCGGTGGCCCCAGCCTCCCAACGCAGCATCCGGCTTCGGACAAAGAGGGTGACCCGCACGGCCATTGCCATCTGTCTGGTCTTCTTTGTGTGCTGGGCACCCTACTATGTGCTGCAGCTGACCCAGCTGTCCATCAGCCGCCCGACCCTCACGTTTGTCTACTTGTACAACGCGGCCATCAGCTTGGGCTATGCTAACAGCTGCCTGAACCCCTTTGTGTACATAGTGCTCTGTGAGACCTTTCGAAAACGCTTGGTGTTGTCAGTGAAGCCTGCAGCCCAGGGGCAGCTCCGCACGGTCAGCAACGCTCAGACAGCTGATGAGGAGAGGACAGAAAGCAAAGGCACC
>rAdra2b
ATGTCCGGCCCCACCATGGACCATCAGGAGCCCTACTCGGTGCAGGCCACCGCCGCCATCGCGTCGGCCATCACCTTTCTCATCCTTTTCACCATTTTCGGCAATGCGCTGGTCATTCTGGCTGTGTTGACCAGCCGCTCACTCCGTGCACCACAAAACCTGTTCCTGGTGTCACTGGCAGCAGCCGACATCCTAGTGGCTACTCTCATCATCCCTTTCTCTCTGGCCAACGAGCTGCTGGGCTACTGGTACTTCTGGCGTGCGTGGTGCGAGGTCTACCTGGCGCTAGACGTGCTCTTCTGTACCTCCTCCATCGTGCACCTGTGTGCCATCAGCCTGGACAGGTACTGGGCAGTGAGCCGAGCATTGGAGTACAACTCCAAGCGCACTCCGCGCCGCATCAAGTGCATCATCCTCACTGTGTGGCTCATTGCAGCTGTCATTTCTCTACCGCCCCTCATCTACAAGGGCGACCAACGCCCCGAGCCCCGCGGGCTCCCCCAGTGTGAGCTCAACCAGGAGGCCTGGTACATCTTGGCTTCCAGCATCGGATCTTTTTTTGCTCCCTGCCTCATCATGATCCTCGTCTACCTGCGAATCTACGTGATTGCCAAACGCAGCCACTGCAGAGGTCTCGGAGCCAAGAGGGGCTCTGGAGAAGGTGAGTCCAAGAAGCCCCAGCCGGTTGCTGGGGGAGTGCCAACCTCAGCTAAGGTGCCCACCCTGGTCTCTCCTCTATCTTCTGTTGGAGAGGCCAATGGACACCCCAAGCCTCCAAGAGAGAAGGAGGAGGGGGAGACCCCTGAAGATCCTGAGGCCAGGGCTTTGCCCCCAACTTGGTCTGCCCTTCCCAGATCAGGCCAAGGCCAGAAGAAGGGGACTAGTGGGGCGACTGCAGAGGAGGGAGATGAAGAGGATGAGGAAGAGGTGGAAGAATGTGAACCCCAAACACTGCCAGCATCTCCTGCCTCGGTATGCAACCCACCCTTGCAGCAGCCTCAGACTTCTCGGGTACTGGCCACACTTCGTGGCCAGGTGCTTCTGGGCAAGAATGTGGGAGTTGCCAGTGGGCAGTGGTGGCGCAGACGGACACAGCTGAGCCGGGAGAAGAGGTTCACCTTTGTGCTGGCCGTGGTCATTGGAGTTTTCGTGGTCTGCTGGTTTCCTTTCTTCTTCAGCTACAGCCTGGGGGCCATCTGCCCACAGCACTGCAAGGTACCGCATGGCCTCTTCCAGTTCTTCTTCTGGATCGGCTACTGCAACAGCTCTTTGAACCCTGTCATCTACACCGTCTTCAACCAGGACTTCCGCCGTGCCTTTCGAAGGATCCTTTGCCGGCCGTGGACCCAGACTGGCTGGTGA
>rAdra2c
ATGGCGTCCCCAGCGCTGGCCGCGGCGCTGGCGGCGGCGGCGGCTGAGGGCCCCAACGGGAGCGACGCGGGCGAATGGGGTAGCGGCGGGGGTGCCAATGCCTCGGGGACCGACTGGGGACCACCGCCGGGCCAGTACTCCGCAGGTGCTGTGGCAGGGCTGGCAGCCGTGGTGGGTTTCCTCATCGTTTTCACCGTGGTGGGCAACGTGCTCGTGGTGATCGCTGTGTTGACAAGCCGAGCGCTGCGCGCCCCGCAGAACCTCTTCCTGGTGTCTCTGGCCTCAGCTGACATCCTGGTGGCCACACTGGTCATGCCCTTTTCGCTGGCCAATGAGCTCATGGCCTACTGGTACTTTGGGCAAGTGTGGTGTGGTGTGTACCTGGCACTGGACGTGCTCTTCTGCACCTCGTCCATCGTGCACCTGTGTGCCATTAGCCTGGACCGCTACTGGTCGGTGACGGAAGCGGTAGAGTACAACCTGAAGCGCACGCCACGCCGTGTCAAGGCCACCATCGTGGCCGTGTGGCTCATCTCGGCTGTCATCTCCTTCCCGCCTCTCGTCTCTTTCTACCGCCGGCCCGACGGCGCCGCCTACCCGCAGTGCGGCCTCAACGATGAGACCTGGTACATCTTGTCCTCCTGCATAGGCTCCTTCTTCGCGCCCTGCCTCATCATGGGCCTGGTCTATGCGCGCATCTACCGCGTGGCCAAGCTGCGCACGCGTACGCTCAGCGAGAAACGCGGCCCCGCCGGCCCCGACGGCGCGTCCCCGACCACAGAGAATGGGTTGGGCAAGGCGGCGGGGGAGAATGGGCATTGCGCGCCCCCGCGCACTGAAGTGGAGCCGGATGAGAGCAGCGCGGCAGAGAGGCGGAGGCGCCGGGGAGCGCTGCGCAGAGGAGGACGGCGGCGAGAGGGTGCCGAGGGGGACACGGGCAGTGCGGACGGACCGGGACCTGGGTTGGCGGCCGAACAGGGTGCTCGGACGGCGTCTCGGTCTCCAGGCCCCGGAGGGCGCCTGTCGCGGGCCAGCTCGCGCTCCGTCGAGTTCTTCCTGTCGCGTCGGCGCCGGGCGCGCAGCAGTGTGTGCCGCCGCAAGGTGGCCCAGGCGCGCGAGAAACGCTTCACCTTCGTGTTGGCGGTGGTCATGGGCGTGTTCGTACTGTGCTGGTTCCCCTTCTTCTTCAGCTACAGCCTGTATGGCATCTGCCGTGAGGCCTGCCAGCTGCCAGAACCGCTCTTTAAGTTTTTCTTCTGGATCGGCTACTGCAACAGTTCGCTCAACCCGGTCATCTATACTGTCTTCAATCAGGACTTCAGGCGCTCTTTCAAGCACATCCTCTTCCGTAGGAGGAGAAGGGGCTTCAGGCAGTGA
>rAgtr1a
ATGGCCCTTAACTCTTCTGCTGAAGATGGTATCAAAAGAATCCAAGATGACTGCCCCAAGGCTGGCAGGCACAGTTACATATTTGTCATGATCCCTACCCTCTACAGCATCATCTTTGTGGTGGGAATATTTGGAAACAGCTTGGTGGTGATTGTCATTTACTTTTACATGAAGCTGAAGACTGTGGCCAGCGTCTTTCTTCTCAATCTCGCCTTGGCTGACTTATGCTTTTTGCTGACTTTGCCCCTGTGGGCAGTCTATACCGCTATGGAGTACCGCTGGCCCTTCGGCAATCACCTATGTAAGATCGCTTCGGCCAGCGTGAGCTTCAACCTCTACGCCAGTGTGTTCCTTCTCACGTGTCTCAGCATCGACCGCTACCTGGCCATCGTCCACCCAATGAAGTCTCGCCTTCGCCGCACGATGCTGGTGGCCAAAGTCACCTGCATCATCATCTGGCTGATGGCTGGCTTGGCCAGTTTGCCAGCTGTCATCCACCGAAATGTATACTTCATCGAGAACACCAATATCACAGTGTGCGCGTTTCATTATGAGTCTCGGAATTCGACGCTCCCCATAGGGCTGGGCCTTACCAAGAATATTCTGGGCTTCTTGTTCCCTTTCCTTATCATTCTCACCAGCTATACCCTTATTTGGAAAGCTCTAAAGAAGGCTTATGAAATTCAAAAGAACAAACCAAGAAACGATGACATCTTTAGGATAATTATGGCGATTGTGCTTTTCTTCTTCTTTTCCTGGGTCCCCCACCAAATATTCACTTTCCTGGATGTGCTGATTCAGCTGGGCGTCATCCATGACTGTAAAATTTCTGACATCGTGGACACTGCCATGCCCATCACCATCTGCATAGCGTATTTTAACAACTGCCTGAACCCTCTGTTCTACGGCTTTCTGGGGAAGAAATTTAAAAAGTATTTCCTCCAGCTCCTGAAATATATTCCCCCAAAGGCCAAGTCCCACTCAAGCCTGTCTACGAAAATGAGCACGCTTTCTTACCGGCCTTCGGATAACATGAGCTCATCGGCCAAAAAGCCTGCGTCTTGTTTTGAGGTGGAGTGA
>rAgtr1b
ATGATCCTTAACTCCTCTACTGAAGATGGAATTAAAAGAATCCAAGATGACTGCCCCAAGGCTGGCAGGCACAATTACATATTTGTCATGATCCCTACTCTCTATAGCATCATCTTTATGGTGGGAATATTTGGAAACAGCTTGGTGGTGATTGTCATTTACTTTTACATGAAGCTAAAGACTGTGGCCAGTGTTTTTCTTCTGAATCTTGCCCTGGCTGATTTATGCTTTTTGTTGACTTTGCCACTGTGGGCAGTCTATACCGCTATGGAATACCGATGGCCCTTCGGCAACCACCTATGTAAGATCGCTTCTGCCAGCGTCAGTTTCAATCTCTATGCCAGTGTGTTTCTGCTCACGTGTCTCAGCATCGATCGCTACCTGGCCATTGTCCACCCAATGAAGTCTCGCCTCCGCCGCACGATGCTGGTAGCCAAAGTCACCTGCATCATCATCTGGCTAATGGCTGGCTTGGCCAGTTTGCCAGCCGTCATCTACCGAAACGTATATTTCATCGAGAACACCAATATCACAGTTTGCGCTTTTCATTATGAATCTCAGAACTCAACACTCCCCATTGGACTGGGTCTAACAAAGAACATTCTGGGCTTCGTGTTCCCTTTCCTTATCATTCTCACCAGCTATACTCTTATTTGGAAAGCCCTAAAGAAGGCTTATAAAATTCAGAAGAACACGCCAAGAAATGATGACATCTTTAGGATAATTATGGCGATTGTGCTTTTCTTCTTCTTTTCCTGGGTTCCCCACCAAATATTCACTTTTCTGGATGTGCTCATTCAGCTGGGCATTATCCGTGACTGTGAAATTGCTGACATTGTGGACACCGCTATGCCCATCACCATCTGCATAGCTTATTTTAACAATTGCCTGAATCCTCTGTTTTATGGCTTTCTGGGGAAAAAATTTAAAAAATATTTCCTCCAGCTTCTGAAATACATTCCCCCAACGGCCAAGTCACATGCAGGCTTGTCAACAAAAATGAGCACTCTTTCCTACCGCCCTTCAGATAACATGAGTTCATCTGCCAAAAAGTCTGCATCTTTTTTTGAAGTGGAGTGA
>rAvpr2
ATGCTCCTGGTGTCTACCGTGTCCGCTGTGCCTGGGCTCTTTTCACCCCCTAGCTCTCCCAGCAACAGCAGCCAGGAGGAACTACTGGATGACCGAGACCCGCTGCTAGTCCGGGCTGAACTGGCCCTGCTATCTACAATTTTTGTGGCTGTGGCCTTGAGCAATGGCCTAGTGCTGGGGGCCCTAATACGGCGGGGCCGGCGTGGACGCTGGGCACCCATGCATGTCTTCATCAGTCATTTGTGCCTGGCTGACCTGGCTGTGGCTCTGTTTCAAGTGCTACCCCAGCTGGCTTGGGATGCCACTGACCGCTTCCATGGCCCTGATGCCCTGTGTCGGGCCGTCAAGTACCTGCAGATGGTGGGCATGTATGCCTCCTCCTACATGATCCTGGCCATGACACTAGACCGCCATCGTGCCATCTGCCGCCCTATGCTAGCATACCGCCATGGAGGTGGGGCTCGCTGGAACAGGCCAGTGCTGGTGGCCTGGGCCTTCTCACTCCTTCTCAGCCTGCCTCAGCTCTTCATCTTTGCTCAGCGTGATGTGGGAAATGGCAGTGGGGTGTTTGATTGCTGGGCCCGATTTGCAGAACCATGGGGCCTTCGTGCCTATGTCACCTGGATTGCCTTGATGGTGTTTGTGGCACCTGCCCTAGGCATTGCTGCCTGTCAGGTTCTTATCTTCCGGGAGATACACGCCAGTCTGGTGCCAGGGCCATCCGAGAGGGCAGGGAGGCGCCGCAGAGGGCGCCGGACAGGAAGCCCCAGCGAGGGAGCACATGTATCAGCAGCCATGGCCAAGACCGTGAGGATGACACTGGTGATTGTGATTGTCTACGTGCTATGCTGGGCACCCTTCTTCCTCGTGCAGCTGTGGGCAGCGTGGGATCCGGAAGCTCCTCTGGAAAGACCCCCCTTTGTGTTGCTCATGCTGCTGGCTAGCCTTAACAGCTGTACCAACCCTTGGATCTATGCTTCCTTCAGTAGCAGTGTCTCCTCGGAGTTGCGTAGCCTGCTTTGCTGTGCTCAGAGGCACACCACACACAGCCTGGGTCCTCAAGATGAATCCTGTGCCACAGCCAGCTCCTCTTTGATGAAGGATACACCCTCCTGA
>rBdkrb2
ATGGACACAAGGTCCTCCCTCTGCCCGAAGACACAGGCTGTCGTGGCTGTGTTCTGGGGACCAGGCTGCCATCTCTCCACCTGCATTGAAATGTTCAACATCACCACGCAAGCCCTGGGGTCTGCTCATAACGGGACCTTTTCAGAGGTCAACTGCCCAGACACTGAGTGGTGGAGCTGGCTCAATGCCATCCAGGCCCCCTTCCTCTGGGTCCTCTTCCTGCTGGCCGCACTGGAGAACATCTTTGTCCTCAGCGTGTTCTGTCTGCACAAAACCAACTGCACTGTGGCTGAGATCTACCTGGGCAACCTGGCAGCCGCGGACCTCATCCTGGCCTGCGGATTACCCTTCTGGGCCATCACCATCGCCAATAACTTCGACTGGCTGTTCGGAGAGGTGCTGTGCCGCGTGGTGAATACCATGATCTACATGAACCTCTACAGCAGCATCTGCTTCCTGATGCTTGTGAGTATCGACCGATACCTGGCGCTGGTGAAGACCATGTCCATGGGCCGGATGCGCGGGGTACGCTGGGCCAAACTGTACAGCCTGGTGATCTGGAGCTGTACGCTGCTTCTGAGTTCACCCATGTTGGTGTTCAGGACCATGAAGGACTACAGGGAAGAGGGCCACAACGTCACGGCCTGCGTCATTGTCTACCCGTCCCGCTCCTGGGAGGTGTTCACCAACATGCTGCTGAACCTGGTGGGTTTCCTCCTACCCCTGAGTATCATCACCTTCTGCACGGTGCGAATCATGCAGGTGCTGAGGAACAACGAGATGAAGAAGTTCAAGGAGGTCCAGACGGAGAAGAAGGCCACTGTGCTGGTGCTGGCTGTCCTGGGGCTCTTTGTGCTGTGTTGGTTTCCTTTCCAGATCAGCACCTTCCTGGACACGCTGCTGCGGCTTGGCGTGCTGTCGGGATGCTGGAACGAGCGTGCCGTGGATATTGTCACCCAGATCAGTTCCTACGTGGCCTATAGCAACAGCTGCCTCAACCCGCTGGTGTACGTGATTGTGGGCAAGCGCTTCCGAAAGAAGTCCCGAGAGGTGTACCAGGCAATATGCCGGAAGGGAGGCTGCATGGGAGAGTCCGTCCAGATGGAGAACTCCATGGGGACTCTGAGGACCTCTATCTCGGTGGACCGGCAGATCCACAAGCTGCAGGATTGGGCGGGGAACAAGCAGTGA
>rC5ar1
ATGGACCCCATAAGTAACGACAGCAGTGAAATCACCTATGATTACTCTGATGGAACCCCAAATCCTGACATGCCTGCAGATGGCGTTTACATTCCGAAGATGGAACCTGGGGACATTGCAGCCCTTATTATCTACTTGGCCGTGTTCCTGGTAGGAGTTACCGGAAATGCCCTGGTGGTGTGGGTGACAGCCTTTGAGGCCAAACGTACTGTCAACGCCATTTGGTTTCTGAATCTGGCGGTGGCCGACCTCCTCTCGTGCTTGGCACTGCCTATCCTGTTTACGTCCATTGTAAAGCATAACCACTGGCCCTTCGGTGACCAGGCCTGTATAGTCCTGCCCTCGCTCATTCTGCTCAACATGTACTCCAGCATCCTGCTGCTGGCCACTATTAGTGCCGACCGTTTCCTGCTGGTGTTCAAACCCATCTGGTGTCAGAAGTTCCGCCGGCCTGGCCTGGCCTGGATGGCTTGCGGAGTAACCTGGGTCTTAGCATTGCTCCTCACCATTCCGTCCTTCGTGTTCCGGCGGATACATAAGGACCCCTACTCAGATAGCATTCTATGTAATATTGACTATAGTAAGGGTCCGTTCTTCATAGAGAAGGCTATAGCCATCCTGCGGCTGATGGTGGGTTTCGTGTTGCCTCTGCTCACTCTTAACATCTGCTACACCTTCCTCCTGATCCGGACCTGGAGTCGCAAGGCCACGCGCTCCACCAAGACGCTCAAAGTGGTGATGGCGGTGGTCACATGTTTCTTTGTCTTCTGGCTACCCTACCAGGTAACAGGGGTGATATTAGCTTGGCTGCCCCGGTCCTCATCCACTTTTCAGTCAGTGGAGAGGCTGAACTCCTTGTGCGTTTCCCTGGCCTACATCAACTGCTGTGTTAACCCTATCATCTACGTCATGGCTGGCCAGGGTTTCCATGGGAGACTCCGAAGGTCACTCCCCAGCATCATACGAAACGTGCTCTCTGAGGACTCCTTGGGCAGGGACAGCAAGAGTTTCACTCGGTCCACGATGGATACCTCCACCCAGAAGAGTCAGGCAGTGTAG
>rCcr3
ATGGCATCCAACGAAGAGGAACTCAAGACTGTTGTTGAAACCTTTGAGACCACACCCTATGAATATGAGTGGGCACCACCCTGTGAAAAAGTCAGCATCAGAGAGCTGGGGTCATGGCTCCTGCCTCCACTGTATTCCCTGGTGTTCATCGTCGGCCTCCTGGGCAACATGATGGTTGTGTTGATCCTCATAAAGTACAGGAAGCTGCAAATTATGACTAATATCTACCTACTCAACTTGGCAATTTCTGACCTGCTCTTTCTCTTCACTGTCCCATTCTGGATTCACTATGTTCTGTGGAATGAGTGGGGTTTTGGCCACTGCATGTGTAAAATGCTCTCTGGGCTTTATTACCTGGCCTTGTACAGCGAGATCTTTTTCATCATCCTGCTGACAATCGACAGGTACCTGGCTATCGTTCATGCTGTGTTGGCCCTTCGAGCACGAACTGTGACTTTTGCTACTATCACCAGCATCATCACTTGGGGTCTTGCAGTATTGGCAGCATTGCCTGAATTTATCTTCCATGAGTCCCAAGACAATTTTGGAGATCTTTCCTGCAGTCCTCGCTATCCAGAGGGCGAAGAAGACAGCTGGAAGCGTTTCCATGCTCTAAGAATGAACATTTTTGGTTTAGCTCTTCCTCTCCTCATTATGGTTATCTGCTACTCAGGAATCATTAAAACTCTGCTTAGATGCCCCAATAAAAAAAAACACAAGGCCATCCAGCTTATTTTTGTTGTCATGATAGTCTTTTTTATTTTTTGGACTCCATACAACCTGGTTCTTCTTCTGTCTGCTTTCCACAGCACATTTTTGGAGACCAGCTGTCAGCAGAGCATACACCTGGACCTGGCCATGCAAGTGACTGAGGTGATTACCCACACCCACTGCTGTATCAATCCAATAATCTATGCCTTTGTTGGTGAGAGGTTCCGGAAACACCTTCGGCTCTTTTTCCACAGAAATGTGGCAATCTACCTGAGAAAATATATTTCATTCCTTCCTGGCGAGAAACTGGAAAGAACAAGCTCTGTCTCCCCATCAACTGGGGAGCAAGAAATCTCTGTGGTGTTTTAG
>rCnr2
ATGGAGGGATGCCGGGAGCTGGAGTTGACCAACGGCTCCAATGGCGGCTTGGAGTTCAACCCTATGAAGGAGTACATGATCTTGAGTGATGCGCAGCAGATCGCTGTGGCGGTGCTGTGTACCCTGATGGGGCTGCTGAGTGCCCTGGAGAACGTGGCTGTGCTCTATCTCATCCTGTCCTCGCAGCGGCTCCGCAGGAAGCCCTCGTACCTGTTCATCGGCAGCTTGGCCGGAGCTGACTTCCTGGCCAGCGTGATCTTTGCCTGCAACTTCGTCATCTTCCATGTCTTTCACGGTGTGGACTCCAGGAATATCTTCCTGTTGAAGATCGGCAGCGTGACCATGACCTTCACGGCCTCTGTGGGCAGCCTGCTGCTGACTGCTGTTGACCGATACCTATGTCTGTGCTACCCACCTACCTACAAAGCTCTCGTCACCCGTGGGAGGGCACTGGTGGCCCTTGGTGTCATGTGGGTCCTCTCGGCGTTGATCTCCTACCTACCGCTCATGGGGTGGACTTGTTGTCCTAGTCCCTGTTCTGAACTTTTCCCCCTGATCCCCAACGACTACCTCCTGGGCTGGCTTCTTTTCATTGCCATCCTCTTTTCTGGCATCATCTATACCTATGGGTATGTCCTCTGGAAAGCACACCAACATGTAGCCAGCTTGACTGAGCACCTGGACAGGCAGGTGCCTGGGATAGCTCGGATGCGGCTAGACGTGAGGTTGGCCAAGACTCTGGGCCTGGTCATGGCTGTTCTGCTCATATGCTGGTTCCCTGCACTGGCTCTCATGGGCCATAGCCTGGTCACCACACTGAGTGACAAGGTCAAGGAGGCCTTCGCCTTCTGCTCCATGCTGTGCCTTGTTAACTCCATGGTCAATCCTATCATTTATGCCCTGCGGAGTGGAGAGATCCGCTCTGCTGCCCAGCACTGCCTGACAGGCTGGAAGAAATATCTCCAGGGCCTCGGATCTGAGGGGAAAGAAGAAGCCCCAAAGTCCTCAGTTACAGAGACAGAGGCTGAGGTGAAAACCACCACAGGGCCGGGATCCAGAACACCAGGCTGCTCCAACTGCTGA
>rCxc3r1
ATGCCTACCTCCTTCCCGGAATTGGATCTAGAGAACTTTGAGTATGATGACTCTGCTGAGGCCTGTTATTTGGGTGACATCGTGGCCTTTGGGACCATCTTCCTATCTATTTTCTACTCCCTTGTCTTCACGTTCGGTCTGGTGGGGAATCTGTTGGTGGTCCTCGCCCTCACCAACAGCCGGAAGTCCAAGAGCATCACTGACATCTACCTCCTGAACCTGGCCTTGAGCGACCTGCTCTTTGTGGCCACTTTGCCCTTCTGGACTCACTACCTCATCAGCCATGAGGGCCTCCACAACGCCATGTGCAAGCTCACGACTGCTTTCTTCTTCATTGGCTTCTTTGGGGGCATATTCTTCATCACCGTCATCAGCATCGACCGGTACCTCGCCATCGTCCTGGCCGCCAACTCCATGAACAACCGGACAGTGCAACACGGCGTCACCATCAGTCTGGGCGTCTGGGCGGCGGCCATCTTAGTGGCGTCGCCCCAGTTCATGTTCACAAAGAGAAAGGACAACGAATGTTTGGGTGATTACCCCGAGGTCCTGCAGGAAATCTGGCCCGTGCTCCGCAACTCGGAGGTCAACATCCTGGGCTTCGTCCTGCCCTTGCTTATCATGAGCTTTTGCTACTTCCGCATCGTCCGGACGCTGTTTTCCTGCAAGAACCGGAAGAAGGCCAGAGCCATTAGGCTCATCCTCTTGGTGGTTGTTGTCTTCTTCCTCTTCTGGACGCCTTACAACATCGTGATTTTCCTGGAGACTCTCAAATTCTACAACTTCTTCCCTAGTTGTGGCATGAAGAGGGACCTGAGGTGGGCCCTTAGTGTGACGGAGACAGTGGCGTTTAGCCACTGCTGCCTCAACCCCTTTATCTACGCTTTCGCTGGGGAAAAGTTCAGAAGGTACCTGAGACACCTGTACAACAAGTGCCTGGCCGTCCTGTGCGGTCGTCCTGTCCACGCCGGCTTCTCAACAGAGTCCCAGAGGAGCAGGCAGGACAGCATTCTGAGCAGCTTGACTCACTACACAAGCGAGGGAGAGGGATCTCTCCTGCTCTGA
>rCyslt2
ATGGGAGTAACTGGGACCCCCAGCTATTATAGTGACAAGAACTGTACAATAGAAAACTTCAAGAGGGACTTTTACCCTATCATCTACCTGATAATATTTGTCTGGGGAGCCTTGGGAAATGGCTTTTCCATATATGTCTTCCTACAGACTTACAAGAAGTCCACATCTGTGAATGTTTTCATGCTCAACCTGGCCATTTCAGATTTCCTATTCATAAGCACCCTGCCCTTCAGGGCTGACTATAATTTCAGAGGTTCTGATTGGATATTTGGGGACTGGGCCTGCAGAATTATGTCTTATTCTTTATATGTCAACATGTATACTAGCATTTATTTCCTAACTGTGCTGAGTATTGTGCGCTTCCTGGCCACTGCCCACCCCTTCCAGATGCTCCATATCACCAGCGTTAGGAGTGCCTGGATCCTCTGTGGGATTATATGGGTCTTCATCATGGCTTCCTCAGGACTGCTTCTGAAGCATGGCCAAGAGAAGAAAAATAACACTACATTGTGCTTTGAGCTGAATCTCCAAAAGTTTAAAAATCTCGTCATCTTGAACTACATTGCATTAGGGGTGGGCTTCTTGCTTCCATTTTTCATACTCACCATCTGCTACCTGTTGATCATCCGGGTCTTGTTAAAGGTGGAGATTCCAGAATCAGGTCCACGGGATGCTCAGAGGAAGGCACTGACCACTATCGTCATTGCCATGATCATCTTCCTCCTCTGTTTTCTGCCATACCATGCACTTCGGACCATCCACTTGGTCACATGGGATGCAGATTCATGTATGGATGAATTACATAAGGCCACGGTCATCACTCTGACCTTGGCTGCAGCCAACAGCTGCTTCAATCCCTTTCTCTATTATTTTGCTGGAGAGAATTTCAAAGCACGATTAAGGGCTATATTCAGCAAAGATCATCTATAG
>rEdg2
ATGGCAGCTGCCTCTACTTCCAGCCCTGTGATTTCACAGCCCCAGTTCACAGCCATGAACGAACAACAGTGCTTCTACAACGAGTCTATCGCCTTCTTCTATAACCGGAGTGGAAAGTATCTAGCCACAGAATGGAACACTGTGAGCAAGCTGGTGATGGGACTGGGCATCACTGTCTGCGTGTTCATCATGCTGGCCAATCTACTGGTCATGGTGGCAATTTACGTCAACCGCCGCTTCCATTTCCCTATTTATTACTTGATGGCCAACCTGGCTGCTGCAGACTTCTTCGCTGGACTGGCCTACTTCTACCTGATGTTCAACACGGGACCTAATACCCGGAGACTGACCGTGAGCACATGGCTTCTCCGGCAGGGCCTCATCGACACCAGCCTGACGGCTTCTGTGGCCAACCTGCTGGCCATTGCCATCGAGAGGCACATCACAGTTTTCCGAATGCAGCTCCATACACGAATGAGCAACCGACGTGTGGTGGTGGTGATTGTAGTCATCTGGACTATGGCCATTGTGATGGGTGCCATACCCAGTGTGGGCTGGAACTGCATCTGTGATATCGATCATTGTTCCAACATGGCGCCCCTCTACAGTGACTCCTACTTAGTCTTCTGGGCCATTTTCAACCTGGTGACCTTTGTGGTCATGGTGGTTCTCTACGCTCACATCTTTGGCTATGTTCGCCAGAGGACTATGAGAATGTCCCGGCATAGTTCTGGACCCAGGAGGAATCGGGACACCATGATGAGCCTTCTGAAGACTGTGGTCATTGTGCTGGGTGCCTTTATTGTCTGCTGGACTCCGGGATTGGTCTTGCTACTGCTCGATGTGTGTTGCCCGCAGTGCGATGTCCTGGCCTATGAGAAGTTCTTCCTCCTCCTGGCCGAGTTCAACTCGGCTATGAACCCCATCATCTACTCCTACCGCGACAAAGAGATGAGCGCCACCTTCAGGCAGATCCTGTGTTGCCAGCGCAACGAGAACCCCAACGGCCCCACGGAAGGCTCTGACCGCTCGGCCTCCTCCCTCAACCACACTATTCTGGCTGGAGTTCACAGCAATGACCACTCTGTGGTTTAG
>rF2rl1
ATGCGAAGTCTCAGCCTGGCGTGGCTGCTGGGAGGTATCACCCTTCTGGCGGCCTCGGCCTCCTGCAACCGGACCGTGAATGCACCGGGACCCAACAGTAAAGGGAGAAGTCTGATTGGCAGATTGGACACGCCGCCTCCCATCACTGGGAAAGGGGCTCCAGTTGAACCAGGCTTTTCCGTTGATGAATTCTCTGCATCCGTCCTCACCGGGAAGCTGACCACCGTCTTTCTCCCGGTCATCTACATCATTGTCTTTGTAATTGGTTTGCCCAGTAATGGTATGGCCCTCTGGGTCTTCTTCTTCCGAACGAAGAAGAAGCACCCTGCTGTGATTTACATGGCCAACCTGGCCTTGGCAGACCTCCTCTCTGTCATCTGGTTCCCCCTGAAGATCTCCTACCACCTCCATGGCAACGACTGGACCTATGGGGATGCGCTCTGCAAGGTGCTCATTGGCTTTTTCTACGGCAATATGTACTGCTCCATCCTTTTCATGACCTGCCTCAGCGTGCAGAGGTACTGGGTGATCGTGAACCCCATGGGACACTCCAGGAAGAGGGCCAACATCGCTGTTGGCGTCTCCCTGGCCATCTGGCTCCTGATTTTTCTGGTCACCATCCCTCTGTACGTCATGAGGCAGACCATCTACATTCCAGCCTTGAACATCACCACCTGTCACGACGTGCTGCCCGAGGAGGTCCTGGTGGGGGACATGTTCAGTTACTTCCTCTCCCTGGCCATTGGAGTCTTTCTGTTCCCAGCCCTCCTTACTGCGTCTGCCTACGTGCTCATGATCAAAACGCTCCGCTCTTCCGCCATGGACGAGCACTCGGAGAAGAAAAGGCGGAGGGCTATCCGCCTCATCATCACGGTGCTGTCCATGTACTTCATCTGCTTCGCTCCCAGCAACGTGCTGCTCGTCGTGCATTATTTCCTCATCAAAAGCCAGAGGCAGAGCCACGTCTACGCCCTCTACCTCGTCGCCCTCTGCCTGTCCACCCTCAACAGCTGCATAGACCCCTTTGTCTACTACTTTGTTTCGAAAGATTTCAGGGACCAGGCCAGAAACGCGCTCCTCTGCCGAAGCGTCCGCACCGTGAAACGCATGCAGATATCGCTCACCTCCAACAAGTTCTCCAGGAAATCCAGCTCTTACTCCTCCAGCTCAACCAGTGTTAAAACCTCCTACTGA
>rF2rl2
ATGGAGATGAAAGTCCTTATCTTGGTTGGGGTTAGGCTGCTGTTTCTGCCGACCACTGTTTGCCAAAGTGGCATGAAACATGTTTCAGACAACTCAGCCTTAACTGCTGAGAGTTTTAATGGCAACGAACATTCCTTTGAAGAATTCCCACTTTCTGACATAGAGGGCTGGACAGGAGCCACCACAACTATAAAAGCGAAGTGTCCCGAAGAAAGCATTACAACTCTCCATGTGAATAATGCTACCATGGGATACCTGAGAAGTTCCTTAAGTACCAAAGTGATACCTGCCATCTACATCCTGGTGTTTGTGATTGGTGTACCAGCGAACATCGTGACCCTGTGGAAACTCTCCTCAAGGACCAAATCCATCTGTCTGGTCATCTTTCACACCAACCTGGCCATCGCGGATCTCCTTTTCTGTGTCACGCTGCCGTTTAAGATCGCCTACCATCTCAATGGGAACGACTGGGTCTTTGGCGAGGTCATGTGCCGGGTCACCACGGTCGCTTTCTACGGCAACATGTATTGTGCTATTCTCATCCTCACCTGTATGGGCATCAACCGCTACCTGGCCACGGTCCATCCCTTCACATACCGCAAGCTGCCCAAACGCAACTTCACTTTGCTCATGTGTGGCGTGGTGTGGGTCATGGTGGTCTTATATATGTTGCCGTTGGCCATCCTCAAGCAGGAGTACCATCTTGTCCAACCAGGGATCACCACCTGCCACGACGTCCACGACACATGCGAGTCCCCGTTGCCCTTCCAGTTCTACTACTTCGTCTCCTTGGCCTTCTTTGGGTTCCTTATCCCATTTGTGGTCAGTGTCTTCTGTTACACGACTCTCATCCACAAGCTTAACGCGCAGGATCGCAAATGGCTGAGGTACATCAAGGCGGTTCTCCTCATCCTTGTGATTTTCACCATCTGCTTTGCCCCCACCAACATCATACTCATAATTCACCACGCCAACTACTACTACAGCAACACTGATAGCTTGTACTTTATGTATCTCATAGCTCTCTGCCTGGGCAGCCTGAATAGTTGCCTAGACCCATTCCTTTATTTTATCATGTCAAAAATTGTAGATCAGCTGACCTCGTAG
>rF2rl3
ATGTGCTGGCCGCTGCTGTATCCTCTGATGCTCGGGTTCAGCATCAGCCCGGCGGAATGCCAGACGCCCAGCATCTACGACGATGTAGAGAGTACCAGGGAAGGCCAAGAAGCCTCTCTGCGTCCCACAGTAGAACTTAATGAGTCGAAGTCCCCAGACAAGCCTAATCCACGAGGCTTCCCGGGCAAGCCCTGTGCCAACAACAGTGACACGCTGGAGCTCCCAGCCAGCTCTGAAGCACTGCTTCTGGGGTGGGTCCCCACGAGGCTGGTACCTGCCATCTATGGGCTAGTGGTGGTCGTGGGGCTGCCTGCCAATGGGCTAGCGCTGTGGGTGCTGGCCACAAGGGTCCCACGCTTGCCATCCACCATTCTGCTCATGAACCTGGCAGTGGCTGACTTGCTACTGGCCCTGGTGCTCCCACCACGACTGGTTTATCACCTGCGTGGCCAGCGCTGGCCGTTTGGGGAGGCTGCCTGCCGGGTGGCCACAGCTGCCCTCTATGGCCACATGTATGGTTCAGTGTTGCTGCTGGCCGCAGTCAGCCTGGACAGATACCTGGCCCTGGTGCATTCTTTGCGGGCCCGGGCATTGCGTGGTCAACGCCTCACCACCATACTCTGCTTGGTGGCCTGGCTCTCTGCAGCCACTCTAGTCTTGCCACTCACGTTTCATCGGCAGACCTTCCTATTGGCTGGCTCCGATCGCATGCTGTGTCATGATGCGCTGCCATTGGCGGAGCAGACCTCCCATTGGAGACCGGCCTTCATCTGCCTGGCTGTCCTGGGCTGCTTTGTGCCACTGCTGGCCATGGTCCTGTGCTATGGGGCCACCCTTCGTGCACTGGCAGCCAATGGTCAGCGGTACAGCCATGCAGTGAGACTGACAGCCCTGGTCCTGTTCTCAGCAGTGGCCGCTTTCACACCTAGCAATGTGCTTCTGGTGCTGCACTATTCAAACCCAAGCCCTGAGGCCTGGGGCAATCTCTATGGAGCCTATGTTCCCAGCCTGGCACTCAGCACCCTTAACAGCTGCGTAGACCCTTTCATCTACTACTATGTGTCCCACGAGTTCAGGGAGAAGGTACGGGCTATGTTGTGTCGCCAGCTGAAGGCCAGCAGCTCCTCTCAGGCCTCCAGGGAGGCTGGAAGCCGAGGGACTGCCATTTGCTCCTCTACACTTCTGTGA
>rFprl1
ATGGAAGCCAACTATTCCGTCCCTCTGAATGTATCAGAAGTGGTGGTCTATGATTCTACCATCTCCAGAGTTCTGTGGATCCTCTCAATGGTGGTTCTCTCCATTACATTTGTCCTTGGTGTGCTGGGTAATGGACTAGTGATCTGGGTAGCTGGATTCCGGATGGTACACACTGTTACCACTACTTGTTATCTGAATTTAGCTTTGGCTGACTTCTCTTTCACAGCAACTCTACCATTCTTTGTCATCTCAACTGCTATGAAAGAAAAATGGCCTTTTGGCTGGTTTCTGTGTAAATTAGTTCACATTGTGGTAGACATAAACCTCTTTGGAAGTGTCTTCCTGATTGCTTTAATTGCCTTGGACCGCTGCATTTGTGTCCTGCATCCAGTCTGGGCTCAGAACCACCGCACTGTGAGCCTGGCTCGGAAGGTGGTTGTTGGGCCCTGGATTTTAGCTCTGATTCTCACTTTGCCCATTTTTGTTTTCATGACTACAGTTAGAGTTCCTGGAGGTAATGTGTACTGTACATTCAACTATGCATCCTGGGGAAAAACTGTTGAAGAAGTGCTGGACGTAGCAAACACTTGTGAAACAGTTAGAGGGACCATCAGGTTCGTTATTGGCTTCACAATGCCCATGTCCATTGTGGCCATCTGCTATGGACTCATCGCTGTCAAGATCCACAGAAGAGCACTTGTTAATTCCAGTCGTCCCTTACGAGTCCTTACAGCAGTTGTGGTTTCTTTCTTTATCTGTTGGTTTCCCTTTCAACTGGTGGCCCTTTTAGGTACAATCTGGTTCAAAGAGCTATTGTTTAATACTCGTTACGGAATTCTTAAGATGTGGGTTAACCCAACCAGCTCATTGGCCTACTTCAATAGTTGCCTCAATCCAATGCTCTATGTTTTCATGGGCCAGGACTTCCGAGAGAGACTGATTCATTCTCTGCCTTCCAGTTTGGAGAGAGCTCTGAGTGAGGACTGTGGCCAAACCAGTGATACAGGCACAAATTCTGCTTTACCTCCTGCAGACATTGAGATAAAAGCAATATGA
>rFprrs2
ATGGAAACCAACTACTCCATTCCAATGAGTGGATCAGAAGTAATGGTTAATGATTCTACCATCTCCAGAGTTCTGTGGATCCTCACAATGGTGGTTCTGTCCATCACATTTGTCCTTGGTGTTCTGGGTAATGGACTAGTGATCTGGGTAGCTGGATTCCGGATGGCACACACTGTCACCACCACCTGTTATCTGAATCTAGCTTTGGCTGACTTCTTTTTCACAGCGACTCTACCATTTTTCATCATCTCAACTGCTATGGAAGGAAAATGGCCTTTTGGCTGGTTCCTGTGCAAATTACTTTATATTATTGCAGATGTCAATGGAATTGGAAGTATCTTCCTGATTACTTTAATTGCCTTGGACCGCTGTATTTGTGTCGTGCATCCAGTCTGGGCTCAGAACCACCGCACTGTGAGCCTGGCTAGGAAGGTGGTTATTGGACCCTGGATTTTTGGTCTGATTCTCAGTTTGCACATTTTTATTTTCATAAGTACATATAGAGTTTCTGGAGGGGATGTGTACTGTGTATACTACTTTCCATCCTGGGGTAACACTGATGAGGAAATGTTGAACACAGTTTTCATTTTTACAACTGCTCTAGGGATCATCAAGTTCATTATTATCTTCATAATACCCATGTCCATTGTTTCCATCTGCTATGGACTCATTGCTGTCAAGATCCAGAGAAGAGCCCTTGTTAATTCTAGCCGTGCTTCACGAGTCCTAAAGGCAGTTGTGGCTTCCTTCTTTATCTGTTGGTTTCCCTTTCAACTGGTTGCCCTTTTAAGCCTAGTGTGGTTTAAAGAGAGATTGTTAAATGATGAGTATAAAATTATTGACATGTTGATTATGCCAACCAACTCATTGGCCTTCTTCAATAGTTGCCTCAATCCAATACTCTATGTTTTCTTTGGCCAGGACTTCCGAAAAAGACTGATTCATTCTCTGCCTTCCAGTTTGGAGAGAGCCCTAAGTGAGGACTCTGGTCAAACCAGTAATACTGGCACCAATTCTGCTTTACCTTCTGCAAACATTGAGATGATGTCAACA
>rFprrs3
ATGGAAGCCAACTCCTCCATCCCTCTGAATGGATCAGAAGTGGTGTTTTATGATTCTACCACCTCTACAGTTCTGTGGATCCTCTCAGTGGTAGTCCTCTCCATAACCTTTGTCCTTGGTGTGCTAGGTAATGGGCTTGTGATTTGGGTGGCTGGGTTCCGAATGGCACACACTGTTACTACCATCTGTTATCTGAACCTGGCTTTGGGTGACTTCTCTTTCATGGCTACTTTACCAATACACATCATCTCAATGGTCATGAAAGGAAAATGGCTTTTTGGATGGTTCCTTTGCAAATTTGTTCACAGCATTGTACATATAAACCTTTTTGCAAGTGTTTTCCTGATCACTCTCATTGCCATGGACCGTTGTACTTGTGTCCTGCACCCAGTATGGGCTCAAAATCACCGAACTGTGGGTCTAGCAAGAAAAGTGGTTGTTGGAGCTTGGATTCTTTCTCTGCTGCTTACTTTGCCACATTTTCTCTTCTTGACTACAGTGAGAGATCCAAGAGGTGAAGTGCATTGTACATGTAACTTTGAATCTGTGGTTGCAAACCCTGAGGAGCAGTTAAAGGTGTCAATTATTGTGAGCACAGCTATAGGAATCATAAGTTTTATTATTGGCTTCAGCCTACCCATGTCCTTCATTGCCATTTGCTATGGTCTCATGGCTGTCAAGATTTGCAGAAAAGATTTTCTGAATTCCAGCCGCCCCTTACGTGTTCTCAGTGCTGTAGCAATTTCCTTCTTTATGTGTTGGTTCCCTTTTCAACTGATTATTCTTTTAGGTAATATCTGGAATAAGGAGACACCGAATAGCATTCACATATTGCTGAACCCAGCAAGCACACTGGCCTCCTTCAACAGCTGTCTCAACCCAATACTTTATGTCTTCCTTGGTCAAGAATTTAGGGAGAAACTGATTCATTCCCTGTCAGCCAGTCTGGAGAGGGCCCTGCAAGAAGACTCAGTCCTGAACGATGGCAAAAGCAGCAATTTTTCTTCATGTCCTGCAGATTCTGAATTATAG
>rFprrs4
ATGGAAGCCAACATCTCAATGCCTCGAAATGGATCAGAAGTTGGGTTTTATGATTCTACCACCTCTACAGTTCTGTGGATCCTCTCACTAGTGGTTCTCTGTATAACCTTTGTCCTTGGTGTTCTAGGTAATGGGCTTGTGATTTGGGTATCTGAGTTCCGGATGGCACACACTGTGACCACTGTCTGTTATCTGAACTTGGCTTTGAGTGATTTCTCTTTCATGGCTACTCTACCACTTCAGATCATCTCAATGGTCATGAGAGGAAAATGGCTTTTTGGTTGGTTTCTTTGCAAATTGGTTCACATCATTGCAAACATAAATCTTTTTGTAAGTATCTTCCTAATTACTCTCATTGCCATGGATCGCTGTACTTGTGTCCTGCACCCAGTATGGTCTCAGAATCACCGAACTGTGAGTCTGGCCAGAAAAGTGGTTGTTGGAGCTTGGATATTTGCTCTGCTGCTTACCTTGCCACATTTTCTCTTCTTGACTACAGTGAAAGATGCAAGAGGGGAAGTGCACTGTATATCTAAATTTGAATCCTGGGTTGCAACCCCTGAGGAGCAGTTAAAGGTGTCTATTACTGCTACCACAGCTTCAGGAATCATCAATTTCATTATTGGATTCAGCATGCCCATGTCTTTCATTGCTATCTGTTATGGACTCATGGCTGTCAAGATCTGCAGAAGAGGCTTTGTGAAATCCAGCCGTCCCTTACGTGTCCTCACTGCTGTAGCAGTGTCCTTCTTTGTCTGTTGGTTCCCTTTTCAATTGATTATGCTTTTAGGCAATATCTTGAACAAAGAGACACTGAGTATTATTCATATATTGGTTAACCCAGCAAACACTTTAGCCTCCTTTAACAGCTGCCTCAACCCAATACTCTATGTCTTTCTCGGTCAGGAATTCAGGGACAGACTAATGCATTCTTTGTCTGCCAGTCTGGAGAGGGCCCTAAGGGAAGACTAG
>rFshr
ATGGCCTTGCTCCTGGTCTCCTTGCTGGCATTCTTGGGCACGGGATCTGGATGTCATCACTGGCTGTGTCATTGCTCTAATAGGGTCTTTCTCTGCCAAGACAGCAAGGTGACAGAGATTCCGACCGACCTCCCCCGGAACGCCATTGAACTGAGGTTTGTGCTCACCAAGCTTCGAGTCATCCCGAAAGGATCATTTGCTGGATTTGGAGACCTGGAGAAAATAGAGATCTCTCAGAATGATGTCTTGGAAGTAATAGAGGCAGATGTGTTCTCCAACCTACCCAAGTTGCATGAAATTAGGATTGAAAAGGCCAACAATCTTCTGTACATCAACCCGGAGGCCTTCCAGAATCTCCCCAGTCTCAGATATCTGTTAATATCCAACACAGGCATTAAGCACTTGCCAGCTGTTCACAAGATCCAGTCTCTCCAAAAGGTTCTACTAGACATTCAAGATAACATAAACATCCACATCGTTGCCAGGAACTCCTTCATGGGACTGAGTTTTGAAAGTGTGATTTTATGGCTGAGTAAGAATGGGATTGAAGAAATACACAACTGTGCATTCAACGGAACTCAGCTAGATGAACTGAATCTAAGCGATAACAATAATTTGGAAGAATTGCCTAATGACGTTTTCCAGGGAGCCTCTGGGCCAGTCATTTTAGATATCTCAAGGACAAAGGTCCATTCCTTACCAAACCATGGCTTAGAAAATCTGAAGAAGCTGAGGGCCAGGTCAACATACCGCTTGAAAAAGCTCCCTAATCTGGACAAGTTTGTCACCCTCATGGAGGCCAGCCTCACCTACCCCAGCCACTGCTGTGCTTTTGCAAACTTGAAGCGGCAAATCTCTGAACTTCATCCAATTTGCAACAAGTCTATTTTAAGGCAAGATATTGATGATATGACTCAAATTGGGGATCAGAGAGTCTCTCTGATAGATGATGAACCCAGTTATGGAAAAGGATCTGACATGATGTACAATGAATTTGATTATGACTTATGTAATGAAGTTGTTGATGTGACCTGCTCACCAAAGCCAGATGCATTTAATCCATGTGAAGATATCATGGGGTACAACATCCTCAGGGTCTTGATATGGTTTATTAGCATCCTGGCCATTACTGGGAACACCACAGTGCTGGTGGTCCTGACCACAAGCCAATACAAACTAACTGTGCCCCGGTTTCTTATGTGTAACCTCGCCTTCGCTGATCTCTGCATAGGCATCTACTTGCTACTTATAGCATCAGTTGACATCCATACCAAGAGCCAGTACCACAACTATGCCATTGACTGGCAAACAGGAGCAGGCTGTGATGCTGCTGGCTTTTTCACTGTCTTTGCCAGTGAACTGTCAGTCTACACATTGACAGCCATCACCCTAGAAAGATGGCATACCATCACACATGCTATGCAACTGGAATGCAAGGTGCAGCTCCGGCATGCTGCCAGCGTCATGGTATTGGGCTGGACTTTTGCCTTCGCAGCTGCTCTCTTCCCCATCTTTGGCATCAGTAGCTACATGAAAGTGAGCATCTGCCTGCCCATGGATATCGACAGCCCTTTGTCACAGCTGTATGTTATGGCCCTCCTTGTCCTCAATGTCCTGGCCTTTGTGGTCATCTGTGGCTGCTATACCCACATCTACCTCACAGTGAGGAATCCTACCATTGTGTCCTCATCAAGCGACACCAAGATTGCCAAGCGCATGGCCACACTCATCTTCACAGACTTTCTCTGCATGGCCCCCATTTCATTCTTTGCCATTTCTGCCTCCCTCAAGGTGCCGCTCATCACTGTGTCCAAGGCCAAGATTCTCCTAGTTCTGTTCTACCCCATCAATTCTTGTGCCAATCCTTTCCTCTACGCCATTTTCACCAAGAACTTCCGCAGGGACTTCTTCATCCTGCTGAGCAAGTTTGGCTGTTATGAAATGCAAGCCCAGATTTACAGGACAGAAACCTCATCCGCTACCCACAACTTCCATGCCCGAAAGAGCCACTGCTCCTCAGCTCCCAGAGTCACCAATAGTTACGTGCTTGTCCCTCTTAATCATTCATCCCAGAACTAA
>rGalr2
ATGAATGGCTCCGGCAGCCAGGGCGCGGAGAACACGAGCCAGGAAGGCGGTAGCGGCGGCTGGCAGCCTGAGGCGGTCCTTGTACCCCTATTTTTCGCGCTCATCTTCCTCGTGGGCACCGTGGGCAACGCGCTGGTGCTGGCGGTGCTGCTGCGCGGCGGCCAGGCGGTCAGCACCACCAACCTGTTCATCCTCAACCTGGGCGTGGCCGACCTGTGTTTCATCCTGTGCTGCGTGCCTTTCCAGGCCACCATCTACACCCTGGACGACTGGGTGTTCGGCTCGCTGCTCTGCAAGGCTGTTCATTTCCTCATCTTTCTCACTATGCACGCCAGCAGCTTCACGCTGGCCGCCGTCTCCCTGGACAGGTATCTGGCCATCCGCTACCCGCTGCACTCCCGAGAGTTGCGCACACCTCGAAACGCGCTGGCCGCCATCGGGCTCATCTGGGGGCTAGCACTGCTCTTCTCCGGGCCCTACCTGAGCTACTACCGTCAGTCGCAGCTGGCCAACCTGACAGTATGCCACCCAGCATGGAGCGCACCTCGACGTCGAGCCATGGACCTCTGCACCTTCGTCTTTAGCTACCTGCTGCCAGTGCTAGTCCTCAGTCTGACCTATGCGCGTACCCTGCGCTACCTCTGGCGCACAGTCGACCCGGTGACTGCAGGCTCAGGTTCCCAGCGCGCCAAACGCAAGGTGACACGGATGATCATCATCGTGGCGGTGCTTTTCTGCCTCTGTTGGATGCCCCACCACGCGCTTATCCTCTGCGTGTGGTTTGGTCGCTTCCCGCTCACGCGTGCCACTTACGCGTTGCGCATCCTTTCACACCTAGTTTCCTATGCCAACTCCTGTGTCAACCCCATCGTTTACGCTCTGGTCTCCAAGCATTTCCGTAAAGGTTTCCGCAAAATCTGCGCGGGCCTGCTGCGCCCTGCCCCGAGGCGAGCTTCGGGCCGAGTGAGCATCCTGGCGCCTGGGAACCATAGTGGCAGCATGCTGGAACAGGAATCCACAGACCTGACACAGGTGAGCGAGGCAGCCGGGCCCCTTGTCCCACCACCCGCACTTCCCAACTGCACAGCCTCGAGTAGAACCCTGGATCCGGCTTGTTAA
>rGpr119
ATGGAGTCATCTTTCTCATTTGGAGTGATCCTTGCTGTCCTGACCATCCTTATCATTGCTGTTAATGCGCTGGTGGTTGTGGCTATGCTGCTATCAATCTACAAGAATGATGGTGTTGGCCTTTGCTTCACCTTAAATCTGGCCGTGGCTGATACCTTGATTGGCGTGGCTATTTCTGGGCTAGTTACAGACCAGCTCTCCAGCTCTGCTCAGCACACACAGAAGACCTTGTGTAGCCTTCGGATGGCATTCGTCACTTCTTCTGCAGCCGCCTCTGTCCTCACGGTCATGCTGATTGCCTTTGACAGGTACCTGGCCATTAAGCAGCCCCTCCGTTACTTCCAGATCATGAATGGGCTTGTAGCCGGAGGATGCATTGCAGGGCTGTGGTTGATATCTTACCTTATCGGCTTCCTCCCACTTGGAGTCTCCATATTCCAGCAGACCACCTACCATGGGCCCTGCACCTTCTTTGCTGTGTTTCACCCAAGGTTTGTGCTGACCCTCTCCTGTGCTGGCTTCTTCCCAGCTGTGCTCCTCTTTGTCTTCTTCTACTGTGACATGCTCAAGATTGCCTCTGTGCACAGCCAGCACATCCGGAAGATGGAACATGCAGGAGCCATGGTTGGAGCTTGCCGGCCCCCACGGCCTGTCAATGACTTCAAGGCTGTCCGGACTGTATCTGTCCTTATTGGGAGCTTCACCCTGTCCTGGTCTCCGTTTCTCATCACTAGCATTGTGCAGGTGGCCTGCCACAAATGCTGCCTCTACCAAGTGCTGGAAAAATACCTCTGGCTCCTTGGAGTTGGCAACTCCCTGCTCAACCCACTCATCTATGCCTATTGGCAGAGGGAGGTTCGGCAGCAGCTCTGCCACATGGCCCTGGGGCTACTTGCTGATGGCAGTACACAACCCCAAATTGAGACACTGAAAGGGAAGGAAGAGAGAAAGAAGGTAGGAAGAAAGACGCTGTACACATGTGATGCACAGACGCTGTACACATGTGATGCACAGACGCTGTACACATGTGATGCACAGACGCTGTACACATGTGATGCATGTGATACACAGACACTGTACACATGTGATGCACAGACGCTGTACACATGTGATGCACAGACGCTGTACACATGTGATGCACAGACGCTGTACACATGTGATGCACAGACGCTGTACACATGTGATGCACAGACACTGTACACATGTGATACACAGACGCTGTACACATGTGATGCACAGACGCTGTACACATGTGATGCACAGACGCTGTACACATGTGATGCACAGACGCTGTACACATGTGATGCACAGACGCTGTACACATCAAGTTTGGTAACTGGCCAAACTGAGCAGACACCACTGAAACGAGCAAACATGAGTGATCCTCTGAGGACATGCAGGGGATAA
>rGpr31
ATGGAGCGCACCAACTGCTCAGCGGCCAGCCCTGTGGTGGAGACAGCCGTGGGCGCCATGCTGACACTGGAGTGTGTGCTGGGCCTTATGGGCAATGCTGTGGCCCTCTGGACCTTCTTTTACCGTCTCAAAGTGTGGAAGCCTTATGCCGTCTACCTGTTCAACCTGGTGGTGGCTGACCTGCTGCTGGCCACCAGTCTGCCATTCTTAGCTGCCTTCTATCTGAAGGGCAAGACCTGGAAGCTCGGCCACACGCCCTGCCAAGTCCTGCTCTTCCTGCTGACATTCAGCCGTGGTGTGGGGGTAGCCTTCCTGACGACAGTGGCTCTAGACCGGTATCTGCGTGTGATCCATCCTCGGCTCAGAGTTAACTTGCTGTCTCTGAAGGCAGCTTGGGGCATCTCCAGCCTCATCTGGCTTCTGATGGTTGTTCTCACTCCCCAAAACCTGCTCATTTGCAAGACTACCCAGAATTCCACGGAGTGCCCCAGCTTCTACCCCGTAGGAGAGACCAAAGCCAGTGCCACCTGCCAGGAGGTACTCTTCTTCCTTCAGGTCCTGATTCCCTTTGCCCTCATCTCCTTCTGCAACAGTGAGCTCATCAGGACCCTCCAGAAGAGACTCCGAGAGTCTGACAAACAGCCCAGGATCCGGAGGGCCAGGGTGCTGGTTGCCATGGTGCTGCTACTGTTCGGGCTGTGCTTCCTGCCTAGCGTCCTGACCAGGGTTCTGGTGCACATCTTTCAGGAATTTGAGAGCTGCACTGTCCAGAAAGCCATGGTGCAGGCCTCTGACATCGCAGGCAGCCTCACCTGCCTGCACAGTGCACTGAGCCCGGCCATTTACTGCTTCTCCAATCCAGCCTTCACCCACTCATACCGGAAGGTGCTCAAAAGCCTTCGGGGCATGAGGAAGGTAGCAGAATCACCTAGCTCCAACCTCAGGGACTCCATTTCCTGA
>rGpr33
ATGGATCGGGTCAACTCCTCTGGTCACGTGATCAGCGTGTCTCCCTCACTAACAAACAGCACTGGTGTTCCAACTCCTGCCCCCAAAGCAATCATTGCTGCGGCTTTGTTCATGTCATTTATAATCGGTACCATCAGCAACGGCCTCTACCTGTGGATGCTAAAATTCAAGATGCAAAGGACTGTCAATACTCTCTTGTTTTTCCATCTCATTCTCTCCTATTTTATTTCCACATTGATTCTGCCCTTCATGGCCACCTCCTTCCTTCAGGACAATCACTGGGCCTTCGGAATGTTGACCGTTATCACCTCACCCTTCACCCGGTGTGGTCCCAGCAGCTGGGCTTCCCGAATTGCCTTGAGAATCTGGATTTCGGCCGCTATCCTCAGCATACCCTATTTAGTTTTCAGGGAGACGCACGATGACCATAAAGGAAGAATTAAATGCCAGAATAACTACATCGTGGGTACTAACTGGGAGAGCAGCGAGCATCAAACCTTAGGGCAATGGATTCATGCAGCCTGTTTCGGCGGCCGCTTCTTGCTGGGTTTCCTGCTACCTTTCCTTGTTATCGTCTTTTGCTACAAACGAGTGGCCACCAAGATGAAAGATAAGAGACTCTTTAAATCCAGCAAGCCCTTCAAAGTCATGCTGACTGCTGTCGTCTCTTTCTTTGTGTGTTGGATGCCCTACCACGTACACAGTGGCTTGGTCCTCACTAAGAGCCAGCCACTACCTTCACAGCTGACACTGGGACTCGCAGTGGTGACTATTTCTTTTAATACTGTGGTTTCTCCCATTCTCTCTCTATTCACTGGGGAGAATTTCGAGGTTTTCAAGAAATCTATTCTTGCTCTATTTAAGTCAACATTCAATGATGGCTCTGCTACAGAAAGGTCACAAACCCTGAACTCAGAAATTGACATTTAA
>rGpr35
ATGAACAATACAAATTGTAGCATCCTCCCGTGGCCTGCTGCAGTCAACCACGTCTTCACCATCTACTTGGTCTTGCTGCTGGTGCTGGGCCTGCTGCTCAATGGCCTGGCACTCTGGGTATTCTGCTATCGCATGCACCAGTGGACGGAGACCCGAGTCTATATGACCAACCTGGCTGTGGCTGACGTCTGCCTGCTCTGCTCCTTGCCATTCGTGCTGTACTCCCTGAAATACAGTACTTCGGACACACCCATCTGCCAGCTCTCACAGGGCATCTACCTGGTCAACAGGTACATGAGCATAAGCTTGGTCACCGCCATTGCTGTGGACCGCTATGTGGCAGTGCGGCATCCCCTGCGTGCCCGTGAGCTGCGGTCCCCACGGCAGGCTGGAGCAGTGTGTGTGGCCCTCTGGGTGATAGTGGTCACCTCCCTGGTACTGCGCTGGCGCCTGGGGATACAGGAGGGTGGCTTCTGCTTCAGCAGCCAAAATCGGTACAACTTCAGCACCACTGCCTTCTCGCTGCTGGGATTCTACCTGCCGCTGGCCATAGTGGTCTTCTGCTCTTTGCAGGTTGTGACTGCGTTGGCCCGAAGGCCAGCCACTGACGTGGGGCAGGTGGAGGCCACTCAGAAGGCCACCCGCATGGTCTGGGCCAACTTGGCCGTGTTTATCATCTGCTTCCTGCCCCTGCATTTGATCCTGACAGTGCAGGTCTCCCTGAACCTCCACACCTGCGCTGCCCGAAACATCTTCAGCCGTGCCCTGACAATCACAGCCAAGCTCTCAGACATCAACTGCTGCCTGGATGCCATCTGTTACTACTACATGGCCAAAGAGTTCCAGGATGCGTCCTTGCCGGCCACAGCCTCTAGCACACCCCACAAGAGCCAAGATACTCAGAGCCTGAGCCTCACCTAG
>rGpr39
ATGGCTTCATCCAGTGGCTCCAGCAACATCTGCTCCCGAGTCATCGATCACAGCCATGTCCCTGAGTTCGAAGTGGCCACTTGGATCAAAATCACCCTCACCTTGGTGTACCTGATCGTCTTCGTGGTAGGCATCTTGGGCAATAGCGTCACCATCCGGGTTACGCAGGTATTGCAGAAAAAGGGCTATTTGCAGAAGGAGGTGACAGATCACATGATCAGTTTGGCTTGTTCAGATATCTTGGTCTTTTTGATTGGCATGCCCATGGAGTTCTACAGCATCATCTGGAACCCCCTGACCACACCCAGCTATGCTCTGTCCTGCAAGCTCCACACGTTCCTCTTTGAGACGTGTAGCTACGCCACATTGCTGCATGTGCTGACCCTCAGCTTTGAGCGCTACATTGCCATTTGTCATCCCTTCAGATATAAGGACGTGTCTGGACCTTGCCAGGTGAAACTGCTGATCGGCTTTGTATGGGTCACCTCCGCTCTGGTGGCACTGCCCTTGCTCTTTGCCATGGGTATTGAGTACCCTCTGGCGAACGTCCCCACTCACAAGGGACTCAACTGTAACCTCTCTCGTACCCGCCACCACGATCATCCTGGAGACTCCAATATGTCCATCTGCACGAACCTCTCCAGCCGTTGGGAGGTCTTCCAGTCCAGCATCTTTGGGGCCTTCGCTGTTTACCTGGTGGTCCTGGTGTCTGTGGCTTTCATGTGTTGGAACATGATGAAAGTGCTAATGAAGAGCAAGCGGGGTACTCTGGCAGGGACCGGACCACAGCTGCAGCTGCGGAAGTCAGAGAGTGAGGAGAGCCGGACAGCGAGAAGACAGACCATCATATTCCTGAGACTGATCGTGGTGACACTGGCCGTGTGTTGGATGCCAAATCAGATCCGACGGATCATGGCCGCAGCAAAACCCAAACATGACTGGACCAAGTCGTACTTCAAGGCGTACATGATCCTCCTCCCCTTCTCCGACACCTTCTTCTACCTCAGCTCCGTGGTCAACCCTCTCCTCTACAACGTGTCTTCTCAGCAGTTCCGGAAGGTTTTCTGGCAGGTTCTCTGCTGCCGGCTGACTCTGCAGCATGCCAACCAGGAGAAACAGCAGCGTGCCTACTTCAGCTCTACCAAAAACAGCAGCCGCTCAGCCCGAAGCCCGCTCATCTTCCTAGCCTCCCGGCGTAGTAACTCTTCCTCCCGGAGAACTAACAAGGTTTTCTTAAGCACTTTTCAGGCGGAGGCTAAGCCTCTAGAGGGCGAGCACCAGCCCTTGAGTCCTGAGTCACCACAGACCGGCTCAGAGACCAAACCTGCTGGTTCCGCCACAGAAAATAGTTTACAGGAGCAGGAAGTGTGA
>rGpr4
ATGGACAACAGCACGGGCACGTGGGAGGGCTGCCATGTGGACTCTCGAGTGGACCACCTCTTCCCACCATCCCTCTACATCTTCGTCATCGGGGTGGGGCTGCCCACCAACTGCCTGGCCCTGTGGGCAGCCTACCGCCAGGTGCGCCAGCGCAATGAGCTGGGCGTCTACCTGATGAACTTGAGCATCGCAGACCTGCTGTACATCTGTACGCTGCCGCTGTGGGTCGACTACTTCCTCCACCATGACAACTGGATCCACGGCCCCGGCTCCTGCAAGCTCTTTGGCTTCATCTTCTACAGCAACATCTACATCAGCATCGCCTTCCTGTGCTGCATCTCCGTGGACCGCTACCTGGCTGTGGCCCATCCGCTGCGCTTTGCGCGCCTGCGCCGGGTCAAGACAGCAGTAGCTGTGAGCTCCGTGGTCTGGGCCACCGAGCTAGGCGCCAACTCGGCACCGCTCTTTCATGACGAGCTCTTTCGTGATCGCTACAACCACACCTTCTGCTTCGAGAAGTTCCCCATGGAGCGCTGGGTGGCCTGGATGAACCTGTACCGCGTCTTTGTGGGGTTCCTCTTCCCCTGGGCACTCATGTTGCTGTGCTACCGCGGCATCCTGCGGGCCGTACAGAGCAGTGTGTCCACCGAGCGCCAGGAGAAAGTCAAGATCAAACGCCTGGCCCTGAGCCTCATCGCCATCGTGCTGGTGTGCTTTGCACCCTACCATGCTCTCTTGCTGTCTCGCAGCGCTGTCTATCTGGGCCGGCCCTGGGACTGTGGCTTCGAGGAGCGAGTCTTCTCTGCCTACCACAGCTCCCTAGCCTTCACCAGCCTCAATTGCGTGGCTGACCCCATCCTCTACTGCCTGGTCAACGAGGGTGCCCGTAGTGACGTGGCCAAAGCCCTGCACAACCTCCTCCGCTTCCTGGCCAGCAACAAGCCCCAGGAGATGGCCAATGCTTCCCTCACCCTGGAGACACCATTGACCTCCAAGAGGAGCACCACCGGCAAAACGTCTGGGGCTGTCTGGGCAGTGCCTCCCACTGCCCAGGGGGACCAGGTGCCACTGAAGGTGCTGCTGCCCCCGGCACAGTGA
>rGpr45
ATGGCCTGTAACAGCACGCCCATCGGGACGTACCAACATCTGCTGCTGAACGCGAGCAACACTCTGGACCCTGGGGCCACCCCACTGTCCGCACCGCTCAGGATTTCGCTGGCAATAATGATGCTGCTGATGATTGTGGTAGGATTCCTCGGCAACACGGTGGTCTGCATCATCGTGTACCAGAGGCCAGCCATGCGATCAGCCATCAACTTACTGCTGGCCACCCTGGCCTTCTCCGACATCATGCTGTCCTTATGCTGCATGCCTTTCACCGCCATCACCCTCGTCACTGTTCGATGGCACTTCGGGGACCACTTTTGTCGGCTTTCAGCTACTCTCTATTGGTTTTTTGTCCTGGAGGGCGTGGCCATCCTGCTTATCATTAGTGTGGACCGATTTCTCATCATCGTGCAGCGTCAGGACAAGCTGAACCCACGCAGAGCTAAGGTGATCATCGCGGCCTCCTGGGTGCTGTCTTTCTGCATCTCTGCGCCCTCATTCACTGGCTGGACGTTCATGGAGGTGCCTGCTCGGGCCCCACAGTGCGTGCTGGGCTACACTGAGTTCCCAGCTGAACGTGCCTATGTGGTGACACTGGTGGTGGCAGTTTTCTTTGCGCCTTTCGGCGTCATGCTGTGCTCCTATCTGTGCATCCTCAATACGGTGCGGAAGAATGCTGTCCGTGTGCACAACCAGTCGGACAGCCTGGACCTCAGACATCTGTCGGGGGCTGGCCTGAGACGTCTTCGGCGGCAGCAGCAGCAGGCCAGCCTGGACCTGAGCTTCAAAACCAAGGCCTTCACCACCATCCTCATCCTCTTCGTGGGCTTTTCGCTCTGCTGGCTGCCGCATTCGGTCTACAGCCTGCTGTCTGCGTTCAGCCGGCGGTTCTATTACAGCGCCTCCTTCTACACCACCAGCACGTGCGTCCTGTGGCTCAGTTACCTCAAGTCTGTCTTCAACCCCATCGTCTACTGCTGGAGGATCAAAAAATTCCGCGAGGCCTGCATAGAGTTGCTTCCCCAAACCTTCCAAATCCTCCCTAAAGTGCCTGAGCGGATCCAGAGGAAAATCCAGCCAAGCACCGTCTATGTGTGCAACGAAAACCAATCCACTGTCTAG
>rGpbar1
ATGATGTCACACAACACCACTGAGCTGTCAGCCATTCCCAGAGGGGTTCAGGAGCTTTCCCTGGTCCTGGCAAGCCTCATCGTCATCGCCAACCTGCTCCTGGCCCTAGGCATTGTCCTGGACCGCCACTTACGCAGCCCACCTGCTGGCTGCTTCTTTCTAAGCCTACTACTAGCTGGGCTACTCACAGGGTTGGCACTGCCCACGCTGCCTGGGCTATGGAATAGGAGCCATCAGGGGTACTGGTCCTGCCTCCTTCTCCACTTGGCCCCCAACTTTTGTTTCCTCTCCCTGCTTGCCAATCTGCTGCTGGTGCATGGGGAACGCTACATGGCAGTGTTGCAGCCACTCCGGCCCCATGGGAGTGTGCGGCTAGCCCTGTTCCTCACCTGGATCAGCTCCCTGCTCTTTGCCAGCCTGCCTGCTCTGGGCTGGAACCACTGGAGTCCTGGTGCCAACTGCAGCTCCCAGGCTATCTTCCCAGCCCCCTACCTTTACCTCGAAGTCTATGGGCTCCTGCTGCCCGCTGTGGGGGCCACTGCCCTTCTCTCTGTCCGAGTGTTGGCCACTGCCCACCACCAGCTGCGGGAGATCCGCAGACTGGAGCGGGCGGTGTGCCGTGATGCACCCTCAACCCTAGCGAGGGCTCTCACCTGGAGGCAGGCTAGGGCACAGGCAGGAGCCACACTGCTCTTTTTGCTGTGTTGGGGGCCCTATGTGGCCACATTGCTCCTGTCAGTCTTGGCCTATGAGCGGCGGCCACCACTAGGGCCTGTAACTCTGTTATCTCTCATCTCATTGGGCAGTGCCAGTGCTGCAGTTGTGCCTGTGGCCATGGGTCTGGGTGATCAGCGCTACACGGCCCCCTGGAGGACAGCTGCCCAAAGGTGGCTACAAGTGCTTCGAGGAAGACCCAAGAGGGCCAATCCAGGCCCCAGCACTGCCTACCACTCCAGTAGCCAATGCAGCACTGACTTGGACTTGAATTAG
>rHtr2b
ATGGCTTCATCTTATAAAATGTCTGAACAAAGCACAATTTCTGAGCACATTTTGCAGAAAACATGTGATCACCTGATCTTGACTGACCGTTCTGGATTAAAGGCAGAATCAGCAGCAGAGGAAATGAAGCAGACTGCCGAGAACCAGGGGAATACAGTGCACTGGGCAGCTCTCCTGATCTTCGCGGTAATAATCCCCACCATTGGCGGGAACATCCTGGTTATTCTGGCTGTTTCACTGGAGAAAAGGCTGCAGTACGCTACCAACTACTTTCTAATGTCCTTGGCGGTGGCTGATTTGCTGGTTGGATTGTTTGTGATGCCGATTGCTCTCTTAACAATCATGTTTGAGGCTACATGGCCCCTCCCACTGGCCCTGTGTCCTGCCTGGTTATTCCTTGATGTTCTCTTTTCAACTGCCTCCATCATGCATCTCTGTGCCATTTCCCTGGATCGCTATATAGCCATCAAAAAGCCAATTCAGGCCAATCAGTGCAATTCCCGGACTACTGCATTCGTCAAGATTACGGTGGTATGGTTAATTTCAATAGGCATCGCCATCCCAGTCCCTATTAAAGGAATAGAGGCTGATGTGGTCAACGCACACAACATCACCTGTGAGCTGACAAAGGACCGCTTTGGCAGTTTCATGCTCTTTGGGTCACTGGCTGCTTTCTTTGCACCTCTCACCATCATGATAGTCACCTACTTTCTCACCATTCACGCTTTGCGGAAGAAAGCTTACTTGGTCAGAAACAGGCCACCTCAACGCCTAACACGGTGGACTGTGTCCACAGTTCTCCAAAGGGAAGACTCATCCTTTTCATCACCAGAAAAGATGGTGATGCTGGATGGCTCTCACAAGGATAAAATTCTACCTAACTCAACTGATGAGACACTGATGAGAAGAATGTCCTCAGCAGGAAAAAAACCAGCCCAGACCATTTCTAATGAACAGAGAGCCTCAAAGGTCCTTGGAATTGTGTTTCTCTTCTTTCTGCTTATGTGGTGCCCCTTTTTCATTACAAACGTAACTTTAGCTCTGTGTGATTCCTGCAACCAGACTACTCTCAAAACACTCCTGCAGATATTTGTGTGGGTAGGCTACGTTTCCTCGGGAGTGAATCCTTTGATCTATACCCTCTTCAATAAGACATTTCGGGAAGCATTTGGCAGGTACATCACCTGCAATTACCAGGCCACAAAGTCAGTAAAAGTGCTTAGAAAGTGTTCTAGTACACTCTATTTTGGGAATTCAATGGTAGAAAACTCTAAATTTTTCACAAAACATGGAATTCGAAATGGGATCAACCCTGCCATGTACCAGAGCCCAGTAAGGCTCCGAAGTTCAACCATTCAGTCTTCATCCATCATTCTCCTCAATACATTTCTCACTGAAAACGATGGTGACAAAGTAGAAGACCAAGTCAGCTACATATAG
>rHtr5a
ATGGATCTGCCTATAAACTTGACCTCCTTTTCTCTCTCTACTCCCTCCACTTTGGAACCTAACCGCAGCTTGGACACGGAAGCCCTGCGCACTAGTCAGTCTTTTCTCTCAGCTTTCCGAGTGCTAGTCCTGACTTTGCTGGGCTTTCTAGCTGCCGCCACGTTCACTTGGAACCTGCTGGTGCTGGCCACCATCCTCAGGGTACGCACCTTCCACCGAGTACCACACAACCTGGTAGCATCCATGGCTATCTCGGATGTGCTAGTAGCTGTGCTGGTTATGCCTCTGAGCCTGGTACATGAACTGTCTGGGCGCCGCTGGCAGCTGGGCCGGCGTCTATGCCAGCTGTGGATTGCGTGTGACGTCCTCTGCTGTACTGCCAGCATCTGGAATGTGACAGCAATAGCTTTGGACCGCTACTGGTCAATAACGCGCCACCTGGAGTACACACTCCGTGCCCGCAAGCGTGTCTCCAACGTGATGATCCTGCTCACTTGGGCACTCTCCGCTGTCATCTCTCTGGCTCCGCTGCTCTTTGGCTGGGGAGAGACTTACTCGGAGCTCAGTGAAGAATGCCAGGTCAGTCGCGAGCCTTCCTACACCGTGTTCTCCACTGTGGGCGCCTTCTACCTGCCGCTGTGTGTGGTGCTCTTTGTATACTGGAAGATTTACAAGGCTGCGAAGTTCCGCATGGGCTCCAGGAAGACCAACAGCGTCTCCCCCATACCTGAAGCTGTGGAGGTGAAGGACGCTTCACAACATCCCCAGATGGTGTTCACTGTCCGTCACGCCACCGTCACCTTCCAGACAGAAGGGGACACGTGGAGGGAACAGAAGGAGCAAAGGGCAGCCCTCATGGTGGGCATCCTCATTGGGGTGTTTGTCCTCTGCTGGTTCCCCTTCTTTGTTACGGAGCTCATCAGTCCGCTGTGCTCCTGGGATATCCCTGCCCTCTGGAAGAGCATCTTCCTGTGGCTGGGCTATTCCAACTCCTTCTTCAACCCGCTCATCTACACGGCGTTCAACAGGAGCTACAGCAGTGCTTTTAAGGTCTTCTTCTCCAAGCAGCAGTGA
>rGpr149
ATGTCGTTCTTCCTCAGCAACTTAACAAATGACTCTAGACTGTGGAAAGTAAGTCATAATTCTACGGACCTTATGAATTCGCCAGAAACTCTGACTCTTTCTCTCTTTTGCCTGATCTGTTTAATGACTCTCGTAGCTCTGGTAGGCAGCATTTTCTCACTGGTTTCTCTGCTCACCATGCAGTACAGAACTGTTGTGTCTATGCTTGTGACCTCTTGGTCTGTGGATGATCTCTTGAGCGTCTTGTCAGTGGCCATCTTCATGGTTTTGCAGTGGCCAAGAGAGGCACCGGGCTACTTCCAGTCTCTGTGTACCACCTCTGCCTTACTGTATATGTGCCAGGGCCTCTCCAGCAACTTGAAGGCGACTCTTATAGTCTTCTACAACTTTTATACGATGCACAGGACAGTGGTGAGTCAGTCAAGCTCCTGGCGATCAGGACAGGTACTCGGTGTGGCTTTAACCGTGTGGGCAGTCAGCCTGCTGCTGGCCTCGCTCCCGCTGTGCGGCTGGGGTGTCTTCGTGCGCACGCCTTGGGGCTGCCTGACCGACTGCTCCAGCCCATACGTGCTGCTCCTCTTCGCGGTGTACGCTTCCGCTTTCGGGCTCCTGGCGGTTCTTTCTGTCCCTCTCACTCACCAGCTGCTGTGTTCAGAGGAGCCGCCAAGACTCCATGCCAACTACCAGGAAATTTCTCGTGGCGCCTCTACTCCTGGGACCCCTGCTGCTGGGGGAAGAGTGCTCTGTCTGTTGCCAGAGGATGTTGAAATCCCTGCTCTGCCAGGCACTGGGAGCTCCCTGAGCTCCGACATGGTGTTTGCACCGGGTCAGCCTGCTGCCTCTAGCGCTGGAGCCGGCAAGCGAGAGAATCTCTGGACTCCCCGTGGCTCGAGCAGCTTCCCCGTGAGCCTGGCACAGAAGCGCTTTGCTTTGATCCTAGCGCTGACTAAAGTCATCCTCTGGCTGCCTATGATGATCCACATGGTGGTAAAACACGTGGTGGGGTTTCAGAGCCTTCCGGTCGATATGCTCAGCTTTCTACTAACCCTGCTGGCCAGCACTGTAACACCAGTGTTTGTCTTGTCTAAACGATGGGCCCACTTGCCTTGTGGCTGCATCATCAACTGCCAGCCTGACACCTACTCCGTTGCATTCGATGGGAAAAAGTCAAAGAGGAAAGGCTTTGAATTCAATTTATCGTTCCAACAAAGTTATGGACTCTATAAGATGACACATGCAGATTACTATGACGATGATGATGAAAATCCCATATCCTACCACAACCCAAAGAAATATGAGTGTGAAGCTACAAAGGAGCCTCGGGAAGACAACCACGGTGTGTTCAATACCATCACAGTAGAAATCAGCACCACGCCACCGCTGGACAGCGCCACACTGACCGGTGTCAACAAGTGCACCAACACGGATATCCCTGAGCCCAAACAGGCCGTGAGCGAAGAAAAGGGTGCCTTTTCTATTAAAACAGAATGTGCTATTAACTATGGAGAAGCCACCTCGTTTGAAGGTCCAGAGAGACGACTGTCCCATGAGGAGACTCAGAAACCAGATCTTTCAGACTGGGAGTGGTGCAGGAGTAAGTCAGAACGAACACCTCGCCAGCGTTCTGGTGGTGGGCTGGCTATTCCCATTTGTGCGTTCCAAGGGACTGTGTCTCTCCAAGCACCAACTGGGAAAACCCTCTCTCTTTCTACTTATGAGGTCAGTGCAGAAGGGCAAAAGATAACCCCGCCCTCTAAGAAAATAGAAGTCTATCGATCTAAAAGTGTTGGCCATGAACCGAACTCAGAAGAGTCTCCCTCCACGTTTGCAGACACCAACGTAAAAATACACTTGGAAGTTCTTGAAATTTGTGACAACGATGAGGCTTTAGACACTGTGTCAATCATCAGCAACATCAGCCAGTCCTCTACAAAAGTTCGGTCTCCTTCTCTGCGCTACTCACGGAAGGAAAACAGGTTTGTCTCATGCGACTTAGGAGAAACTGCCTCCTACTCCCTCTTCTTACCCACAAGTGATCCTGACGGAGATATCAACATCTCTATCCCAGACACAGTGGAGGCACACAGACAGAACAGCAGGCGGCAGCATCAAGACAGGGATGGCTACCAGGAAGAGATCCAGTTGTTAAACAAAGCCTACAGGAAAAGAGAAGCAGAAAGCAAGGGTAACTAG
>rRln1
ATGACATCTGGTCCATTCTTCTTCTGCGTCTTCATTATTGGACGATATTTCACACTTGGAAATGCACAGGATGTCAGTTGTCCCCTTGGCTCCTTCCCCTGCGGGAACATCAGTAAGTGCCTGCCTCAGCTGCTTCACTGCAATGGCGTGGACGACTGTGGGAACCAAGCTGATGAGGACAACTGTGGAGACAACAATGGGTGGTCTCTACAACTGGACAAATATTTTGCTAATTACTACAAACTGACTTCCACAAATTCCATTGAGGCAGAAACTTCCGAATGCTTGGTTGGCTCTGTGCCCATGCATTGTTTGTGCCGAGATCTAGAACTTGACTGTGACGAAGCCAATTTACGAGCTGTCCCATCAGTTTCTTCCAATGTGACTGTAATGTCCCTGCAATGGAACTTCATAAGAACGCTCCCTCCCAACAGCTTCAGGAAGTACCATGACCTCCAAAAGCTGTGCCTGCAAAACAATAAGATTCGCTCCGTCAGCGTCTCTGCCTTCAGAGGACTGCACAGCCTCACTAAACTGTACCTCAGTCACAACAGAATAACCTTCCTAAAGCCAGGGGTTTTTGAAGATCTCCACAGACTGGAATGGCTGATAATTGAAGACAATCACCTCAGTCGAATTTCCCCACTCACATTTTACGGACTAAATTCTCTCATTCTGTTAGTGCTGATGAATAATGCCCTCACCCGTTTGCCTGACAAACCCCTCTGTCAGCACATGCCCCGGCTGCACTGGCTGGACTTTGAAGGCAACCGAATCCATAATTTAAGAAATTTGACTTTTATTTCCTGCAATAATTTAACTGTTTTGGTAATGAGGAAAAACAAAATTAATCACTTAAATGAACATGCATTTACACACCTCCAGAAACTAGATGAATTGGATTTAGGAAGTAATAAGATTGAAAATCTACCGCCAAACATATTTAAGGATCTGAAGGAGCTGTCACAATTGAATATTTCTTATAACCCGATCCAGAAAATTGAAGTAAATCAATTTGATTATCTTGCCAAACTCAAGTCTCTCAGCCTTGAAGGAATAGAAATTTCAAATATCCAACAAAGGATGTTTAGACCTCTCATAAATCTCTCTCACATATACTTTAAGAAATTTCAGTACTGTGGCTATGCACCACACGTGCGCAGCTGCAAGCCCAACACGGATGGGATCTCCTCTCTTGAGAACCTCTTGGCAAGCATCATCCAGAGAGTCTTTGTCTGGGTCGTGTCTGCCATCACCTGCTTTGGAAACATCTTCGTTATTTGTATGCGACCATACATCAGGTCTGAGAACAAGCTGCACGCCATGTCCATCATGTCTCTCTGCTGTGCCGACTGCCTCATGGGAGTTTATTTATTTGTGATCGGCGCCTTTGACCTCAAGTTTCGGGGAGAGTACAGGAAGCACGCACAGCCGTGGATGGAGAGTGTTCATTGTCAGTTCATGGGCTCATTGGCCGTTCTGTCCACAGAAGTGTCCGTTCTACTTTTAACATTTCTGACACTGGAAAAGTACATCTGCATCGTGTATCCTTTTCGGTGTTTAAGGCCTCGAAAATGCAGAACAGTCGCGGTTCTGATTTTCATTTGGATTACTGGGTTTATAGTGGCGTTCGCTCCACTTGGCAATAAGGAATTTTTCAAAAACTACTACGGCACGAATGGAGTATGTTTTCCTCTTCATTCAGAAGACACGGGGAGTACTGGAGCCCAGATTTATTCAGTGGTAATTTTTCTTGGTATTAACCTGGTGGCGTTTATCATCATTGTGTTCTCCTATGGAAGCATGTTTTACAGTGTTCATCAAAGCACCATAACAGCCACCGAAATACAGAAGCAGGTGAAGAAGGAGATGATCCTCGCCAAACGCTTTTTCTTTATTGTGTTCACCGATGCATTGTGCTGGATTCCCATTTTTATACTGAAATTTCTCTCACTGATTCGGGTGGAAATACCAGATACTATTACCTCTTGGGTGGTGATTTTTATCCTGCCTATCAACAGTGCTTTGAACCCAATTATCTACACGTTGACCACTAGACCTTTCAAGGAAATGATCCATCAACTCTGGTACAACTACAGACAAAGGAGGTCTGTTGACAGGAAAGGGACTCAGAAAGCATACACTCCATCATTCATCTGGGTGGAAATGTGGCCCTTGCAGGAGATGTCCACTGAGTTCATGAAGCCGGATGCTTTCACAGACCCCTGTGATCTGTCGCTAGTTTCTCGGTCATCTAGACTCAATTCTTATTCATAA
>rRln2
ATGAATGGCTTCAAGCACGCGCCTCTCTCAAAGGCATTACAACTCACAGAGAATGCTCTTTGCCAGACACAAGGAGCTTCCATTGAGAAAGAAGGTTGCTCTGGCTCCTTCCTGGTCACACCCTGGATCCTCCTCAGGTCCTTGGCTGTGGTGACCATTCACAGAACTGATTTCACACTGGCTGGCAGCAATATGGTGGCTCCTCTGTGCCCAAAAGGGTATTTCCCCTGTGGGAATCTCACCAAGTGCTTACCCCGAGCCTTTCACTGCGACGGCGTGGATGATTGCGGGAATGGTGCGGATGAGGACAACTGTGGTGACACTAGTGGATGGACGACCATATTTGGCACAGTCCATGGAAATGTCAATAAAGTGACATTAACAGAGGAGTGCTTTCTCAGCCGGTACCCACAGCACTGTTACTGCAGAGAAAATGAACTAGAATGCGTAAACGCCGACTTAAAAGCTGTGCCAAAGGTTTCCAGCAACGTAACATTACTATCTCTTAAGAAAAACAAAATTCACAGACTTCCAGTCAAGGTTTTCAGCAAATACGCAGAACTCAGAAAGATATTCCTCCAGCACAACTGCATCACACACATCTCCAGGAGAGCGTTCCTTGGATTACATAACCTACAGATACTGTATCTCAGCCATAACTGCATTACCTCTCTCAGGCCTGGGATATTCAAAGACTTGCATCAGCTCGCTTGGCTAATCACTAACAGAAGTATTTTGATGTGTTTTGTCAGAATTTTAGATGACAACCCAATCACCAGAATCTCACAGAGGTCCTTTACTGGATTAAACTCCTTGTTTTTCTTGGATCTGGCAAACAATGGGATAAAGTTCATAACGAACTCCACCTTCCTGACGTGCGACTCGCTCACGGTTCTGTTTCTGCCTAGAAATCAAATTGGTTTTGTTCCAGAGAAGACATTTTCTTCATTAAAAAATTTAGGAGAACTGGACCTGTCTAGCAATGTGATAGCAAAACTACCAGCCCACCTTTTCAGCGACCTTCACCTTCTCCAAAAGCTAGACCTGGAAAGGATAGAGATTCCAAACATAAACACCGGAATGTTCCGGCCCATGAAGAACCTTTCTCACATATATTTGAAAACCTTTCGGTACTGCTCCTATGTTCCCCATGTCCGAATCTGTATGCCCTCGACTGATGGTATATCTTCATCTGAGGACCTCTTGGCTAACAGTATCCTCAGAGTGTCTGTCTGGGTTATAGCTTTCATTACCTGCGCTGGGAATTTCCTCGTCATAGCCGTGAGATCTCTCATTAAGGCTGAGAATACGACTCACGCTATGTCCATCAAAATCCTTTGTTGTGCCGACTGCCTGATGGGGGTGTACCTGTTCTCCGTGGGCGTCTTTGACATCAAGTACCGAGGGCAGTATCAGAAGTATGCGCTGCTGTGGATGGAGAGTGTACCCTGCCGCCTGCTGGGCTTCCTGGCCACGCTGTCCACAGAGGTCTCGGTGCTGCTGCTGACATTCCTGACCCTGGAGAAGTTCCTGGTCATCGTATTCCCTTTCAGCAACCTGCGCCTGGGCAAGCGTCAGACGGCCGTGGTCCTCGCCAGCATCTGGGTGGCGGGATTTCTCATAGCGGCCGTTCCCTTCACCAGCGAGGATTATTTTGGCAACTTTTATGGGAAAAACGGAGTCTGCTTCCCACTTCATTACGACCAAGCAGAAGATTTTGGAAGTAGAGGGTACTCCCTTGGGATTTTCCTAGGCGTGAACTTGCTGGCTTTCCTCGTCATCACGTTCTCCTATGTCACCATGTTCTGCTCCATTCAGAAAACAGCCCTCCAGACTGCAGAAGTGAGGAGCCACATCGGGAAGGAGGTGGCTGTCGCCAACCGGTTCTTTTTCATCGTGTTCTCTGACGCCATCTGCTGGATTCCTGTGTTTGTCGTTAAAATCCTGTCTCTCCTTCAAGTAGAGATACCAGGCACAATCACTTCCTGGATCGTGGTTTTTTTCCTTCCGGTAAACAGCGCCTTAAACCCCATCCTCTACACTCTCACCACCTCCCTTTTTAAGGACAAGTTGAAACAGTTGCTGCACAAACATCGGAGGAAATCCATTTTCAAAGTTAAGAAGAAAAGTCTATCTGCTTCCATTGTGTGGACAGATGACTCTTCACTTAAACTTGGAGTGTTGAACAAAATAGCCCTTGGGGACAGTATAATGAAGCCGGTCTCCCCGTAG
>rLhcgr
ATGGGGCGGCGAGTCCCAGCTCTGAGACAGCTGCTGGTGCTGGCAGTGCTGCTGCTGAAGCCTTCACAGCTGCAGTCCCGAGAGCTGTCAGGGTCGCGCTGCCCCGAGCCCTGCGACTGCGCACCGGATGGCGCCCTGCGCTGTCCTGGCCCTCGAGCCGGCCTCGCCAGACTATCTCTCACCTATCTCCCTGTCAAAGTAATTCCATCACAAGCTTTCAGGGGACTTAATGAGGTCGTAAAAATTGAAATCTCTCAGAGTGATTCCCTGGAAAGGATAGAAGCTAATGCCTTTGACAACCTCCTCAATTTGTCTGAACTACTGATCCAGAACACCAAAAACCTGCTATACATTGAACCTGGTGCTTTTACAAACCTCCCTCGGTTAAAATACCTGAGCATCTGTAACACAGGCATCCGAACCCTTCCAGATGTTACGAAGATCTCCTCCTCTGAATTTAATTTCATTCTGGAAATCTGTGATAACTTACACATAACCACCATACCCGGGAATGCTTTCCAAGGGATGAATAACGAGTCTGTCACACTAAAACTGTATGGAAATGGATTTGAAGAAGTACAAAGCCATGCATTCAATGGGACGACTCTAATCTCGCTGGAGCTAAAAGAAAACATCTACCTGGAGAAGATGCACAGTGGAGCCTTCCAGGGGGCCACGGGGCCCAGCATCCTGGATATTTCTTCCACCAAATTGCAGGCCCTGCCGAGCCACGGGCTGGAGTCCATTCAGACGCTCATCGCCCTGTCTTCCTACTCACTGAAAACACTGCCCTCCAAAGAAAAATTCACGAGCCTCCTGGTCGCCACGCTGACCTACCCCAGCCACTGCTGCGCCTTCAGGAATTTGCCGAAGAAAGAACAGAATTTTTCATTTTCCATTTTTGAAAACTTCTCCAAACAATGCGAAAGCACAGTTAGAAAAGCAGATAACGAGACGCTTTATTCCGCCATCTTTGAGGAGAATGAACTCAGTGGCTGGGATTATGATTATGGCTTCTGTTCACCCAAGACACTCCAATGTGCTCCAGAACCAGATGCTTTCAACCCCTGTGAAGATATTATGGGCTATGCCTTCCTTAGGGTCCTGATTTGGCTGATTAATATACTAGCCATCTTTGGCAACCTGACAGTCCTCTTTGTTCTCCTGACCAGTCGTTATAAACTGACAGTGCCCCGCTTCCTCATGTGTAATCTCTCCTTTGCAGACTTTTGCATGGGGCTCTACCTGCTGCTCATTGCCTCCGTGGACTCCCAAACAAAAGGCCAGTACTATAACCACGCCATAGACTGGCAGACAGGGAGTGGCTGCGGTGCAGCTGGCTTCTTTACTGTGTTTGCCAGTGAACTCTCTGTCTACACCCTGACGGTTATCACCCTGGAAAGGTGGCACACCATCACCTATGCTGTACAGCTAGACCAAAAGCTAAGACTGAGGCATGCCATCCCAATTATGCTCGGAGGATGGCTCTTTTCTACGCTGATCGCCACGATGCCCCTTGTGGGTATCAGCAATTACATGAAGGTCAGCATCTGCCTCCCCATGGATGTGGAATCCACTCTGTCCCAAGTCTACATATTATCCATCTTAATCCTCAACGTGGTGGCCTTCGTCGTCATCTGTGCTTGCTACATTAGGATCTACTTTGCAGTTCAAAATCCAGAGCTGACAGCTCCTAACAAGGACACAAAAATTGCTAAGAAGATGGCCATCCTCATCTTCACAGACTTCACGTGCATGGCGCCCATCTCTTTCTTTGCCATCTCGGCTGCCTTCAAAGTGCCCCTTATCACTGTCACCAACTCGAAAATCTTACTGGTCCTTTTTTATCCTGTCAATTCTTGTGCCAATCCATTTCTGTATGCGATCTTCACGAAGGCGTTTCAGAGAGATTTCCTTCTGCTGCTGAGCCGATTCGGCTGCTGTAAACGCCGGGCGGAGCTTTACAGAAGGAAGGAATTTTCTGCATATACTTCCAACTGCAAAAATGGCTTCCCAGGAGCAAGTAAGCCGTCCCAGGCTACCCTGAAGTTGTCCACAGTGCACTGTCAACAGCCCATACCACCGAGAGCGTTAACTCACTAG
>rMc5r
ATGAACTCCTCGTCTCACCTGACTTTATTGGATCTTACCCTGAACGCCTCGGAGGACAACATCCTAGGACAAAATGTCAATAACAAGTCTTCCGCCTGCGAAGACATGGGCATTGCCGTGGAGGTGTTCCTAACTCTGGGTCTCGTCAGCCTCTTGGAGAACATCCTGGTCATCGGGGCCATAGTGAAAAACAAGAACCTGCACTCACCTATGTACTTCTTTGTGGGCAGCCTAGCGGTGGCCGACATGCTGGTGAGCATGTCCAACGCCTGGGAGACCATCACCATATACTTGATAAATAACAAACACGTGGTGATAGCAGACACCTTTGTGCGCCACATCGACAACGTGTTCGACTCCATGATCTGCATTTCTGTGGTGGCCTCCATGTGCAGCCTGTTGGCCATTGCGGTGGACAGGTACATCACCATCTTCTACGCCCTGCGCTACCACCACATCATGACGGCCAGGCGCTCGGGGGTGATTATCGCCTGCATCTGGACCTTTTGCATAAGCTGCGGTATCGTCTTCATCATTTACTACGAATCCAAGTACGTGATCGTCTGCCTCATCTCCATGTTCTTCACCATGCTGTTCTTCATGGTGTCTCTCTATATACACATGTTCCTCCTGGCCCGGAACCATGTCAAGCGGATAGCGGCTTCCCCCAGATACAACTCTGTGAGGCAAAGGGCCAGCATGAAGGGTGCTATCACCCTCACCATGCTGCTGGGGATTTTCATTGTCTGCTGGTCCCCCTTCTTCCTTCACCTTATCCTAATGATCTCGTGCCCTCAGAACGTCTATTGCGCTTGCTTTATGTCTTACTTTAACATGTACCTTATACTGATCATGTGCAATTCCGTGATCGATCCCCTCATCTACGCCCTCCGCAGCCAAGAGATGCGGAGGACCTTTAAGGAGATCATCTGTTGTCATGGGTTCAGGCGAACTTGTACGCTCCTTGGCAGGTATTAA
>rMtnr1b
ATGCCTGACAACAGCTCCATCGCCAACTGCTGTGCGGCCAGCGGGCTGGCAGCGCGCCCTAGTTGGCCCGGGTCAGCGGAGGCGGAGCCCCCTGAGACTCCCCGGGCACCCTGGGTGGCTCCCATGCTATCTACAGTAGTCATTGTCACCACAGCTGTGGACTTCGTGGGGAACCTGCTTGTGATCCTCTCGGTGCTCAGGAACCGCAAGCTGCGGAACGCAGGTAATTTATTTGTGGTGAATCTGGCCTTGGCTGACCTGGTGGTAGCCCTGTACCCTTACCCACTCATCCTTGTGGCCATTCTCCATGACGGTTGGGTACTTGGGGAGATCCACTGTAAGGCCAGTGCCTTTGTGATGGGCCTGAGTGTCATTGGCTCTGTCTTCAACATCACAGCCATTGCCATCAACCGCTACTGGTGCATCTGTCACAGTGCGACCTACCACCGAGCCTGCAGTCAGTGGCATGCTCCCCTCTACATCAGCCTCATCTGGCTTCTCACTCTGGTGGCCTTGGTGCCCAATTTCTTTGTGGGGTCTCTAGAATATGACCCGCGAATCTATTCCTGCACCTTCATCCAGACAGCCAGCACCCAATACACTATGGCTGTGGTGGCCATCCACTTCCTCCTTCCAATTGCTGTGGTGTCCTTTTGCTACCTGCGAATATGGATACTGGTGCTCCAGGCCCGAAGGAAGGCAAAGGCTGAGAGAAAGCTACGCCTGAGACCCAGTGACCTGCGCAGTTTCCTAACCATGTTCGCAGTGTTTGTGGTTTTCGCCATATGCTGGGCCCCCCTCAACTGTATTGGCCTTGCAGTGGCCATCAATCCAGAGGCAATGGCTCTTCAGATCCCAGAAGGGCTTTTTGTCACCAGTTACTTCCTAGCTTACTTCAACAGCTGCCTTAATGCTATTGTTTATGGGCTTCTGAACCAGAACTTCCGCAGGGAGTACAAGAGGATCCTCTCGGCCCTCTGGAGCACTGGGCGCTGCTTCCATGATGCTTCCAAATGCCACCTGACTGAGGATTTGCAGGGCCCAGTGCCACCTGCTGCCATGGCCACCATACCTGTCCAGGAAGGTGCTCTC
>rGpr68
ATGGGGAACATCACTACAGAAAACTCCTCACTACCTTGCCCCATTGACCACACCATCCACCAGACACTGGCCCCAGTGGTCTATGTGACCGTGCTGGTGGTGGGCTTCCCGGCCAACTGCCTATCCCTCTACTTTGGGTACTTGCAGATCAAGGCCCGAAATGAGCTGGGAGTGTACCTGTGTAACCTGACCATTGCAGACCTATTCTATATCTGTTCGCTCCCCTTCTGGCTGCAGTACGTACTCCAGCATGACAACTGGTCCCACGGTGACCTATCCTGCCAGGTGTGTGGCATCCTCCTCTATGAGAACATTTACATCAGCGTGGGCTTCCTCTGCTGTATCTCCATCGACCGCTACCTGGCTGTGGCCCACCCCTTCCGCTTCCACCAGTTCCGCACCCTGAAGGCAGCCGTGGGTGTCAGTGTGCTCATCTGGGCCAAGGAGCTGCTGACCAGCATCTACTTCCTCAAGCACAAGGAGGTCATCGAAGACGAGGACCGGCACCGAGTCTGCTTTGAGCATTACCCTATCCAGGCGTGGCAGCGTGGCATCAACTACTACCGTTTCCTGGTGGGCTTTCTCTTTCCCATCTGCCTGCTGCTGGCCTCCTACCAGGGCATCCTGCGGGCTGTGCGCCGCAGCCATGGCACCCAGAAGAGCCGCAAGGACCAGATTCAGCGGCTGGTGCTCAGCACCGTGGTCATCTTCCTGGCTTGCTTCCTGCCCTACCACGTGCTGCTGCTGGTGCGCAGCCTCTGGGAGAGCAGCTGTGACTTTGCCAAGAGCATCTTCAACATCTATCACTTCTCCCTCCTCCTCACCAGCTTCAACTGTGTAGCTGACCCGGTGCTGTACTGCTTTGTCAGTGAGACCACTCACAGGGACCTAGCCCGCCTCCGAGGAGCCTGCCTAGCCTTCCTTACCTGCTCTAGGACAAGCAGGGCCAGGGAGGCCTACCCTCTGGGTGCCCCTGAGGCCTCTGGGAAAAGTGGGGCCCAGGGCGAGGAGCCTGAATTGTTAACCAAGCTCCACTCAGCCTTCCAGACCCCTAACTCACTGGGATTGGGAGGGCCCCCCACAGTTGGCTTGGCCTAG
>rOprd1
ATGGAGCCGGTGCCTTCTGCCCGTGCGGAGCTGCAGTTTTCGCTCCTCGCCAACGTCTCGGACACCTTCCCTAGCGCCTTCCCCAGTGCGAGCGCCAATGCGTCGGGGTCGCCGGGCGCCCGCAGTGCCTCGTCCCTGGCTCTGGCCATCGCCATCACCGCGCTCTACTCGGCTGTGTGCGCCGTGGGGCTGCTGGGCAACGTGCTCGTCATGTTTGGAATCGTCCGGTACACTAAGCTGAAGACGGCCACCAACATCTACATCTTCAATCTGGCCTTGGCGGATGCGCTGGCCACCAGCACACTGCCCTTCCAGAGCGCCAAGTACCTGATGGAAACGTGGCCGTTCGGAGAGCTGCTGTGCAAGGCTGTGCTCTCCATTGACTACTACAACATGTTCACCAGCATCTTCACGCTCACCATGATGAGCGTGGACCGCTACATTGCGGTCTGCCACCCTGTCAAGGCCTTGGACTTCCGGACACCGGCCAAGGCCAAGCTGATCAACATATGCATCTGGGTCTTGGCTTCAGGTGTTGGGGTCCCCATCATGGTCATGGCAGTGACCCAACCCCGGGATGGAGCAGTGGTATGCACGCTCCAGTTCCCCAGCCCCAGCTGGTACTGGGACACTGTGACCAAGATCTGCGTGTTCCTCTTCGCCTTCGTGGTGCCCATTCTCATCATCACCGTGTGCTATGGCCTCATGCTGCTGCGCCTGCGCAGCGTGCGCCTGCTGTCCGGCTCCAAGGAGAAGGACCGCAGCCTGCGGCGCATCACGCGCATGGTGCTGGTGGTGGTGGGAGCCTTCGTGGTGTGCTGGGCGCCCATCCACATCTTCGTCATCGTCTGGACGCTGGTGGACATCAATCGGCGCGACCCACTTGTGGTGGCCGCGCTGCACTTGTGCATTGCGCTGGGCTACGCCAACAGCAGCCTCAACCCGGTTCTCTACGCCTTCCTGGACGAGAACTTCAAGCGCTGCTTCCGCCAGCTCTGTCGCGCGCCCTGCGGCGGCCAAGAACCCGGCAGCCTCCGCCGTCCCCGCCAGGCCACCGCGCGTGAGCGTGTCACCGCCTGCACCCCCTCCGACGGCCCGGGCGGTGGCGCTGCCGCCTGA
>rOprk1
ATGGAGTCCCCCATCCAGATTTTCCGCGGAGAGCCAGGCCCTACCTGTGCTCCCAGTGCTTGCCTACTCCCCAACAGCAGCTCTTGGTTCCCCAACTGGGCCGAATCGGACAGCAATGGCAGTGTGGGCTCCGAGGACCAGCAGCTGGAGCCCGCGCACATCTCTCCAGCCATCCCTGTTATCATCACCGCTGTCTACTCTGTGGTGTTTGTGGTGGGCTTAGTGGGCAATTCCCTGGTCATGTTTGTCATCATCCGATACACAAAGATGAAGACCGCAACCAACATCTACATATTTAACCTGGCTTTGGCAGATGCTTTGGTTACTACCACTATGCCCTTCCAGAGTGCTGTCTACTTGATGAATTCTTGGCCTTTTGGAGATGTTCTGTGCAAGATTGTCATTTCCATTGACTACTACAACATGTTTACCAGCATATTCACCTTGACCATGATGAGTGTGGACCGCTACATTGCCGTGTGCCACCCTGTGAAAGCTTTGGATTTCCGAACACCTTTGAAAGCAAAGATCATCAACATCTGCATTTGGCTACTGGCATCATCTGTTGGTATATCAGCGATAGTCCTTGGAGGCACCAAAGTCAGGGAAGATGTGGATGTCATTGAATGCTCCTTGCAGTTTCCTGATGATGAATATTCCTGGTGGGACCTCTTCATGAAGATCTGTGTCTTCGTCTTTGCCTTTGTTATCCCTGTCTTAATCATCATTGTCTGCTACACCCTGATGATCCTGCGCTTGAAGAGTGTCCGGCTCCTCTCGGGCTCTCGAGAGAAGGACCGAAATCTCCGCCGGATCACCAAGCTGGTGCTGGTAGTGGTTGCAGTCTTCATCATCTGTTGGACCCCCATCCACATCTTTATCCTGGTCGAGGCTCTAGGCAGCACCTCCCACAGCACAGCTGTCCTCTCTAGCTATTACTTCTGCATTGCCTTGGGTTATACCAACAGCAGCTTGAATCCTGTTCTCTATGCCTTTCTTGATGAAAACTTCAAGCGGTGTTTTAGGGACTTCTGCTTCCCCATTAAGATGCGAATGGAGCGCCAGAGCACAAACAGAGTTAGAAACACAGTTCAGGATCCTGCTTCCATGAGGGATGTGGGTGGGATGAATAAGCCAGTATGA
>rP2ry1
ATGACCGAGGTGCCTTGGTCGGCTGTCCCCAACGGGACAGATGCTGCCTTCCTGGCTGGCCTGGGCTCCCTTTGGGGAAACAGTACAATCGCCTCGACTGCAGCAGTTTCCTCTTCATTCCGATGTGCCCTGATCAAGACCGGCTTCCAGTTCTACTACCTGCCTGCGGTCTACATCTTAGTGTTCATCATAGGCTTCCTTGGCAACAGCGTGGCAATCTGGATGTTTGTTTTCCACATGAAGCCTTGGAGCGGCATCTCGGTGTACATGTTCAATTTGGCTCTGGCCGACTTTTTGTATGTGCTCACCCTACCAGCTCTCATCTTCTACTACTTCAACAAGACTGACTGGATCTTCGGGGATGTTATGTGCAAGCTGCAGAGGTTCATCTTCCATGTAAACCTCTATGGCAGCATCTTGTTCCTCACCTGCATCAGTGCACACAGGTACAGTGGCGTGGTGTACCCTCTCAAGTCTCTGGGCAGGCTCAAGAAGAAGAATGCCATTTATGTCAGTGTGCTGGTATGGCTCATTGTGGTGGTGGCCATCTCCCCCATTCTCTTCTACTCTGGCACTGGGATTCGGAAAAACAAAACTGTCACCTGCTACGACTCCACGTCAGATGAGTACCTGCGAAGTTATTTCATCTACAGTATGTGCACGACTGTGGCCATGTTCTGCATCCCCCTGGTGCTGATCTTGGGCTGTTATGGATTAATTGTTAGAGCTTTGATCTACAAAGATCTGGACAACTCTCCTCTCCGGAGGAAATCCATTTACCTGGTGATAATTGTCCTGACGGTGTTTGCTGTGTCTTACATCCCTTTCCATGTGATGAAAACGATGAATTTGAGGGCACGGCTGGATTTCCAGACCCCAGAAATGTGTGATTTCAACGACAGGGTTTATGCCACCTATCAGGTAACAAGAGGTCTAGCAAGTCTCAACAGCTGTGTGGACCCCATTCTTTATTTCTTGGCTGGAGATACATTCAGAAGGAGACTGTCCCGAGCCACCAGGAAAGCTTCCAGGAGGAGTGAGGCCAATTTACAATCCAAGAGTGAAGAAATGACTCTCAACATTTTGTCTGAGTTCAAGCAGAACGGAGACACAAGTTTGTGA
>rP2ry12
ATGGAGGTGCCTGGTGCCAACGCCACCTCAGCCAACACCACCTCCATTCCTGGGACCAGCACCCTGTGCAGCAGAGACTACAAGATCACCCAGGTTCTCTTCCCATTGCTCTACACTGTCCTGTTTTTTGCTGGGCTCATCACGAACAGCTTGGCGATGAGGATTTTCTTCCAGATCCGCAGTAAATCGAACTTCATCATTTTTCTTAAGAACACGGTCATCTCTGATCTTCTTATGATCCTAACTTTTCCTTTCAAAATTCTCAGTGATGCCAAACTGGGAGCTGGGCACCTGAGAACCCTGGTGTGCCAAGTCACTTCAGTCACGTTTTACTTCACAATGTACATCAGTATCTCGTTCCTCGGATTGATAACCATTGACCGATACCTGAAGACCACCAGACCATTTAAAACTTCCAGCCCCAGCAATCTTTTGGGTGCGAAGATTCTTTCTGTTGCCATCTGGGCCTTCATGTTCCTGCTGTCACTGCCTAACATGATTCTCACCAACAGGAGGCCAAAAGATAAGGACATAACGAAATGTTCTTTCTTGAAGTCGGAGTTTGGTCTGGTCTGGCACGAGATAGTCAATTACATCTGCCAAGTCATTTTCTGGATTAATTTTTTAATTGTTATTGTTTGTTACAGCCTCATTACAAAAGAGCTCTATAGGTCCTACGTCAGAACGAGGGGTTCAGCCAAAGCTCCCAAGAAAAGGGTGAACATCAAGGTTTTCATCATCATTGCTGTGTTCTTCATTTGCTTCGTTCCCTTCCACTTTGCACGGATTCCCTACACCCTGAGCCAGACACGGGCCGTCTTTGACTGCAATGCCGAGAACACTCTGTTCTACGTGAAGGAGAGCACCCTGTGGCTGACGTCCTTGAACGCCTGCCTTGATCCATTCATCTATTTCTTTCTTTGCAAGTCTTTCAGAAATTCCTTGATGAGCATGCTGAGGTGCTCAACATCCGGGGCAAATAAGAAGAAAGGACAGGAAGGTGGGGACCCAAGCGAGGAGACCCCAATGTAG
>rP2ry13
ATGCTCGGGACGGTCAACACCACTGGGATGCAGGGCTTCAACAAGTCTGAGAGGTGCCCCAGGGACACTCGGATGACACAGCTGCTGTTCCCAGTGCTCTATACTGTGGTCTTCTTCACAGGCGTCCTGCTGAACACCCTGGCCCTCTGGGTGTTCATCCACATCCCCAGCAATTCCACCTTTATCATCTACCTCAAAAACACCCTGGTGGCAGACTTGATAATGACACTAATGCTCCCTTTCAAAATCCTTTCTGACTCACGCCTTGCGCCCTGGCAGCTCAGGGGTTTTGTGTGCACTTTCTCATCCGTGGTCTTTTACGAGACAATGTATGTCGGCATCATGATGCTGGGTCTCATCGCTTTTGACAGATTCCTCAAGATCGTCGTACCGTTTAGGAAAACTTTTGTAAAAAAGACTGCTTTCGCAAAAATAGTCTCCATTTCCATCTGGCTCCTGATGTTCCTCATCTCCCTGCCGAACATGATCTTGAACAAAGAGGCAACGGCATCAACCGTGAAGAAATGTGCGTCCCTAAAGAGTCCCCTGGGGCTGCTGTGGCATCAAGTAGTCAGTCACACATGCCAGTTCATTTTCTGGACTGTGTTTATTCTGATGCTTCTGTTTTACACGGTGATTGCCAAGAAGGTATACGACTCCTATAGGAAGTTTAAAAGTAGGGACAGCAAGCACAAGCGGCTGGAGGCGAAGGTATTTATCGTCATGGCTGTCTTCTTTGTCTGCTTTGCCCCGTTTCATTTTGTCAGAGTACCATACACCCACAGTCAAACCACCAACAAGACTGACTGTAGATTAGAAAACCAGCTGTTTCTTGCTAAAGAATCAACTCTCTTCCTGGCAACAACTAACATTTGTATGGACCCCTTAATATATATCATCTTGTGTAAGAAGTTCACCCGGAAGGTACCATGTATGAGATGGAGGACAAAGACAGCGGCGTCCAGCGATGAGCACCACAGCAGTCAGACAGACAACATCACCCTATCCTGA
>rP2ry14
ATGGACAACACAACAACCACAGAACCTCCAAAGCAGCCCTGCACCCGGAACACCCTGATCACACAGCAGATCATCCCCATGTTGTACTGTGTGGTCTTCATCACAGGGGTCCTCCTCAACGGAATATCGGGATGGATATTCTTTTACGTGCCCAGCTCTAAGAGTTTTATCATCTATCTCAAGAACATAGTTGTGGCTGACTTTCTCATGGGCCTCACTTTCCCTTTCAAAGTCCTCAGCGACTCAGGCCTCGGTCCCTGGCAGCTGAATGTGTTTGTATTCAGGGTGTCTGCCGTGATCTTCTACGTCAACATGTACGTCAGCATCGCGTTCTTCGGGCTCATCAGCTTTGACAGGTACTATAAAATCGTGAAGCCCCTTCTGGTGTCTATCGTCCAGTCAGTGAACTACAGCAAAGTGCTGTCCGTGCTTGTGTGGGTGCTCATGCTTCTCCTCGCTGTCCCCAACATCATTCTGACAAACCAGAGTGTCAAGGATGTCACTAACATACAGTGCATGGAACTCAAAAACGAGCTGGGGCGGAAGTGGCACAAGGCGTCTAACTATGTCTTCGTGAGCATTTTCTGGATCGTGTTCCTTCTGCTGACCGTCTTCTACATGGCCATAACGAGGAAGATCTTCAAGTCTCACCTCAAGTCCAGAAAGAATTCCATCTCCGTCAAAAGGAAGTCCAGCCGCAATATATTCAGCATTGTGCTCGCATTTGTCGCCTGTTTCGCGCCTTACCACGTTGCCAGGATCCCCTACACCAAGAGCCAGACGGAAGGACACTACAGCTGCCAGGCCAAGGAGACCCTGCTCTATACGAAAGAATTCACCCTGCTGCTCTCGGCTGCCAATGTGTGTCTGGACCCCATATCTATTTCTTCTTATGCCAGCCGTTTAGAGAAGTCTTGA
>rOxgr1
ATGATTGAGACACTGGACAGCCCAGCCAATGATTCTGATTTCCTGGATTACATAACTGCTTTGGAAAACTGCACTGATGAGCAAATCTCATTCAAGATGCAGTACCTTCCCGTCATCTACAGCATCATCTTTCTCGTGGGCTTCCCGGGAAATACGGTGGCGATTTCCATCTACGTTTTCAAGATGCGACCTTGGAAGAGCAGTACCATCATCATGCTGAACCTGGCCTTGACGGACTTGCTGTATCTGACCAGCCTCCCTTTCCTCATCCATTATTACGCGAGCGGTGAAAACTGGATCTTCGGGGATTTCATGTGCAAGTTCATCCGATTTGGCTTCCATTTCAACCTTTACAGCAGCATCCTCTTCCTCACCTGCTTTAGCCTCTTCCGTTACATTGTGATCATTCACCCGATGAGCTGTTTTTCTATTCAGAAGACTCGATGGGCGGTGGTGGCTTGTGCTGGGGTGTGGGTCATTTCTTTGGTAGCTGTCATGCCCATGACTTTCCTGATCACATCAACCACCCGGACCAATAGGTCTGCTTGCCTTGACCTCACCAGCTCAGATGACCTCACTACTATCAAATGGTACAATCTCATTTTGACGGCTACCACTTTCTGCCTGCCCTTGCTGATAGTGACACTCTGCTACACGACGATTATCAGCACCCTGACTCACGGACCTCGGACCCACAGCTGCTTTAAGCAGAAGGCTCGGAGGCTGACGATCCTGCTCCTCCTTGTGTTCTATGTATGCTTTTTACCCTTCCACATCCTTAGGGTCATTCGGATCGAATCTCGCCTGCTTTCAATCAGCTGCTCCATCGAGAGTCACATCCACGAAGCTTACATTGTCTCTAGGCCATTAGCTGCCCTCAACACCTTTGGCAACCTGCTGTTATATGTCGTCGTCAGCAATAACTTCCAGCAGGCATTCTGCTCCGCAGTGAGATGTAAAGCCATCGGGGACCTTGAACAAGCAAAGAAAGACAGTTGCTCAAACAACCCCTGA
>rP2ry2
ATGGCAGCAGGCCTGGACTCCTGGAATAGTACCATCAATGGCACCTGGGAGGGGGACGAACTGGGTTACAAATGTCGCTTCAACGAGGACTTCAAGTATGTGCTGCTGCCCGTGTCCTATGGCGTGGTGTGCGTGCTCGGGCTGTGCCTGAACGTCGTGGCCCTCTACATCTTCCTGTGCCGCCTCAAGACCTGGAACGCCTCCACCACCTACATGTTTCACCTGGCAGTTTCTGACTCTCTCTACGCAGCCTCCCTGCCGCTGCTGGTTTATTACTACGCCCAGGGTGACCACTGGCCATTTAGCACAGTGCTCTGCAAGCTGGTGCGTTTCCTTTTCTACACTAACCTCTACTGCAGCATCCTCTTCCTCACCTGCATCAGCGTGCACCGGTGCCTGGGGGTCCTGCGCCCTCTGCACTCCCTGAGCTGGGGCCATGCCCGCTATGCCCGCCGAGTGGCTGCGGTTGTGTGGGTGCTAGTGCTGGCCTGCCAGGCACCCGTGCTCTACTTTGTCACCACCAGCGTGAGAGGGACCCGAATCACCTGCCACGACACCTCGGCCCGAGAGCTCTTTAGCCATTTTGTGGCTTACAGCTCTGTCATGCTGGGTCTGCTTTTTGCTGTGCCCTTTTCCATCATCCTGGTCTGTTACGTGCTCATGGCCCGACGGCTGCTCAAACCGGCTTATGGGACCACAGGTCTGCCTCGGGCCAAGCGCAAGTCTGTGCGCACCATCGCCTTAGTACTGGCCGTCTTCGCCCTCTGCTTCCTGCCTTTCCACGTCACCCGCACCCTCTATTACTCCTTCCGATCACTTGACCTCAGTTGCCACACCCTCAACGCCATCAACATGGCGTATAAGATCACCCGGCCACTGGCCAGCGCCAACAGTTGCCTTGACCCTGTGCTCTACTTCCTGGCAGGGCAGAGACTGGTCCGCTTTGCCCGAGATGCCAAGCCCGCCACAGAGCCTACACCCAGCCCACAGGCTCGTCGCAAGCTGGGGCTGCACAGGCCTAACAGAACTGACACTGTGAGGAAAGATTTGTCGATCAGCAGTGATGACTCAAGAAGGACAGAGTCCACACCAGCTGGAAGTGAGACTAAGGACATTCGTCTATAG
>rP2ry6
ATGGAGCGGGACAATGGCACCATCCAGGCTCCAGGCTTGCCGCCCACCACCTGCGTCTACCGTGAGGATTTCAAGCGACTGCTGCTACCCCCAGTTTACTCAGTGGTGCTGGTGGTCGGCCTGCCACTGAACGTCTGTGTCATCGCCCAGATATGCGCATCCCGCCGGACCCTGACCCGTTCCGCTGTGTACACCCTGAACTTGGCACTGGCGGACCTGCTGTATGCCTGTTCACTGCCCCTACTTATCTATAACTACGCCAGAGGGGACCACTGGCCCTTCGGAGACCTTGCCTGCCGCCTGGTACGCTTCCTCTTCTATGCCAACCTACACGGCAGCATCCTGTTCCTCACCTGCATTAGCTTCCAGCGATACCTAGGCATCTGCCATCCCCTGGCCCCCTGGCACAAGCGTGGAGGTCGCCGTGCTGCTTGGGTGGTATGTGGAGTCGTTTGGCTGGTTGTGACAGCCCAGTGCCTGCCCACAGCAGTCTTTGCCGCCACGGGCATCCAGCGCAACCGCACTGTCTGCTACGACCTGAGCCCACCCATCCTGTCCACCCGCTACCTGCCGTATGGCATGGCCCTCACGGTCATCGGCTTCTTGCTTCCCTTCACAGCCTTACTGGCCTGCTACTGTCGCATGGCCCGCCGCCTGTGTCGCCAGGATGGCCCAGCAGGTCCTGTGGCCCAAGAGCGTCGCAGCAAGGCGGCCCGTATGGCTGTCGTGGTAGCAGCTGTCTTTGTTATCAGCTTCCTGCCTTTCCACATCACCAAGACAGCCTACTTGGCTGTGCGCTCCACGCCCGGCGTCTCTTGCCCGGTACTGGAGACCTTCGCTGCAGCCTACAAAGGCACCCGGCCCTTCGCCAGTGCTAACAGCGTTCTGGACCCTATCCTCTTCTACTTCACACAACAGAAGTTCCGGCGGCAACCACACGATCTCCTACAGAAGCTCACAGCCAAGTGGCAGAGGCAGAGAGTCTGA
>rPtafr
ATGGAGCAAAATGGCTCCTTCCGTGTGGATTCTGAGTTTCGATACACCCTCTTTCCGATCGTTTACAGCGTCATCTTTGTACTGGGCGTGGTTGCCAATGGCTATGTGCTGTGGGTCTTTGCCACCTTGTACCCGTCCAAGAAACTGAATGAGATAAAGATCTTCATGGTGAATCTCACCGTGGCGGACCTGCTCTTCTTGATGACCCTCCCGCTGTGGATTGTCTATTACTCCAACGAGGGCGACTGGATTGTACACAAATTCCTGTGCAACCTGGCTGGCTGCCTCTTCTTCATCAATACCTACTGCAGTGTGGCCTTCCTTGGCGTCATCACTTATAACCGCTACCAGGCAGTAGCCTATCCCATCAAGACCGCCCAGGCCACCACCCGCAAGCGTGGCATCACTTTGTCCCTGGTCATTTGGATATCCATCGCGGCTACTGCATCCTACTTCCTGGCCACAGACTCTACCAACGTGGTGCCCAAAAAGGATGGCTCAGGTAACATCACCCGCTGCTTTGAGCATTATGAGCCATACAGTGTGCCCATCCTTGTCGTCCACATCTTCATCACCTCCTGTTTCTTCCTCGTCTTCTTCCTCATCTTCTACTGCAACATGGTCATCATCCACACGCTGCTCACGCGGCCTGTGCGGCAGCAGCGCAAACCGGAAGTGAAGCGCCGGGCGCTGTGGATGGTCTGCACTGTCTTGGCGGTATTTGTCATCTGCTTTGTGCCCCATCACGTGGTCCAGCTACCCTGGACCCTAGCAGAGTTGGGCTACCAGACCAACTTCCATCAGGCTATTAATGATGCCCACCAAATCACCCTCTGCCTCCTGAGCACCAACTGCGTCTTAGATCCTGTTATCTACTGCTTTCTCACCAAGAAGTTCCGGAAGCACCTCAGCGAAAAGTTTTACAGCATGCGAAGTAGCCGGAAGTGCTCCCGAGCCACTAGCGACACGTGCACCGAGGTGATGATGCCAGCCAACCAGACTCCTGTCCTGCCATTGAAAAATTAA
>rPtgdr
ATGGGAGGGTTGACTGTGAACAACACCCAAGCTCGAGGAGCTTTCTCTGTTTCACAACCTCTGTGCCCTGACTGCACCCGGAGCAGCCTGGGGCTCCTTCACAGCTGTCCTGGCTGCAGCCTTCCCTCCAGGCAGACGTGGCAAGGACTAGCTATGAATGAGTCCTATCGCTGTCAGGCAGCCACCTGGGTGGAACGGGGCTCCTCAGCGACAATGGGTGGTGTGCTCTTCAGTGCAGGACTGCTGGGCAACCTCCTGGCGCTGGTGCTGCTGGCGCGATCCGGGCTGGGGTCCTGCCGGCCAGGGCCACTGCATCCGCCGCCCTCGGTCTTTTACGTGCTAGTGTGCGGCTTGACAGTCACCGACTTGCTGGGCAAGTGTCTGATCAGCCCGATGGTCCTGGCTGCCTACGCGCAAAATCGGAGCCTAAAGGAACTGCTGCCTGCCTCAGGCAACCAGTTATGTGAAGCCTTCGCCTTCCTGATGTCCTTCTTTGGGTTAGCCTCGACCTTACAGCTACTGGCTATGGCACTAGAGTGCTGGCTGTCTCTGGGACACCCTTTCTTCTACCAAAGGCACATCACCGCCCGCCGGGGAGTGCTGGTGGCACCAGTCGCGGGCGCCTTCTCTTTGGCTTTCTGTGCGCTCCCCTTTGCTGGCTTTGGGAAGTTCGTCCAGTACTGTCCGGGTACCTGGTGCTTCATCCAGATGATCCACAAGAAGCGCTCATTCTCGGTAATAGGCTTCTCTGTGCTCTACTCCAGCCTCATGGCGCTGCTGGTCCTCGCAACTGTGGTGTGCAACCTGGGTGCCATGTCCAACCTCTATGCCATGCACAGGCGCCAGAGGCACCATCCCCGCCGCTGCTCCAGGGACCGCGCCCAGTCAGGCTCAGACTACAGGCATGGGTCCCCGAATCCTTTGGAGGAGCTGGACCACTTTGTTCTGCTGGCTCTCACGACAGTGCTCTTCACCATGTGTTCCCTGCCTTTAATTTATCGTGCTTACTATGGAGCCTTTAAACTTGTGGACAGAGCTGACGGAGACTCGGAAGACCTCCAAGCCTTGCGTTTTCTGTCTGTGATTTCCATCGTGGACCCCTGGATCTTCATCATTTTCAGGACTTCAGTATTCCGGATGTTATTTCACAAGACTTTCACAAGACCTCTGATCTACAGAAACTGGTGCAGCCATTCCTGGCAGACTAACATGGAATCCACTTTGTGA
>rPtger3
ATGGCCGGCGTGTGGGCGCCGGAGCACTCGGTTGAAGCGCACAGCAACCAGTCAAGTGCTGCCGACGGCTGCGGCTCTGTGTCCGTGGCCTTCCCCATCACCATGATGGTCACTGGCTTCGTGGGCAACGCGCTGGCCATGTTGCTTGTGGTGCGCAGCTATAGACGCCGGGAGAGCAAACGCAAAAAGTCTTTCCTGCTGTGCATTGGCTGGCTGGCGCTCACCGACTTGGTGGGGCAGCTCCTGACCAGTCCGGTGGTCATCCTCGTGTACCTGTCGCAGCGACGCTGGGAGCAACTCGACCCATCGGGGCGCCTGTGCACCTTCTTCGGGCTGACCATGACAGTGTTCGGACTGTCCTCGCTCTTGGTGGCCAGCGCCATGGCCGTGGAGCGCGCCCTGGCTATCCGTGCGCCGCACTGGTATGCCAGCCACATGAAGACTCGCGCCACGCCGGTACTGCTGGGTGTGTGGCTGTCTGTGCTCGCCTTCGCGCTGCTGCCTGTGCTGGGCGTGGGCCGCTACAGCGTGCAGTGGCCCGGCACGTGGTGCTTCATCAGCACCGGGCCGGCGGGCAACGAGACGGACTCTGCGCGGGAGCCGGGCAGCGTGGCCTTTGCCTCCGCCTTCGCCTGTCTAGGCTTGCTGGCTCTGGTGGTGACCTTTGCCTGCAACCTGGCGACCATCAAAGCCCTGGTGTCCCGCTGCCGGGCCAAAGCCGCCGCCTCGCAGTCCAGCGCCCAGTGGGGCCGGATCACCACGGAGACGGCTATCCAGCTTATGGGGATCATGTGTGTACTGTCCGTCTGCTGGTCGCCGCTATTGATAATGATGCTGAAAATGATCTTCAATCAGATGTCAGTAGAGCAATGCAAGACGCAGATGGGAAAGGAGAAGGAGTGCAATTCCTTCCTAATCGCCGTTCGCCTGGCTTCGCTGAACCAGATCTTGGATCCCTGGGTTTATCTGCTGCTAAGAAAGATCCTTCTTCGAAAGTTCTGCCAGGTAGCAAACGCTGTCTCCAGCTGCTCTAGTGACCAACAGAAAGGGCAGGCCATCTCCTTGTCTAATGAAGTAGTACATCCAGGGCCATGA
>rPtgir
ATGGTGGCCAGCGGTGGACGTCCTGATGGTCCCCCTTCTATCACCCCCGAGAGCCCTCTCATTGTAGGTGGCAGAGAGTGGCAGGGTATGGCAGGTTCTTGCTGGAACATCACCTACGTTCAAGACTCGGTAGGACCTGCCACCAGCACCCTGATGTTTGTGGCTGGTGTGGTGGGCAACGGGCTAGCACTGGGCATCCTGGGTGCCCGACGGAGGTCACACCCATCGGCGTTTGCAGTGTTGGTCACTGGGCTGGCAGTGACGGATCTGCTGGGCACGTGCTTCTTGAGCCCCGCGGTGTTTGTGGCCTATGCTCGAAACAGCTCTTTGCTGGGCCTGGCCCACGGTGGGACGATGCTGTGTGACACTTTCGCCTTCGCTATGACTTTCTTCGGCCTGGCCTCCACGCTCATCCTCTTCGCCATGGCTGTGGAGCGGTGCCTGGCTCTCAGTCATCCCTACCTGTACGCCCAGCTGGACGGGCCCCGCTGTGCCCGCTTGGCTTTGCCTGCCATCTACGCTTTCTGTTGTCTCTTCTGCTCACTGCCCCTGCTGGGCCTGGGCGAGCACCAGCAGTATTGTCCCGGGAGCTGGTGCTTCATCCGCATGCGTTCCCCCCAGCCTGGTGGCTGTGCCTTCTCCCTGGCCTATGCCAGTCTCATGGCCCTGCTGGTGACCTCCATCTTCTTCTGCAACGGCTCCGTCACTCTCAGCCTCTGTCACATGTACCGCCAACAGAGACGGCACCATGGCTCGTTTGTGCCGACCTCTCGGGCACGAGAGGATGAAGTTTACCACCTGATTCTGCTGGCCCTCATGACAGGCATCATGGCCGTATGCTCCCTGCCTCTCACGATCAGAGGATTCACGCAGGCCATCGCCCCAGACAGCAGAGAGATGGGGGACCTCCACGCCTTCCGTTTTAATGCCTTCAACCCCATCCTGGACCCCTGGGTCTTCATCCTTTTCCGAAAGGCTGTCTTCCAACGCCTCAAGTTCTGGTTGTGTTGTCTGTGTGCCCGTTCTGTCCATGGGGATCTGCAGACGCCCCTCTCCCGGCCCGTGTCGGGGAGAAGAGACACACTGGCTCCCGATTCTCTCCAGGCTAAGGAAGGGAACTGGGTGCCCCTGTCAACCTGGGGTACGGGGCAGGTGGCACCATTGACTGCTGTGCCTCTGTCTGGTGGTGATGGCTGTTCTGTGGGAATGCCATCCAAAACAGAGGCTGTGGTTGCCTGCTCCCTCTGCTGA
>rSstr2
ATGGAGTTGACCTCTGAGCAGTTCAATGGGAGCCAAGTGTGGATACCTTCTCCCTTTGACCTCAACGGCTCACTGGGGCCAAGCAATGGCTCCAACCAGACAGAGCCATACTACGACATGACAAGCAACGCGGTCCTCACGTTCATCTACTTCGTGGTGTGCGTGGTGGGGCTGTGCGGCAACACGCTCGTCATCTACGTCATCCTCCGCTACGCCAAGATGAAAACCATCACCAACATTTACATCCTCAACCTGGCCATCGCAGATGAACTCTTCATGCTGGGGCTGCCCTTCTTGGCCATGCAGGTGGCGCTGGTCCACTGGCCTTTTGGCAAGGCCATCTGCCGGGTGGTCATGACTGTGGACGGTATCAACCAGTTCACCAGTATCTTCTGCTTGACGGTCATGAGCATCGACCGTTACCTGGCCGTGGTCCACCCCATTAAGTCAGCCAAATGGAGGCGACCCCGGACAGCCAAGATGATCAACGTGGCTGTGTGGGGTGTGTCCCTGCTTGTCATTTTGCCCATCATGATATACGCTGGCCTCCGGAGCAACCAGTGGGGTAGGAGCAGCTGCACCATCAACTGGCCGGGCGAATCCGGGGCATGGTACACGGGTTTCATTATCTATGCCTTCATCCTGGGGTTCCTGGTACCCCTAACCATCATCTGTCTCTGCTACCTGTTCATCATCATCAAGGTGAAGTCCTCTGGGATCCGAGTGGGGTCGTCCAAGAGGAAAAAGTCAGAGAAAAAGGTGACCCGAATGGTATCCATCGTGGTGGCTGTCTTCATCTTCTGCTGGCTCCCCTTCTATATCTTCAATGTCTCGTCCGTGTCTGTGGCCATCAGCCCCACCCCTGCCCTGAAAGGCATGTTTGACTTTGTGGTTATCCTCACCTACGCCAACAGCTGCGCCAACCCCATCCTGTACGCCTTCTTGTCCGACAACTTCAAGAAGAGCTTCCAGAATGTTCTTTGCTTGGTCAAGGTGAGTGGTGCGGAGGATGGGGAGCGGAGCGACAGTAAGCAGGACAAATCCCGGCTGAATGAGACCACGGAGACCCAGAGGACCCTCCTCAATGGAGACCTCCAAACCAGTATCTGA
>rTacr3
ATGGCCTCAGTCCCCAGGGGCGAAAACTGGACCGACGGGACGGTGGAAGTGGGGACCCATACAGGGAATCTGAGCTCCGCGCTGGGGGTCACTGAGTGGCTTGCGCTCCAAGCTGGCAACTTCTCTTCAGCGCTGGGGTTGCCGGCGACAACCCAGGCACCTTCCCAGGTCCGGGCTAACCTGACCAACCAGTTCGTGCAGCCGTCCTGGCGGATCGCGCTCTGGTCCCTGGCCTATGGCTTGGTGGTGGCCGTGGCAGTCTTCGGAAACCTCATCGTTATCTGGATCATCCTAGCCCACAAGCGCATGAGAACTGTCACCAACTATTTCCTGGTAAACCTGGCTTTCTCCGACGCCTCCGTGGCTGCCTTCAACACCTTGATCAATTTCATCTATGGTCTTCACAGCGAGTGGTACTTTGGCGCCAACTACTGCCGCTTCCAGAACTTCTTTCCCATCACAGCGGTGTTTGCCAGCATCTACTCTATGACAGCCATTGCAGTGGACAGGTATATGGCTATTATTGATCCGTTGAAACCCAGACTTTCTGCCACAGCCACTAAGATTGTCATTGGAAGTATTTGGATTTTGGCATTTCTACTTGCCTTCCCTCAATGCCTTTATTCCAAAATAAAAGTCATGCCGGGCCGTACTCTTTGCTACGTGCAGTGGCCAGAAGGTCCCAAGCAACATTTCACGTACCACATCATTGTGATCATCCTGGTGTACTGTTTCCCACTGCTCATCATGGGTGTCACCTACACCATCGTTGGAATTACTCTCTGGGGAGGAGAGATCCCAGGAGACACCTGTGACAAGTACCATGAGCAGCTGAAGGCTAAACGAAAGGTGGTAAAGATGATGATCATTGTGGTGGTGACGTTTGCCATCTGCTGGCTGCCCTATCACGTGTATTTCATTCTCACTGCGATCTACCAACAGTTAAACAGATGGAAATACATTCAACAGGTCTACCTGGCTAGCTTCTGGCTGGCAATGAGCTCGACCATGTACAACCCCATCATCTACTGCTGTTTGAACAAAAGATTCCGCGCAGGCTTCAAGAGAGCATTTCGCTGGTGTCCTTTCATCCAAGTCTCCAGCTACGATGAGCTGGAGCTCAAGACCACCAGGTTTCATCCCACACGACAGAGCAGCCTGTACACCGTGAGCAGGATGGAGTCGGTGACCGTGCTGTTTGACCCCAATGATGGAGACCCAACCAAATCCAGCCGCAAGAAGAGGGCGGTGCCCAGAGACCCCAGTGCCAATGGCTGTTCCCACAGAGGTTCCAAATCTGCCTCCACCACATCAAGTTTCATAAGCTCACCCTATACCTCTGTGGATGAATATTCCTAA
>rGpr137b
ATGGAGGCGCCTCCGTGGGAGCCGGTGCGCAATGATTCCCTGCCTCCCACGCTGAGCCCCGCGGTGCCGCCCTACGTGAAGCTCGGCCTCACCGCGGTCTACACCGCTTTCTACGCGCTTCTCTTCGTGTTCATCTATGCACAGCTCTGGCTGGTGCTGCGCTACCGTCACAAGCGGCTCAGCTACCAGAGCGTCTTCCTCTTTCTTTGCCTCTTCTGGGCCTCGCTGCGTACTGTGCTCTTCTCCTTTTACTTCCGAGACTTCGTGGCGGCCAACTCGTTCAGCCCTTTCGTCTTCTGGCTGCTCTACTGCTTCCCGGTGTGTCTACAGTTCTTCACCCTCACGCTCATGAACTTGTACTTCACGCAGGTGATTTTCAAGGCCAAGTCAAAATATTCTCCAGAATTACTCAAATACAGGTTACCCCTCTACCTGGCCTCACTTTTCATTAGCCTTGTTTTCCTGTTGGTGAATCTGACCTGCGCTGTGCTGGTGAAGACTGGAGACTGGGACAGGAAGGTTATCGTCTCTGTGAGAGTGGCCATCAATGACACACTCTTTGTGCTGTGTGCCATCTCTCTCTCCATCTGCCTCTACAAAATCTCCAAGATGTCCTTGGCCAACATCTACTTGGAATCAAAGGGCTCCTCCGTGTGTCAGGTAACTGCCATTGGTGTCACCGTCATCTTGCTCTACACCTCTCGGGCCTGCTACAACCTATTCATCTTGTCATTTTCTCAGATCAAGAACGTCCATTCCTTTGATTATGACTGGTACAATGTATCAGACCAGGCAGATCTGAAGAGCCAGCTGGGTGATGCCGGCTACATAGTGTTTGGCGTGGTGCTTTTCGTGTGGGAGCTCTTACCCACCACTTTGGTGGTTTATTTCTTCCGAGTCAGAAATCCCACGAAGGATCTTACCAATCCTGGGATGGTCCCCAGCCATGGATTTAGTCCCAGATCTTACTTCTTTGACAACCCCCGAAGATATGACAGTGATGATGATCTTGCCTGGAACATTGCCCCTCAGGGACTTCAGGGAAGTTTTGCTCCAGACTACTATGATTGGGGACAACAAAATAACAGCTTCCTGGCACAAGCAGGAACTTTGCAGCAAGACTCCACTTTGGATCCAGACAAAGCAAGCCAAGGGTAGCACAGCAGCTGACACAGTCCTATGGAAGAGTCCTCTACTGAAAACCTTCAGCCAGCCAGACTTGATGACAGCTGAGTTTTTAAGGCAGTTTCCATTCAGAAACAGAACTTTATTTTTTGCTAGCTATAGCTTTCTCATGGCTCTATAGGGCTAAGCAATAAACCTTTAGTACTAGCAGAGAGCCTGGCTATGTCAGTGAGTATAATTTAAACTTTTAAAATCAAGAGATTCTGTACTTTTATAAAGATGTATTTTATATAACTTAAATACTAATGCTAAAGTATACTAGGTTTTTCCTTGATTGTTAATTGCAATGTATGTTGTAGTTTGCACAAATTTTCATGCATAATTCACTTTAAAACGTATAGAATACGTGGTCTAATAGTTTAAAGCTTTTGGAAAAGTTTCCACAAATCTTACCTCTGAAGGTCACGTTTGTGAGTGCCACAGTGGTGTGCTCCTTTAACCGCCACTTCAGTGTTCAAGGTTAAGTGGCAGCAGAGTACCACGGTCTGGATGTGATGGGCTCAGCAGCAGCAGTTTCTCTTGAACTCTGTCCTAAGTCTGGTGCTTTTCTGAAAGCACTACTACACGCACTCCAGTAACAAGTGGATACCGTCAGGATGTAGTCACCCACACTATTAAACCTCCTCTGCTGTGTGTGTAGCCATTTTGTAGAGTTTCTTCAGCCTGGTGTAACTGAATACTCACTACCTCAGTAGATTGGGAGGACTGTGCCTTCCCCGACTCAGACAGTGCTCCCCGTAGTCAACGACAAGCCAAGAGGTCCCCACAGAGTATTAACAATAAATGTTTCTGGGTTTCAAGCTCTAA
>rTrhr
ATGGAGAATGAAACCGTCAGTGAACTGAACCAAACCGAGCTCCCGCCGCAAGTAGCCGTGGCCCTCGAGTACCAGGTGGTCACCATCTTACTTGTGGTGGTTATCTGTGGACTGGGCATTGTGGGCAACATCATGGTAGTCCTGGTGGTCATGAGAACGAAGCACATGAGAACCGCTACAAACTGCTACCTGGTGAGTCTGGCTGTGGCGGATCTCATGGTCCTGGTGGCTGCAGGCCTCCCCAACATCACCGACAGCATCTATGGTTCCTGGGTCTATGGCTATGTTGGCTGCCTCTGCATCACGTATCTCCAGTACTTAGGAATTAACGCATCTTCATGCTCAATAACAGCCTTTACCATTGAGAGGTACATAGCAATCTGCCACCCCATCAAAGCCCAGTTTCTGTGCACATTTTCCAGAGCCAAAAAAATCATTATCTTTGTCTGGGCCTTTACATCCATTTACTGTATGCTGTGGTTCTTCCTTCTGGATCTCAATATCAGCACCTACAAAGATGCTATTGTGATATCCTGTGGCTACAAGATCTCCCGCAACTACTACTCACCTATTTACCTAATGGACTTTGGCGTCTTTTATGTCATGCCAATGATCCTGGCCACTGTGCTTTACGGGTTTATAGCTAGAATCCTCTTCTTAAACCCCATTCCTTCAGACCCTAAAGAAAACTCTAAGACGTGGAAAAATGACTCAACCCATCAGAACAAGAATATGAATTTAAACACCACCAACAGATGTTTCAACAGCACCGTTTCTTCCAGGAAGCAGGTCACCAAGATGCTTGCAGTGGTTGTAATTCTGTTTGCCCTTTTATGGATGCCCTACAGGACTCTTGTGGTTGTCAACTCATTTCTCTCCAGCCCTTTCCAGGAAAATTGGTTCTTGCTCTTTTGCAGAATTTGCATTTATCTCAACAGTGCCATCAACCCGGTGATTTACAACCTCATGTCTCAGAAGTTTCGTGCAGCCTTCAGGAAGCTCTGCAATTGCAAGCAGAAGCCCACTGAGAAAGCTGCTAACTACAGTGTGGCCCTAAATTACAGTGTCATCAAGGAGTCAGACCGCTTTAGCACAGAGCTAGATGACATCACCGTCACTGACACGTATGTGTCAACCACAAAAGTATCATTTGATGACACCTGCTTGGCCTCCGAGAATGGACCCAGTTCTTGTACATATGGATATTCTTTGACTGCCAAACAGGAGAAAATATGA
>rTrhr2
ATGGATGGCCCCAGTAATGTCTCGCTCATTCACGGTGACACCACGCTGGGCCTGCCAGAGTACAAGGTGGTCTCAGTCTTCCTAGTGCTCCTGGTGTGCACCCTGGGCATCGTGGGCAATGCCATGGTGATTCTGGTGGTGCTGACCTCACGTGACATGCACACACCCACCAACTGCTACCTGGTCAGCCTGGCCCTCGCTGACCTCCTCGTGCTGCTGGCTGCGGGTCTGCCCAATGTCTCTGACAGCCTAGTGGGGCACTGGATCTATGGACGTGCTGGCTGCTTGGGCATCACCTACTTCCAGTACCTGGGCATCAATGTCTCCTCCTTCTCCATCCTGGCCTTCACTGTGGAGAGGTATATAGCCATTTGCCACCCACTGAGAGCACAGACCGTGTGCACTGTGGCCCGGGCCAAACGGATCATCGCAGGCATCTGGGGGGTCACGTCCCTCTATTGCCTACTCTGGTTCTTCCTGGTGGATCTCAATGTCCGTGACAACCAGCGCCTTGAATGTGGCTACAAAGTGCCCCGAGGACTCTACCTGCCCATCTACCTGCTGGACTTCGCTGTCTTTTTCATCGGACCCTTGCTGGTGACCCTCGTGCTCTATGGGCTCATCGGGAGGATTTTATTTCAGAGCCCGTTGTCCCAGGAAGCCTGGCAGAAGGAGAGGCAGCCCCATGGGCAGAGCGAGGCTGCACCAGGCAACTGCTCCAGGGCCAAGAGCTCCAGGAAGCAGGCCACCAGGATGCTGGCCGTGGTTGTGTTGCTTTTTGCCGTGCTGTGGACCCCTTACCGCACACTGGTACTGCTCAACTCCTTTGTGGCCCAGCCTTTCCTGGACCCCTGGGTCCTGCTGTTCTGCCGCACCTGTGTCTACACCAACAGCGCTGTCAACCCTGTCGTCTACAGCCTGATGTCACAGAAGTTCCGGGCGGCCTTCCTGAAACTGTGCTGGTGCAGGGCAGCTGGGCCACAGCGGAGGGCAGCACGCGTCCTCACCAGTAACTACAGTGCCGCCCAGGAGACCTCAGTAGGAACTGAGAAGATGTAG
>rTshr
ATGAGGCCAGGGTCCCTGCTCCAGCTCACTCTGCTGCTCGCCCTGCCCAGGAGCCTCTGGGGCAGAGGGTGTACTTCTCCACCCTGCGAATGCCACCAGGAGGACGACTTCAGAGTCACCTGCAAGGAACTCCACCAAATCCCCAGCCTACCGCCCAGCACCCAGACTCTGAAGCTCATCGAGACTCACCTGAAGACCATTCCCAGTCTTGCCTTTTCGAGCCTGCCCAATATTTCCAGGATCTATCTATCCATAGATGCCACTCTGCAGCGACTGGAGCCACATTCTTTCTACAATTTGAGTAAAATGACTCACATAGAAATCCGGAACACCAGAAGCTTGACTTACATAGACCCTGATGCCTTAACAGAGCTCCCCTTGCTCAAGTTTCTTGGAATTTTCAATACTGGACTTAGAATATTCCCTGACTTGACCAAAATTTATTCCACGGATGTGTTCTTTATACTAGAAATCACAGACAACCCTTACATGACGTCAGTCCCTGAAAACGCATTCCAGGGACTATGCAATGAAACCTTGACCCTGAAACTATACAACAATGGATTTACTTCAATCCAAGGACATGCTTTCAATGGAACAAAGCTGGATGCTGTTTACCTAAACAAGAATAAATATCTGACAGCTATAGACAAAGATGCCTTTGGAGGAGTATACAGTGGACCCACTTTGCTAGACGTGTCTTCCACCAGCGTTACTGCTCTTCCTTCCAAAGGCCTGGAGCACCTCAAAGAGCTGATCGCGAAGAACACCTGGACTCTCAAAAAGCTCCCCCTGTCCTTGAGCTTCCTCCACCTCACTCGGGCTGACCTCTCTTACCCAAGTCACTGCTGTGCTTTTAAGAACCAGAAGAAAATCAGGGGAATCCTAGAGTCTTTGATGTGTAATGAGAGTAGTATCCGGAACCTGCGTCAAAGAAAGTCAGTGAACGTCATGAGGGGTCCCGTCTACCAGGAATATGAAGAAGGTCTGGGTGACAACCATGTTGGGTACAAACAAAACTCCAAGTTCCAGGAGGGCCCAAGCAACTCTCACTATTACGTCTTCTTTGAAGAACAAGAGGACGAGATCATCGGTTTCGGCCAAGAGCTCAAAAATCCTCAGGAAGAGACTCTCCAAGCCTTCGACAGCCACTATGACTACACTGTGTGTGGGGACAACGAGGACATGGTGTGTACCCCCAAGTCAGACGAGTTTAACCCCTGTGAAGATATCATGGGCTACAAGTTCCTGAGAATCGTGGTATGGTTTGTCAGTCCGATGGCTCTCCTGGGCAACGTCTTTGTCCTGTTCGTCCTGCTTACTAGCCACTACAAACTGACCGTGCCACGCTTCCTGATGTGCAACCTGGCCTTTGCAGATTTCTGCATGGGGGTTTACCTGCTTCTCATTGCCTCCGTAGACCTGTACACACACACTGAGTACTACAACCACGCCATTGACTGGCAGACGGGCCCTGGATGCAACACGGCTGGTTTCTTCACTGTTTTTGCCAGCGAGTTATCAGTGTACACACTGACGGTCATCACCCTGGAGCGATGGTATGCCATCACCTTCGCCATGCGCCTGGATAGGAAGATCCGCCTCAGGCACGCTTATACCATCATGGCGGGGGGGTGGGTTTCCTGCTTCCTTCTCGCCTTGCTCCCAATGGTGGGAATAAGCAGCTACGCCAAGGTCAGCATCTGCCTGCCGATGGACACAGACACCCCTCTTGCCCTGGCGTACATCGCCCTTGTTCTCCTGCTCAACGTTGTTGCCTTTGTTATTGTCTGCTCCTGCTATGTGAAGATTTACATCACCGTCCGAAATCCCCAGTACAACCCTCGAGATAAAGACACCAAGATTGCCAAGAGGATGGCCGTGTTGATCTTCACTGACTTCATGTGCATGGCGCCCATCTCCTTCTATGCCCTGTCAGCGCTTATGAACAAGCCTCTGATCACTGTCACTAACTCCGGGGTCTTGTTGGTTCTCTTCTACCCACTCAACTCCTGTGCTAACCCATTTCTCTATGCCATTTTCACCAAGGCCTTCCAGAGGGATGTGTTCATCCTACTCAGCAAGTTTGGCCTCTGCAAACACCAGGCCCAAGCCTATCAGGCCCAGAGAGTCTGTCCCAACAACAACACTGGTATTCAGATCCAAAAGATCCCCCAGGACACAAGGCAGAGTCTCCCCAATGTGCAAGATACCTATGAACCGCTTGGAAGCTCCCACCTGACTCCGAAACTACAGGGACGGATCTCAGAAGAGTACACGCAAACAGCCCTGTAA
>rP2ry10p
ATGGGCAGCAATAGTACCAGCACTGCTGAGAGTAATTGCAATGCCACTAATTTGACATTTCAGAACTCTCTGTATGCAACCACCTACATTTTCATATTCATCCCGGGTCTCCTGGCTAACAGTGCAGCCCTGTGGGTTCTGTGCCGCTTCATCAGCAAGAAGAATAAAGCCATCATTTTCATGATCAACCTCTCAGTGGCAGACCTTGCTCATGTCCTGTCCTTACCTCTTCGGATTTACTATTATATCAATCATCACTGGCCATTCCAGAGGGCCCTTTGCCTGCTGTGCTTCTATCTGAAATATCTCAACATGTATGCCAGCATTTTTTTCTTGACCTGCATTAGCCTCCAGAGGTGCCTCTTTCTTCTCAAGCCATTCAGAGCCAGAAACTGGAAGCGGAGGTACGACGTAGGCATCAGTGCTGCTGTCTGGATCATTGTGGGGACTGCCTGTTTGCCACTTCCCATCCTAAGAAGTGCTGGCTTAGCTAATAACAGTGAATCGTGCTTTGCTGATTTAGGGCTTCATGACATTAGTATGGCTTCATCCATTGGCATGGTAACTGCAGCTGAACTTGGAGGGTTTGTATTGCCTGTAGTAATTATTACGTATTGCACATGGAAAACAAGAAAATCTTTACAGGAATTCCAAGATCCACCTCAGAATATTAAAGAGAGGAAAAAGGCTTTGAGAATGGTTCTAATGTGTGCAGTGGTATTCATAGTCTGCTTCACTCCTTACCATCTCAATTTCCCGTTCTTTATGATGGTAAAGCAACGTGTCTTCTCAAACTGTTCCTTTATTAAGAGCACTCTATATTTCCACATCATTTCCTTGTGTCTTGCAAATCTGAATTGCTGTCTTGATCCAGTTGTGTATTATTTTATGACTTCAGAATTTCGCGATCAATTTTCAGAACATGGGAATTTGGTCATCCAGTCATGTTTGCGTTGTAAAGACAGTACTCTGGAAATTCGTCAGAGGAAGGAGAATCTTCAGACTATCTCTCTGGAATGTTTGGATGTTCCAACACAATGTGATGAAATGGCTGTTTAA
>rMrgprb9
ATGGATCTAAGAACATCACTAAGAGATATCACAACATTGGATAAAAACAACATTCATTTTTCACTTTGTTCCATCGAGTTTCAAGTCATGAGTTTGCTTTCTCTCATCATTTCTCCTGTTGGGATGGTACTAAATGGCATAGTCCTATGGTTCCTGGCCTTCCAGAATCATAGGAATGCCTTCTCTGCCTACATCATCAACCTGGTTGTGGCTGACTTTCTCTTCCTGTGTTCTCACTTCATATTTTCCCTTCTTATTGTTCTCACCCACTACACTATTTTAATGTACATTAGACAGATTTTGGATACTGTGACAATATTTGCTTATTTTTTTGGCCTGAGCATTATCACCATCATTAGCATTGAGTGCTGGTTGTCTGTCATGTGGCCCATCTGGTATCACTGTCAACGTCTGAGACTCACATCAGCTGTCATCTGTGTCTTGCTTTGGGTTGTATCCCTGCTGTTTCCTGCCCTGCAGATGAAAACATGTAGCTTGCTGCTTAATACCTTAGACAATTCTCGGTGTGAGATAATCAATTTCATCTCTAGTGCATGGTTAATTGTTTTATTTGTGGTTCTATGTTGTTTCAGCCTCATCTTGCTTCTCAGGATCTCCTGTGGATCACAACAGGTTCATGTGACCAGGCTGTATGTGACCATTTCACTCAGGGTGCTATTTTGCCTGCTCTTTGGCATTCCCTTTGGGATATACTGGATGGTTGACCAATGGAATGAAGAAAATTTTTCTTTTAGAGCTTGTGGTTTTTCACATGATATACTATACCTATACTGTATTAACATCTGTGCCAATGCTACTGTTTACTTCCTTGTTGGCTCCATTAGGCATGGCAAGTTCCAGAGGATGACTCTGAAGCTGATTCTGCAGAGGGCCATACAGGACACCCCTGAGGAAGATGGTGGAGAGAGGGGTCCTTCAGGAAATCCTGAAGAACTGAGAACAGTC
>rMas1
ATGGACCAATCAAATATGACATCCTTTGCTGAGGAGAAAGCCATGAATACCTCCAGCAGAAATGCCTCCCTGGGGACTTCACACCCACCCATTCCCATAGTGCACTGGGTCATCATGAGCATCTCTCCTCTCGGCTTTGTGGAGAACGGGATCCTCCTCTGGTTCCTTTGCTTCCGGATGAGGAGAAATCCCTTCACGGTCTATATCACCCACTTGTCCATTGCTGACATCTCCCTCCTGTTCTGTATTTTTATTCTGTCCATCGACTATGCTTTAGACTATGAACTCTCTTCTGGCCATTACTACACAATCGTGACGTTATCGGTGACTTTTCTATTTGGCTACAACACAGGCCTCTATCTGCTGACAGCCATCAGTGTGGAGAGATGCCTTTCAGTCCTCTACCCCATCTGGTACAGATGTCACCGCCCCAAGCACCAGTCGGCATTCGTCTGTGCCCTCCTGTGGGCACTTTCATGCTTGGTGACCACCATGGAGTACGTCATGTGTATTGACAGCGGAGAAGAGAGTCACTCTCAGAGTGACTGTCGGGCGGTCATCATCTTCATAGCCATCCTCAGCTTCTTGGTCTTCACTCCGCTCATGTTAGTGTCCAGCACCATCTTGGTGGTGAAGATACGGAAGAACACATGGGCCTCCCATTCTTCGAAGCTGTACATCGTCATCATGGTCACCATTATCATATTCCTCATCTTTGCCATGCCCATGCGGGTCCTCTACCTGTTGTATTACGAGTACTGGTCAACCTTTGGGAACCTGCATAACATCTCCTTGCTTTTCTCCACCATCAATAGCAGCGCCAACCCTTTCATCTACTTTTTTGTGGGCAGCAGTAAGAAGAAGCGCTTCAGGGAGTCCTTAAAAGTGGTCCTGACCAGAGCTTTCAAAGACGAGATGCAACCTAGGCGTCAGGAGGGCAATGGCAACACTGTATCCATTGAGACTGTGGTC
>rMrgprf
ATGGCTGGAAACTGCTCATGGGAAGCTCACTCCACCAACCAGAACAAGATGTGTCCTGGTATGAGCGAGGCTCTGGAACTCTACAGCAGAGGCTTCCTGACCATTGAACAGATTGCCACACTCCCTCCACCAGCCGTCACAAACTACATCTTCCTGCTGCTTTGCCTGTGTGGCCTGGTGGGAAACGGGCTGGTCCTCTGGTTTTTTGGCTTCTCCATCAAGAGGACCCCCTTCTCCATCTACTTCCTGCACCTGGCCAGCGCTGATGGGATATACCTCTTCAGCAAGGCCGTGATTGCTCTCCTGAACATGGGGACCTTCCTGGGCTCCTTCCCCGACTACGTTCGAAGAGTGTCCCGGATCGTGGGTCTCTGCACATTCTTCGCCGGTGTGAGCCTCCTTCCGGCCATTAGCATCGAACGCTGTGTGTCCGTCATCTTTCCCATGTGGTACTGGCGTCGGAGGCCCAAGCGCCTGTCCGCTGGGGTCTGTGCCTTGCTCTGGCTGCTGTCCTTCCTGGTCACCAGTATCCACAACTACTTCTGTATGTTCCTGGGCCATGAGGCCTCTGGAACAGCCTGCCTCAACATGGACATCTCCCTGGGCATCTTGCTTTTCTTTCTCTTCTGCCCACTCATGGTACTCCCCTGCCTGGCACTCATCTTGCATGTAGAGTGCCGAGCCCGGCGCCGCCAACGCTCTGCCAAGCTCAATCACGTGGTCCTGGCCATCGTCTCTGTCTTCCTCGTGTCATCCATTTATTTGGGGATCGACTGGTTCCTCTTCTGGGTCTTCCAGATCCCGGCCCCCTTCCCGGAGTACGTCACTGACTTATGTATCTGCATCAACAGCAGTGCCAAGCCCATTGTCTACTTCCTGGCTGGGAGAGACAAGTCCCAGCGCCTGTGGGAACCTCTCAGGGTGGTCTTCCAGCGGGCCCTCCGAGATGGTGCCGAGCCAGGGGACACTGCTAGCAGCACACCCAACACGGTCACCATGGAGATGCAGTGCCCCTCTGGGAACGCATCA
>rMrgpra
ATGGACAAAACCATACCTGGAAGTTTCAACAGCAGGACCCTGATCCCAAATTTGTTGATCATCATCTCGGGACTGGTCGGGCTGACAGGAAACGCCATGGTGTTCTGGCTCCTGGGCTTCCGCTTAGCCAGGAATGCCTTCTCAGTCTACATCCTAAACTTGGCCCTGGCTGACTTCCTCTTCCTCCTCTGTCACATCATAGATTCCACGCTGCTCCTTCTCAAGTTTTCCTACCCCAACATTATCTTTCTCCCATGCTTTAACACCGTCATGATGGTCCCCTACATCGCAGGCCTGAGCATGCTCAGTGCCATCAGCACCGAGCGCTGCCTGTCTGTTGTGTGCCCCATCTGGTATCGCTGCCGCCGCCCAAAACACACTTCAACTGTCATGTGCTCTGCGATCTGGGTCCTGTCACTGTTGATCTGCATTCTGAATAGGTATTTCTGTGGCTTCTTAGATACCAAATACGAAAAGGACAACCGGTGTCTGGCATCGAACTTCTTTACTGCCGCGTGCCTGATATTTTTGTTTGTAGTCCTCTGTCTGTCCAGTCTGGCTCTGCTGGTCAGATTGTTCTGTGGCGCTGGGCGGATGAAGCTCACCAGATTGTACGCGACCATCATGCTGACCGTTTTGGTTTTTCTCCTCTGCGGGTTGCCCTTTGGCATCCACTGGTTCCTGTTAATCTGGATTAAGATTGATTATGGTAAATTTGCTTACGGTCTTTACCTGGCGGCACTCGTCCTGACTGCTGTTAACAGCTGTGCCAACCCCATCATTTACTTCTTCGTGGGCTCCTTCAGGCATCAGAAGCACCAGACCCTCAAAATGGTTCTCCAGAGGGCGCTGCAGGACACCCCTGAGACAGCGGAAAACACGGTGGAGATGTCAAGCAGCAAGGTGGAGCCGTGA
>rMrgprb1
ATGTCATTTTGTGAAGTTGTATCTTGTGCCATAATTTTGCTTTCTCTCATCATTGCCCTAGTTGGGCTTGTTGGAAATGGAACAGTGTTTTGGCTCCTGGGCTTCCAGATGCGCAGAAATGCCTTTTCAGTCTACATCCTCAACCTGGCTGGTGCTGATTTTCTCTTCATGTGCTTCCAAATTGTTTATTGTTCTCATATCATGTTGGACATGTACTACATCCCTATCAAATTTCCCCTGTTTTCAATTGTTGTGTTAAACATTGGTTATCTTTGTGGCATGAGCATCCTCAGTGCCATTAGCATTGAACGCTGCCTATCTGTCATGTGGCCCATCTGGTATCGCTGCCAACGCCCAAGGCACACATCAGCTGTCATATGTACCTTGCTTTGGGTCTTGGCCCTAGTGTGGAGCCTCATAGAAGGAAAGGAATGTGGCTTTCTATTTGATACCAATGGCCCTGGTTGGTGTGAGACATTTGATTTAATTGCTACTGCATGGCTAATTGTTTTAATTGTGGTTCTCCTGGGGTCCAGTCTAGCCTTAGTGATTAATATCTTCTGTGGCTTATACAGGATTCCTGTGACCAGGCTGTATGTGACCATTGTGTTCACAGTGCTGGTCTTCCTGCTCTGTGGTCTGCCCTATGGGATCTACTGGTTCCTCTTAGAATGGACCGAGAAATTTAATTATAACTTACCTTGTGGTTTTCATCCCGTGACAGTACTTCTATCCTGTGTTAACAGCTGTGCCAACCCTATCATTTACTTCCTTGTTGGCTCTATTAGGCACCACAGGTTCCAACGCAAGACTCTCAAGCTACTTTTGCAGAAAGCCATGCAAGACACTCCTGAAGAAGAAGAATGTGGAGAGATGGGCTCCTGA
>rMrgprb2
ATGTCATCATGTGGCATAATGTCTTGTACCATGATATTTCTTTCCCTCATCATTGCTATAGTTGTTCTGGTTGGAAATGCCATAGTGATATGGCTCCTGGGCTTCCAGATGTGCAGGAATGCCTTCTCTATCTACATCCTCAACCTGGCTGGTGCTGACTTTCTCTTCATTGGGTTTCAAATTGGATATTGTTTTTATATTATCTTTGACATCTACACCATCCCGATTAAATTGCCTCTGTTTTTCATTGTTATGTTAAACTTTGCTTATCTTTGTGGCCTGAGCATTCTCAGTGCTGTTAGTATTGAACGCTGCCTGTGTGTCATGAGGCCATTCTGGTATCGCTGCCAACTTCCAAGGCATACATCAGCTGTCATATGTACCATGCTTTGGGTCTTGTCCCTAGTGTTGAGCCTTTCAGAAGGAAAAGAATGTGGCTTCCTACCTGGCACTAACATCTCTGATTGGTGTAAGACAATTGATTTAATCATTACTTCATGGCTAATTGTTTTATTTGTGGTTCTCTTGGTGTCCAGTTTGGCCTTGGTGATTACTATCTTCTGTGGCTTATACAGGATTCCTGTGACCAGGCTGTATGTGGTCATTGTGTTCACAGTGTTGTTCTTCCTGCTCTTTGGTCTGCCCTATGGGATTTATTTGTTCCTCTTAGTGTGGGCTGAGACATTTTATTATGTTTTTCCTTGTGGTTTTCTTCCAGTGACAATATTTCTATCCTGTATTAACACCTGTGCCAACCCCATCATTTACTTCCTCGTAGGCTCCGTTAGGCATCATCGGTTTCAACGGAAGTCTCTCAAGCTACTTCTGCAGCAGGCCAGGCAAGACACTCCTGAGACAGAAGAATATGTAGAAATGGGCTCCTTAGGAAGATCTAGAGAAGTAAACAGTCTGCAAGGGACTGAGAGCTGCTTTGACCAGGCATAA
>rMrgprb3
CTTGGACACTGATTCCATCCCCATCGAAGTTCCTGCATTTTTCACTGTTGTGAGAAACTTTGCTTATCTTTGTGGCCTGAGCATTCTTAGTGCCATTAGCCTTGAACGCTGCCTGTCTGTCCTGTGGCCCATCTGGTATCGCTGCCAACGCCCAAGGCACACATCAGTTGTCATATGTACCTTGCTTTGGGTCATGTCCCTAGTCTTGAGCCTCTTGGAAGGAAAGGAATGTGGTTTCATATTCAGTTTAAGTGGTTCTCATTGGTGTCCGATATTTGATTTTATCACTACTGCATGGTTAATTATTTTATTTGTGCTTCTCTTGGTGTCCAGTCTGGCCTTGGTGATTACTATCTTCTGTGGCTTACACAGGATTCCTGTGACCAGGCTGTGTGTGGCCATTGTGTTAACAGTGATGGTCTTCCTGCTCTTTGGTCTGCCCTATGGGATCTATTGGTTCCTCTTAGAGTGGATTGAGGGATTTAATTATATTTTTCTTTGTAGTTTTTATTCAGTGGCATTATTTCTATCCTGTGTTAATGGCTGTGCCAACCCCATCATTTACTTCCTCGTAGGTGCCATTAGGCATCATCGGTTCCAACGGAAGTCTCTCAAGCTACTTCTGCAGCAAGCCATGCAAGACACTCCTGAGACAGAAGAATGTATAGAGATGGGTTCCTCTGAAAGATCTAGAGAGATTAAAAACAGTCTGGAAGAGACTAAGAGCTGCTTTGATCAGTCATAAATAGTTCTGAAGAGAACTATGTCCTTATCAGTTTGTGCCATTTTCATACCATTGTTTAGTTGGTGACCCAAGGAAACTCAGTTGGGAAAGTAGTCAATGTTGTAGAAGTTGATTGATATTTGACTTGTTATAAATACTGAGTGCAGTATTTTGCAGTTATCTTGCTCAGGGCTTTCCCAACTTCTTTTGATGTTACTTCTTGTAAAATGTATGGTGTCTAGGAGAGCTTTTGACCACAATTGACAAATCCCTTCTTTAGAAGAAGGCTGAATGAAGTGCAGGAAAGAGTTGCATTGCTTAACTTGATAGTGGATACATTCATG
>rMrgprb4
ATGAGTCCAACCACCCAAGCCTGGAGCATTAACAACACAGTAGTGAAGGAAAATTACTACACTGAAATTTTATCCTGTATCACCACGTTCAATACCCTGAATTTTCTTATTGTCATCATTTCTGTGGTTGGAATGGCAGGAAATGCCACAGTGCTGTGGCTTCTAGGCTTCCACATGCATAGGAATGCCTTCTCCGTCTATGTCCTCAACCTGGCTGGTGCTGATTTCTTGTACCTCTGTGCTCAGACTGTGTACTCCCTGGAGTGTGTCCTTCAGTTTGATAACAGCTACTTTTATTTTCTCCTCACTATATTAATGTTTAATTACCTTGCAGGTTTCTGTATGATTGCAGCCATCAGTACTGAGCGCTGCCTATCTGTTACGTGGCCCATCTGGTATCACTGCCAAAGACCAAGACACACATCAGCCACCGTGTGTGCTCTGTTCTGGGCTTTCTCTCTACTGTTGAGCCTTCTGTTAGGGCAAGGCTGTGGCTTCCTGTTTAGTAAATTTGATTATTCTTTCTGTAGGTATTGTAACTTTATCGCTACGGCATTTCTAATAGTAATATTCATGGTTCTTTTTGTGTCCAGCCTAGCCCTCTTGGCCAAAATCATCTGTGGATCACATAGGATTCCTGTGACCAGGTTCTATGTGACCATTGCTCTCACAGTGCTGGTCTTCATATTTTTTGGTCTGCCCATTGGGATCTGCGTGTTCCTCTTACCCTGGATTCATATGATGCTCTCTTCCTTTTTTTATGAAATGGTAACACTCCTGTCCTGTGTTAACAGCTGTGCCAATCCCATCATTTACTTCTTTGTTGGCTCGATTAGACATCACAGGTTACAACGGCAGACTCTGAAGCTACTCCTTCAGAGAGCCATGCAGGACACTCCTGAGGAAGAGGGTGGAGAGAGGGGTCCTTCACAAAAGTCTGAGGACCTGGAAGTAGTCCGATGCAGTAGTTAA
>rMrgprb5
ATGCCAGACAGTCCTACAGAGTCATATGGTCCTGACAGAGAGTATCATGTGTTCATATCTCTATTTCTTTGCAGGAACACCAGTGGAAAATTCCTAAGTGTGGGTCCAGCCACCCCAGGCTGGAGCATTAACAACACAGTAGTGAAGGAAAATTACTACACTGAAAAATTATCCTGTATCATCACGTTCAATACCCTGAATTTTCTTACTGCCACCATTTCTGTGGTTGGGACGGCAGGAAATGCCACAGTGCTGCGGCTTCTAGGCTTCCACATGCATAGGTATGCCTTCTCCGTCTATGTCTTCAACCTGGCTGGTGCTGATTTCTTGTACCTTTGCACTCAGACTGTGTACTCCCTGGAGTGTGTCCTTCAGTTTGATAACAGCTACTTTTATTTTCTCCTCACTATATTAATGTTTGCTTACCTTGCAGCTTTGTGTATGATTCCAGCCATCAGTACTGAGCGCTGCCTATCTGTTACGTGGCCCATCTGGTATCACTGCCAAAGACCAAGACACACATCAGCCACTGTGTGTGCACTGTTCTGGGCTTTCTCTCTACTGTTGAGGCTTCTGTTAGGGCAAGGCTGTGGCTTCCTGTTTGGTAAGTATGATTATTATTTCTGTAGGTATTGTAGCTTTATCACTACTGCATTTCTAATAGTATTATTTGTGGTTCCTTTTGTGTCCAGCCTGGCCATGTTGACCAAGATCATCTGTGGATCACATAGGATTCCTGTGACCAGATTCTATGTGACCATTGCTGTCACAGTGCTGGTCTTCACATTCTTTGGTCTGCCCGTTGGGATCATCTCATTACTCTTACCTCGGATTGTTGTGTTTCGTGGTGTTTTTTATATTTATAAAATAGTAACATTCCTGTACTCTGTTAACTGCTGTGCCAATCCCATCATTTACTTCCTCATTGGCTCCATTAGGCATCACAGGTTACAAAGGCAGAGTCTGAAGCTACTTCTTCAGAGAGCCATGCAAGACACTCCTGAGGAAGAGGGTGGAGTGAAGGGTCCTTCACAAAAGTCTAACGAACTGGAAATAGTCTGA
>rMrgprb6
ATGGATATAAACATCTCAACTCTGGATATTGACATCATAGAACTGAACGGAAGCAACTACACTAATACTGAGATATGTTTTGTCAAGATCCAAGTCATGAGTTTACTTTCCCTCATCATTTGCCCTGTTGGGATGGTGCTAAATGCCATAGTGCTGTGGTTCCTGGGCTTCCAGATGACCAGGAATGCCTTCTCTGTCTATATCCTCAACCTGGCTGGGGCTGACTTTTTCTTCCTGTACTCTCAGTTTTTATTTTACATTCTTGCTATCATTTCCTACAAGTACTCCATTTCTTTCCGGATCCCTTTCCTTTTTGAAGTGTTGGCAAAAGTTGCTTATCTTTCTGGCCTGAGCATTCTTAGCACCATCAGCATTGAACGCTGCCTGTGTATCATGTGGCCCATCTGGTATCGCTGCCAACGACCAAGACACACATCATCGGTCACCTGTTTCTTGCTTTGGACTTTGTCCTTGTTGTTTGCTCTTCTGGAGGGGGCAGAATGTGGCTTGCTGTTTAACAGTTTTGACCAGTCTCGGTGTTTGAGATTTGATTTAATCTTTTGCGCATGGTCAATTGTTTTATTTGTGGTTCTCTGTGGGTCCAGCCTCATCCTACTTATCAGGATCTTCTGTGGCTCCCAGCGGATACCTGTGACCAGACTGTATGTGACCATTGTACTCACAGTGCTATTCTTCCTGATCTGCTGTCTTCCCTTTGGAATCTCCTGGCTCATCCAATGGAGTAGAACTTTGGAATATGTTGGGGTTTGTGATTATTTTCACGAGGGACTATTTTTATCCTCGATTAACAGCTGCGCCAACCCTATCGTTTACTTCCTGGTTGGCTTTATTCGTCAGCGCAAGTTCCAACAGAAGACTCTGAAGCTGCTTCTTCAGAGAGCAATGGAAGAAGA
>rMrgprc
ATGGATCCAACCATCTCATCCCTCAGTACAGAATCTACAACACTGAATAAAACTGGTCATCCCAGTTGCAGGCCAATCCTCACCCTGTCCTTCCTGGTCCCCATCATCACCCTGCTTGGATTGGCAGGAAACACCATTGTACTCTGGCTCTTGGGATTCCGCATGCGCAGGAAAGCCATCTCAGTCTACGTCCTCAACCTGTCTCTGGCAGACTCCTTCTTCCTCTGCTGCCATTTTATTGACTCTCTGATGCGGATCATGAACTTCTATGGCATCTATGCCCATAAATTAAGCAAAGAAATCTTAGGCAATGTAGCATTCATTCCCTATATCTCAGGCCTGAGCATCCTCAGTGCTATCAGCACGGAGCGCTGCCTGTCTGTATTGTGGCCAATCTGGTACCACTGCCACCGCCCAAGAAACATGTCAGCTATTATATGTGTTCTAATCTGGGTTCTGTCCTTTCTCATGGGCATCCTTGACTGGTTCTTCTCAGGATTCCTGGGTGAGACTCACCATCATTTGTGGAAAAATGTTGACTTTATTGTAACTGCATTTCTGATTTTTTTATTTATGCTTCTCTTTGGGTCCAGTCTGGCGCTACTGGTGAGGATCCTCTGTGGTTCCAGACGGAAACCACTGTCCAGGCTGTACGTTACAATCTCTCTCACAGTGATGGTCTACCTCATCTGCGGCCTGCCTCTCGGGCTTTACTTGTTCCTGCTATATTGGTTTGGGATCCATTTACATTATCCCTTTTGTCACATTTACCAAGTTACTGTGCTCCTGTCCTGTGTGAACAGCTCTGCCAACCCCATCATTTACTTCCTTGTAGGGTCCTTTAGGCACCGTAAAAAGCATCGGTCCCTCAAAATGGTTCTTAAGAGGGCTCTGGAGGAGACTCCTGAGGAGGATGAATATACAGACAGCCATGTTCAGAAACCCACTGAGATCTCAGAAAGGAGATGTTGA
>rMrgprd
ATGAACTACACTCCTTATAGCAGCCCAGCCCCAGGTCTGACCATCAGCCCCACCATGGACCCTGTGACCTGGGTTTACTTTTCAGTGACATTCCTGGCCATGGCCACCTGTGTGTGTGGGATAGTGGGCAACTCCATGGTGATTTGGCTACTGAGTTTCCACAGGGTGCAGAGGTCCCCCTTCTGCACCTACGTGCTCAACCTGGCGGTGGCCGACCTCCTCTTCCTGCTCTGCATGGCCTCCCTGCTCAGTCTGGAAACAGGGCCCCTGCTCACAGCCAGCACCTCCGCCAGAGTCTACGAGGGGATGAAGAGAATCAAGTACTTTGCCTACACAGCAGGCCTGAGCCTGCTGACGGCCATCAGCACCCAGCGCTGTCTCTCCGTGCTTTTCCCCATCTGGTATAAGTGCCACCGGCCCCAGCACCTGTCGGGGGTGGTATGTGGTGTGCTGTGGGCACTGGCCCTCCTGATGAACTTCCTGGCTTCTTTCTTCTGTGTTCAATTCTGGCATCCCGACAAATACCAGTGCTTCAAGGTGGACATGGTTTTCAACAGTCTTATCCTGGGGATCTTCATGCCCGTCATGGTCCTGACCAGCGCCATCATCTTCATCCGCATGCGAAAGAACAGCCTGCTGCAGAGACGGCAGCCTCGGCGGCTCTACGTGGTCATCCTGACTTCCGTCCTTGTCTTCCTTACCTGTTCTCTGCCGTTGGGCATCAACTGGTTCTTACTCTACTGGGTGGAACTGCCGCAGGCCGTGAGGCTCCTGTACGTCTGCTCATCACGCTTCTCCTCGTCTTTGAGCAGCAGCGCCAACCCAGTCATCTACTTCCTCGTGGGCAGCCAGAAGAGCCACCGGCTGCAGGAGTCTCTGGGTGCTGTGCTGGGGCGGGCACTTCAGGACGAGCCTGAAGGCAGGGAGACGCCATCCACATGTACTAATGATGGGGTCTGA
>rMrgpre
ATGTCCCTGAGAGTGCACACGCATTCTCCCAGCACCCAGGGAGACATGGCATTCAACCTGACCATCCTGTCCCTCACTGAGCTCCTCAGCCTGGGTGGGCTGCTGGGCAACGGAGTGGCCCTCTGGCTGCTCAACCAGAACGTCTACAGGAATCCCTTCTCCATCTATCTCTTGGATGTGGCCTGCGCCGACCTCATCTTCCTCTGCTGCCACATGGTGGCCATCATCCCTGAGCTGCTGCAGGACCAGCTGAACTTCCCTGAATTCGTCCATATCAGCCTGATCATGCTGCGGTTCTTTTGCTACATTGTGGGCCTGAGCCTCCTGGTGGCCATCAGCACGGAGCAGTGCCTGGCCACTCTCTTCCCCTCCGGGTACCTGTGCCGCCGCCCACGCTACCTGACCACCTGCGTGTGTGCATTCATCTGGGTGCTCTGCCTGCTACTGGACCTGCTGCTGAGCGGCGCCTGCACCCAGTTCTTCGGAGCACCCAGCTACCACCTGTGTGGGATGCTGTGGCTGGTAGTGGCAGTTCTCCTGGCTGCCCTGTGCTGCACCATGTGTGTGACCAGCCTGCTCCTGCTGCTGCGGGTGGAACGAGGTCCAGAGAGGCACCAGCCCCGGGGCTTCCCCACCCTGGTCCTGCTGGTCATCCTGCTCTTCCTCTTCTGCGGCCTGCCCTTTGGCATCTTCTGGCTGTCCAAGAACTTGTCCTGGCACACACCCCTCTACTTCTATCACTTCAGCTTCTTCATGGCCAGTGTGCACAGTGCGGCCAAGCCTGCCATCTACTTTTTCTTAGGCAGCACACCTGGCCAGAGGTTTCAGGAACCCCTCCGGCTGGTGCTCCAGCGGGCACTGGGGGATGAGGCTGAGCTGGGGGCTGTGAGAGAGGCTTCCCAAGGGGGACTTGTGGACATGACTGTCTAA
>rMrgprg
ATGCTCTCCATATTCAATATCTGGGGCACGTTCAACAGAGTGCTCTTCTTCCTCAGCCTCACAGTCAGCCTTGCAGGGCTGGCGGGCAACACGCTGCTGCTCTGGCACCTCGGTCTGCGCATCAAGAAGGGCCCCTTCAACACCTACCTGCTGCACCTGGCCGCTGCTGATTTCCTCTTCCTCTCCTGCCAAGTTGGCTTCTCTATTGCCAAGATCGCGTCGGGCTATGAGGACACACTCTACTTCCCGGTCACCTTCCTCTGGTTTGCTGTAGGGCTCTGGCTGCTGGCTGCCTTCATTGTGGACTGCTGCCTCTCCTACATGTTCCCCTCCTTTTGTGGCCCCAACTGCCGCCCCAGGTACACTTCATTTGTCCTCTGCCTCGTGATCTGGGCCCTGACCATGCTGGCGGTGCTGCTGCCAGCCAATGCCTGTGGCCTGCTGTACAATAGAATGAGTCTGCTGGTTTGCCTCAAGTACCACTGGGTCAGCGTTGTCTGGCTAGGGGTGCTTGCTAGCACGGCGTGTGGTGCAAGCATGTTTCTCTTAGTCTTTGGGAACTGCTGTTCTTCACAGCCACCCTCCAAATTCTGCAAGTTGGCCCAGTGCTCCGGGATCCTTCTGTTCTTCTGTCGCCTGCCCCTGGTTTTCTACTGGTGCCTGCGGCCAGTCATAAAATTCTTGCTTCCCTTTTTCTTCCCACTGGCCACCCTCCTGGCCTGCATTGACAGCAGTGCAAAGCCCCTCTTGTACTACCTGAAGGGCAGGCAGCTCAGGAAGGAGCCACTGCAGGTAGCCCTAAACAGGGCTTTAGGGGAAGAGTCTCAGTCAAGTAGTGGGGGGATATCCCTCCCCATGAGCCGAGTGTAA
>rMrgprh
ATGGAGCCATTGGCAACAACCTTGTGTCCTCAGGAATGCACACAAACCACCAGAAACGAAACCCCCAATGAAACCACCTGGTCTTCAGAGCATGTGACTAAATACACGTATATCTCCATCTCCCTGGTCATCTGTTCACTGGGACTGGTTGGGAACGGCCTTTTGATATGGTTCTTGATTTTCTGCATCAAGAGGAAGCCATTCACCATCTACATCCTACATCTCGCCTTTGCTGACTTCATGGTCCTCCTCTGTTCATCCATCATTCAGCTAGTGAACACTTTCCACATTTACGATTCCACCTTAGTGAGCTATGCTGTCCTCTTCATGATTTTCGGCTACAACACGGGCCTGCACCTCCTCACGGCCATCAGCGTGGAGCGCTGCCTCTCGGTGCTTTACCCGATCTGGTACCACTGCCGACGCCCGAAACACCAGTCCACTGTGGCCTGTACACTGTTGTGGGCCCTCTCTGTTCTTGTGTCTGGTTTGGAAAACTTCTTCTGCATTCTGGAAGTGAAGCCCCAGTTCCCAGAATGCCGATACGTGTACATATTTTCCTGTACCTTGACTTTCCTGGTCTTCGTCCCTCTCATGGTCTTCTCGAACTTGATACTCTTCATCCAAGTCTGCTGTAACCTGAAGCCACGTCAACCAGCCAAACTCTATGTGATCATCATGGCCACCGTCATCCTGTTCCTTGTCTTCGCCATGCCCATGAAGGTGTTGCTTATCATTGGCTACTATTCCAATTCCACTGATGCTTCTGTATGGAAATCTCTCCCCTACCTGAACATGCTCTCCACTATAAACTGCAGCATCAACCCAATTGTCTACTTTGTGGTAGGCAGTCTGAGGAGGAAGAGGAGTAGGAAGTCCCTAAAAGAAGCACTACAGAAGGTCTTTGAGGAAAAGCCAGTGGTGGCCTCGAGGGAGAATGAGGTACAATTCTCCCTGCCCTTATGA
>rMrgprb8
ATGGACTCAAGCATCCCAGACCCGGAGGCTGACCTCATCCAACTGAATGGAAGCTACCACACAGAAACTTCACCTTGTGTCATCGAGTCCCGAGTCATGATTTTGCTTTCCATCATCATTGCCTTCTTTGGCCTGGCAGGAAATGCCATGGTTCTGTGGCTTCTGGCTTTCCGCATGCGCAGGAATGTCTTCTCTGTCTACATCCTCAACCTGGCTGGGGCAAACTTCCTCTTCCTCTGCACTCACACTGCATTTTCCCTGGAAAAGATCATTGTCCTTTTTCACTCCGTTCACATCCACATCCCATTGTTGTTCTACACTCTGTCCACACTTGCTTACCTTGCAGGTGTGAGCATGGTCACAGCCATTAGTGCTGAGTACTGGTTGTCTGGCATTTGGCCCTATTGGTATCAGGGCCAGCGCCTAAAACACACAACAACTGTCATTTGTACTGGGCTCTGGGGTTTGGCCCTGCTCTTGAGCCTCCTGGAAGGAAAAAGTTGTGGATTCCTGGGTAGTACTTATAACCAAGATGTGTGTTGGAAACTTGATTTCATCATAGTTGCATGGTTACTTGTTTTATTTGCTGTTCTTTCTCGATCCATTCAAGTCCTACTGGTCAGGATCTTCTGCGGTTCACAGCGGACTCCTGTGACCAAGCTGCATGTGACCATTGTGCTCACAGCACTGGTCTTGGTGATCTGTGGCTTTCCCTTCGGAATTATCTTCTACCTCTTATACTGGACTACAGAAGTTTATTATATTATGCCTTGTAATTCTTTCCATGAGACAATTCTCCTCCTGTCCTACATTAACAGCTGTGCCAACCCCATCATTTGCTTACTTGTTGGCTCAATTAGGCACTGTAGATTCCAGTGTGGGACTCTCAGGCTGCTACTGCACAGAGCCATGCAAGATATCCCTGAGGAAGAAGGTGAAGAACTTGAAGAAGTTGTAGGAGAACGAGTACAGAACAGTATACCCTAG
>rGpr166p
ATGGAGTTGAACACCACCCTCTACTCAGGGCTGGCAGCCACCCAGGAGAGGTGGCTCCGCCTGGCCTTCGCGGGGTTCTGTGGCCTCATCCTGCTCGTGGGGCTGCTAGCCAATGGGCTCCTCCTGATGGTGGTGGCAGGTGGGCCTCGAGCGTCTCACCCGCTCTTGGCCCTGACCACTAGCCTTATGGTGAACGTGATACTCTCCGACCTGCTTTTTATATCCTTCGTGGTCCCCGCCCTGTTGCTAAGTTTCTTGCGGCAGAGCTGGTGGCTGGGCCCTGCTGTCTGTACCACCAGCCAGGCCACCAACACGACTACCATGTTCTGTACTTTCTACAGCATGGCCACCTCCGCCCTTGTGCGTCACGTGGCCGTGGTCTGGCCGCGTGTGGATCTCCCAGCCGGCCCAGGAGCCCGCCTGTTGCTCTGTGGGGCTATGTGGGTACTAGGCCTGGTCACTTCGATGCCCAACTGGCTGTTCCAGCGGGTGACAGTATTAGAGCAGGCAGCGGGTGTCCCTGAGACCCTGGCCTGCCTCCTATTGCTTAACCCACCTCAAACAACCTGCTATTTTACACTGTTGGGAGCCCTGGCTTTTCTGCCCTGCCTGCTGGGGCTGGGCTGTTCTTTTGGTCACGTGATCTGGCGCCTGTGCACACGGCCCTTGGGTCCCCCGGGGGAGAGTGTGCCGGAGCACAGGGCGAACACACAGCTCGCTCTTGTCATGCTGGTGGTCTTCGTGCTGATGTGGGGACCCTGCTCTGCACTGGGCTATGTATCTGCTGTGGGCCGCCTACCAGCCACGCCTCTGGCTTTTGTGGCCTCCAGCCTGTGCACCCTGCTGGCCTACTCCAACTGTGCTATCAGCCCTATCCTCTGCTTCTGCCTCTGCCGCCCTTACCGGGTAGGACTCAGGGCCATTTTTCATAGGCCCAGAACAGCCATACTTCCTGAGGTAGTGGGGGGTATCTGGCCATGA
>rCcr1
ATGGAGATTTCAAATATCACAGAAACCTACCCCACAACCACAGAATATGACTATGGGGACTCTACTCCATGCCAAAAAACTGATGTAAGAGCCTTCGGGGCTGGACTCCTGCCCCCCCTGTACTCTTTCGTGTTTATCATTGGAGTGGTAGGCAATATCCTGGTGATTCTGGTGCTCATGCAGCATAGGAGGCTTCAAAGCATGACCAGCATATACCTGTTCAACCTGGCTGTCTCTGATCTGGTCTTCCTTTTCACTTTACCTTTCTGGATTGACTACAAGCTGAAAGACAACTGGGTTTTTGGTGATGCCATGTGTAAGCTTCTCTCTGGGTTTTATTACCTGGGCTTATACAGTGAGATCTTCTTTATCATCCTGCTGACAATTGACAGGTACCTGGCCATTGTCCATGCAGTGTTTTCCCTGAGGGCCCGAACTGTCACTTTTGGCATCATCACCAGTATTATTATTTGGGCCCTAGCCATCTTAGCTTCTATTCCTGCCTTATGCTTTTTCAAGGCCCAGTGGGAGTTCACTCACCATACCTGTAGCCCTCATTTCCCCGATGAGAGCCTGAAGACGTGGAAGAGGTTTCAGGCTCTAAAGCTAAACCTCCTTGGACTAATTTTACCTCTGTTAGTCATGATAATTTGCTACGCAGGGATCATCAGAATTCTGCTCAGACGACCCAATGAGAAGAAGGCCAAAGCCGTGCGTCTGATATTTGCTATTACGCTTCTATTCTTCCTCCTCTGGACCCCCTACAATCTGACTGTATTTGTTTCTGCTTTCCAAGATGTTCTATTCACCAATCAGTGTGAGCAGAGCAAGCAGCTGGACCTGGCCATACAGGTGACTGAAGTGATTGCCTACACCCACTGTTGTGTCAATCCAATCATTTATGTCTTTGTGGGTGAGCGGTTCCGGAAGTACCTTCGGCAGCTGTTTCAAAGGCATGTGGCTATACCGCTGGCAAAATGGCTGCCCTTCTTCTCTGTGGACCAACTAGAAAGGACCAGTTCCTTAACTCCATCCACAGGAGAACATGAACTTTCTGGGGGCTTCTGA
>rCcr1l1
ATGGAGAGTCCAGCTGTCACAGAGTCCTCCTATAACACAGTTGCCATGAATGACTTCTTTTCTGGATTCGTATGTTTCAGCATAAATGTGCGGGCATTTGGAATCACAGTGCTGACTCCGCTGTACTCGCTGGTGTTTGTCATTGGTGTGATAGGCAATGTCCTGGTGGTTCTGGTGCTCATACAACGCAAGAGGCTTCGAAACATGACCAGCATCTACCTGTTCAACCTGGCTGTCTCTGATCTGGTCTTTCTATTCACACTACCTTTCTGGGTTGACTATATCGTAAAAGGAGACTGGGTGTTTGGTAATGCCATGTGTAAGTTTCTCGCTGGATTTTATTACCTGGGCTTGTATAGTGACATGTTTTTTATCACCCTGCTTACAATTGATAGGTACCTAGCTGTTGTCCATGCTGTGTTTGCTCTGAGGGCCCGGACTGTCACTTTTGGCATCATCAGCAGCATCATTACCTGGGTCCTAGCTACCTTGGTTTCTATTCCTTGTCTGTATTTTTTCAAAACTCAGTTGGAGTTCACTTACCAAACCTGCAGAGCAGTTTTGCCCAAGAAGAGCCTGATACAGTTTTTGAGGTTTCAGGCTCTCACAATGAACATCCTTGGGCTAATTTTGCCTCTGTTGGCCATGATCATCTGCTATACAAGGATCATCAATGTTCTACACAGAAGACCCAATAAGAAGAAGGCCAAAGTCATGCGTCTGATTTTTGTTATTACACTTCTCTTCTTCCTCCTCTTGACCCCCTATTATTTGGCTGCCTTTGTTTCTGCTTTTGAAGACGTCCTATTCACCCCCGGGTGTGTGAGAAGCCAACAGGTGGACCTGGCCTTGATGATAACTGAGGCACTTGCCTACACCCACTGCTGTGTCAACCCAGTCATTTATGTCTTTGTGGGTGAACGGTTCCGGAAGTACCTCCGGCAGCTGTTTTGGAGGCGTACAGCTGTATCCCTGCCAAAATGGCTGCCCTTCCACTCGGTAGACCGAGTACAGAGGTCCAGTTCCACGTCTCCATCCACAGGGGAAATTGAGGTCTCTGCTGACTTATAA
>rCxcr2
ATGGGAGAAATCAGGGTGGATAATTTCAGCCTTGAAGACTTCTTCAGTGGAGATATTGACAGTTACAATTACAGTTCTGACCCGCCCTTTACTCTGTCAGATGCTGCCCCATGCCCCTCAGCGAACCTAGATATCAACAGGTATGCTGTGGTTGTCATATACGTTCTGGTGACTTTGCTGAGTCTCGTGGGGAACTCCCTGGTGATGCTGGTCATCTTGTACAATCGAAGCACCTGCTCTGTTACCGACGTCTACCTGCTGAACCTGGCCATTGCTGATCTGTTCTTTGCCCTGACCTTGCCTGTCTGGGCTGCATCTAAAGTAAATGGATGGATTTTTGGCTCATTCCTGTGCAAGGTATTCTCGTTCCTGCAGGAGATTACCTTCTACAGCAGTGTTCTGTTGCTAGCCTGCATCAGCATGGACCGCTACCTGGCCATCGTCCACGCCACAAGTACACTGATCCAGAAGAGACACTTGGTCAAGTTTGTGTGCATCACCATGTGGTTTCTCTCACTAGTTCTGTCCCTGCCCATCTTCATTCTTCGGACTACTGTTAAGGCAAACCCTTCTACCGTAGTCTGCTATGAGAATATAGGTAATAATACATCCAAGTGGAGGGTGGTACTGCGCATCCTGCCTCAGACCTATGGCTTCCTCCTGCCGCTGCTCATCATGCTGTTCTGCTATGGGTTCACACTGCGCACGCTCTTTAAGGCCCACATGGGGCAGAAGCACCGGGCCATGCGGGTCATCTTTGCTGTGGTCCTCGTCTTCCTGCTCTGCTGGCTTCCCTACAACATTGTCCTGTTCACAGACACCCTCATGAGAACCAAGCTGATCAAGGAGACCTGTGAACGCCAGAACGAGATTAACAAAGCTTTGGAAGCTACTGAGATTCTTGGCTTCCTCCACAGCTGTCTTAACCCCATCATCTATGCCTTTATTGGCCAGAAATTTCGCCATGGACTTCTCAAGATCATGGCTAATTATGGCCTTGTCAGCAAGGAGTTCTTAGCCAAGGAGGGCAGGCCTTCTTTTGTTGGCTCTTCTTCAGCGAACACCTCCACTACCCTCTAA
>rRln3r1
ATGCAAGTGGCTTCTGCAACCACCGCAGCCCCCATGAGTAAGGCAGCTGCGGGTGATGAGCTCTCCGGATTCTTCGGCCTGATCCCAGACTTGCTGGAGGTTGCCAACAGGAGCAGCAATGCGTCGCTGCAGCTTCAGGACTTGTGGTGGGAGCTGGGGCTGGAGTTGCCCGACGGTGCGGCGCCTGGGCATCCCCCGGGCAGCGGTGGGGCAGAGAGCGCGGACACAGAGGCCAGGGTACGGATCCTCATCAGCGCCGTTTACTGGGTGGTTTGTGCCCTGGGACTGGCTGGCAACCTGCTGGTTCTCTACCTGATGAAGAGCAAACAGGGCTGGCGCAAATCCTCCATTAACCTCTTTGTCACTAACCTGGCGCTGACTGACTTTCAGTTTGTGCTCACTCTGCCCTTCTGGGCGGTGGAGAACGCACTAGATTTCAAGTGGCCCTTTGGCAAGGCCATGTGTAAGATCGTATCTATGGTGACATCCATGAACATGTATGCCAGCGTCTTCTTTCTCACTGCTATGAGTGTGGCGCGCTACCACTCGGTGGCCTCAGCTCTCAAGAGCCATCGGACCCGCGGGCATGGCCGTGGCGACTGCTGCGGCCAGAGCTTGGGGGAGAGCTGCTGTTTCTCAGCCAAGGTGCTGTGTGGATTGATCTGGGCTTCTGCCGCGATAGCTTCGCTGCCCAATGTCATTTTTTCTACCACCATCAATGTGTTGGGCGAGGAGCTGTGCCTCATGCACTTTCCGGACAAGCTCCTGGGTTGGGACCGGCAGTTCTGGCTGGGTTTGTACCACCTGCAGAAGGTGCTGCTGGGCTTCCTGCTGCCGCTGAGCATCATCAGTTTGTGTTACCTGTTGCTCGTGCGCTTCATCTCCGACCGCCGCGTAGTGGGGACAACGGATGGAGCAACAGCGCCTGGGGGGAGCCTGAGTACAGCCGGCGCTCGGAGACGCTCCAAGGTCACCAAGTCGGTGACCATCGTAGTCCTTTCCTTCTTCTTATGTTGGCTGCCCAACCAAGCGCTCACCACCTGGAGCATCCTCATCAAGTTCAATGTAGTGCCCTTCAGTCAGGAGTACTTTCAGTGCCAAGTGTACGCGTTCCCAGTCAGCGTGTGCCTGGCACACTCCAACAGCTGCCTCAACCCCATCCTCTACTGCTTAGTGCGCCGCGAGTTCCGCAAGGCGCTCAAGAACCTGCTGTGGCGTATAGCATCGCCTTCGCTCACCAGCATGCGCCCCTTCACCGCCACCACCAAGCCAGAACCTGAAGATCACGGGCTGCAGGCCCTGGCGCCACTTAATGCTACTGCAGAGCCTGACCTGATCTACTATCCACCCGGTGTGGTGGTCTACAGCGGAGGTCGCTACGACCTTCTCCCTAGCAGCTCTGCCTACTGA
>rF2r
ATGGGGCCCCGGCGCTTGCTGCTCGTCGCGGTCGGCCTCAGCCTGTGCGGTCCTTTGCTGTCTTCCCGCGTTCCTATGAGACAGCCAGAATCTGAGAGGATGTATGCTACGCCGTATGCTACGCCAAACCCCCGCTCATTTTTTCTCAGGAATCCCAGTGAAGATACATTTGAACAGTTCCCCCTAGGGGATGAGGAGGAGAAAAATGAAAGCATACCGCTCGAGGGCAGGGCAGTCTACTTAAATAAAAGCCGTTTTCCTCCCATGCCGCCTCCTCCCTTCATCTCCGAGGACGCCTCCGGATATCTGACCAGCCCCTGGCTGACGCTCTTCATACCCTCCGTGTACACGTTTGTGTTCATAGTCAGCCTTCCCCTGAACATCCTGGCCATCGCTGTGTTTGTCTTTCGGATGAAGGTCAAGAAGCCGGCCGTGGTGTACATGCTGCACCTGGCCATGGCCGATGTCCTCTTCGTGTCCGTGCTCCCCTTCAAGATCAGCTACTACTTCTCCGGCACCGATTGGCAGTTCGGGTCCGGAATGTGTCGCTTCGCCACCGCAGCGTGTTATTGTAACATGTACGCCTCCATCATGCTCATGACAGTCATAAGCATTGACCGGTTCCTGGCAGTGGTGTACCCCATCCAGTCCCTGTCCTGGCGCACTCTGGGCCGAGCCAACTTCACCTGCGTGGTCATCTGGGTGATGGCCATCATGGGGGTGGTGCCCCTCCTCCTCAAAGAGCAGACCACCCAGGTTCCGGGGCTCAACATCACCACCTGCCACGACGTCCTCAACGAGACCCTGCTGCATGGCTTTTACTCGTACTATTTCTCCGCCTTCTCCGCCATCTTCTTTCTTGTGCCGTTGATCATTTCCACAGTCTGCTACACGTCCATCATCCGATGCCTCAGCTCCTCCGCGGTGGCGAACCGGAGCAAGAAGTCGCGGGCTTTGTTCCTGTCCGCCGCCGTGTTCTGCATCTTCATCGTCTGCTTTGGGCCCACCAACGTCCTCCTGATTGTGCACTACCTGCTCCTCTCCGACAGTCCTGGCACAGAGACGGCCTATTTTGCTTACCTCCTCTGCGTCTGCGTGACGAGCGTGGCTAGCTGCATCGACCCCTTGATTTACTACTATGCCTCCTCCGAGTGCCAGAAGCACCTTTACAGCATTTTGTGCTGCAGAGAAAGCTCTGATTCCAACAGTTGCAACAGCACCGGCCAGCTGATGCCCAGTAAGATGGATACCTGCTCTAGCCACCTGAATAATAGCATATACAAAAAGCTACTAGCTTAG
>rLgr4
ATGCCGGGCCCGCTAGGGCTGCTCTGCTTCCTCGCCCTGGGGCTGCTCGGCTCGGCCGGGCCCAGCGGCGCGGCGCCGCCTCTCTGCGCGGCGCCCTGCAGCTGCGACGGCGACCGTCGGGTGGACTGCTCCGGAAAGGGGTTGACGGCCGTACCGGAGGGTCTCAGCGCCTTCACCCAAGCACTGGATATCAGTATGAACAATATCACCCAGTTACCAGAAGATGCATTTAAGAGTTTCCCATTTCTAGAGGAGCTACAACTGGCTGGTAACGACCTTTCTCTTATCCATCCAAAAGCCTTGTCTGGGCTGAAAGAACTCAAAGTCCTAACACTCCAGAATAATCAGTTGAGAACAGTGCCCAGTGAAGCCATTCACGGACTGAGTGCTTTGCAGTCTTTACGCTTAGATGCCAACCATATTACCTCAGTCCCGGAGGACAGTTTTGAAGGGCTTGTCCAGTTACGCCATCTGTGGCTGGATGACAACAGCTTGACGGAAGTGCCCGTGCGTCCCCTCAGCAACCTGCCAACCCTGCAGGCGCTGACCTTGGCTCTCAACAACATCTCAAGCATCCCTGACTTCGCTTTCACCAACCTTTCAAGCTTGGTGGTTCTGCATCTGCATAACAATAAAATTAAAAGCCTCAGTCAACACTGTTTTGATGGACTAGATAACCTGGAAACCTTGGACTTGAATTACAATTACTTGGATGAGTTTCCTCAGGCTATTAAAGCCCTTCCCAGCCTTAAAGAGCTGGGATTTCACAGTAATTCTATTTCTGTTATTCCTGATGGAGCATTTGGTGGTAATCCACTGCTAAGAACTATTCATTTGTATGATAATCCTCTGTCTTTTGTGGGGAACTCAGCATTTCACAACCTGTCTGATCTGCATTGCTTAGTCATTCGTGGTGCAAGCCTGGTGCAGTGGTTCCCCAATCTGACCGGAACTGTCCATTTGGAGAGTCTAACCTTGACAGGGACAAAAATAAGCAGCATACCTGATGATCTGTGCCAAAACCAAAAGATGCTGAGGACTCTGGACTTATCTTATAACAATATAAGAGACCTTCCAAGTTTTAATGGTTGTCGTGCATTGGAAGAAATTTCATTGCAGCGTAATCAAATCTCCCTAATAAAGGAAAATACTTTTCAAGGCCTAACATCTCTAAGGATTCTAGATCTGAGTAGAAACCTGATCCGTGAAATTCACAGTGGAGCTTTTGCGAAGCTTGGGACAATTACTAACCTGGATGTAAGTTTCAATGAATTAACTTCATTTCCTACGGAAGGCCTAAATGGGCTCAATCAACTAAAGCTTGTGGGTAACTTCAAGCTGAAAGACGCCTTGGCAGCCAGAGACTTTGCTAATCTCAGGTCTCTATCAGTACCATATGCTTATCAGTGTTGTGCATTTTGGGGGTGTGACTCTTATGCAAATTTAAACACAGAAGATAACAGCCCCCAAGAACACAGTGTGACAAAAGAGAAAGGTGCTACAGATGCAGCAAATGTCACCAGCACTGCTGAGAACGAAGAACATAGCCAAATAATTATCCACTGTACACCTTCAACAGGTGCTTTCAAGCCCTGTGAATATTTACTGGGAAGCTGGATGATTCGCCTTACAGTGTGGTTCATTTTCCTGGTCGCCTTGCTTTTCAACCTGCTTGTCATTTTAACAGTGTTTGCGTCTTGTTCATCACTGCCTGCCTCCAAACTCTTCATAGGCTTGATTTCTGTGTCTAACTTACTCATGGGCATCTATACTGGCATCCTTACTTTTCTTGATGCTGTGTCCTGGGGCCGATTTGCCGAATTTGGCATTTGGTGGGAAACTGGCAGCGGCTGCAAGGTAGCCGGGTCTCTGGCAGTCTTCTCCTCAGAGAGCGCTGTATTCCTATTAACACTGGCAGCTGTGGAAAGAAGCGTATTTGCAAAGGATTTGATGAAACACGGGAAGAGCAGTCACCTCAGACAGTTCCAGGTGGCCGCCCTCTTAGCTTTGCTGGGTGCCGCAGTGGCAGGCTGCTTCCCCCTTTTCCACGGAGGGCAATATTCTGCATCGCCCTTGTGTTTGCCGTTTCCTACAGGAGAAACCCCATCGTTAGGATTCACTGTGACCTTAGTGCTATTAAACTCACTGGCATTTTTACTAATGGCCATTATCTACACTAAACTATACTGCAACTTAGAGAAGGAGGACCTGTCGGAAAACTCCCAGTCTAGCGTGATTAAGCACGTTGCCTGGCTCATCTTCACAAACTGCATCTTCTTCTGCCCTGTTGCATTTTTCTCATTTGCACCATTGATCACGGCAATCTCCATCAGCCCCGAGATAATGAAGTCTGTTACACTGATATTCTTCCCGTTGCCTGCTTGCCTGAATCCGGTCCTGTATGTTTTCTTCAACCCAAAGTTTAAAGAAGACTGGAAGCTACTGAAGCGGCGTGTTACCAGGAAACACGGATCTGTTTCAGTTTCCATCAGCAGCCAAGGCGGTTGTGGGGAACAGGATTTCTACTATGACTGTGGCATGTATTCCCACTTGCAGGGTAACCTGACTGTCTGTGACTGCTGTGAGTCATTTCTTTTGACAAAACCAGTATCATGCAAACACTTAATAAAATCGCACAGTTGTCCTGTATTGACAGCGGCCTCTTGCCAGAGGCCAGAGGCCTACTGGTCTGATTGTGGTACACAGTCAGCCCATTCTGACTATGCAGATGAAGAAGATTCCTTTGTCTCAGACAGCTCTGACCAGGTGCAGGCCTGTGGACGAGCCTGCTTCTACCAGAGTCGTGGATTCCCTCTGGTGCGCTATGCTTACAATCTACAGAGAGTCAGAGACTGA
>rGpr14
ATGGCTCTGAGCCTGGAGTCTACAACAAGCTTTCATATGCTCACCGTGTCCGGAAGCACTGTGACTGAGCTGCCTGGTGACTCCAACGTGTCCCTCAACAGTTCCTGGTCCGGCCCAACAGATCCCAGCTCCCTGAAAGACCTTGTGGCCACGGGTGTCATCGGGGCAGTGCTCTCAGCCATGGGTGTGGTGGGCATGGTGGGAAATGTATACACTTTGGTGGTCATGTGCCGGTTTCTGCGTGCCTCGGCCTCCATGTACGTCTATGTGGTCAACCTAGCGCTGGCTGATCTGCTGTACCTGCTGAGCATTCCCTTCATCATAGCCACCTACGTCACTAAGGACTGGCACTTTGGAGATGTGGGCTGCAGAGTCCTCTTTAGCCTGGACTTCCTGACAATGCACGCCAGCATCTTCACCCTGACCATAATGAGCAGCGAACGCTATGCAGCCGTACTGAGGCCTCTGGACACAGTCCAGCGCTCCAAGGGTTACCGTAAGCTGCTGGTGCTGGGCACCTGGTTGCTGGCACTGCTGCTGACCCTACCCATGATGCTTGCCATCCAGCTGGTCCGCAGGGGCTCTAAGAGCCTCTGCCTGCCAGCCTGGGGCCCTCGTGCCCACCGTACTTACCTAACGTTGCTCTTTGGGACCAGCATTGTGGGGCCTGGCTTGGTCATTGGGCTGCTCTATGTCCGTCTGGCCAGGGCCTACTGGCTATCTCAGCAAGCTTCTTTCAAGCAGACACGGCGGCTGCCCAACCCCAGGGTGCTCTACCTCATCCTTGGTATCGTCCTTCTCTTCTGGGCCTGCTTTCTACCCTTCTGGCTGTGGCAGCTGCTGGCCCAGTACCACGAGGCCATGCCACTGACTCCCGAGACTGCACGCATTGTCAACTACCTGACCACCTGCCTCACTTATGGCAACAGTTGCATCAATCCCTTCCTCTACACTCTGCTCACCAAGAACTATCGAGAGTACCTACGTGGCCGCCAGCGGTCACTGGGTAGTAGTTGCCACAGCCCAGGGAGTCCTGGCAGCTTCCTGCCCAGCCGAGTCCACCTCCAGCAGGACTCGGGCCGCTCGCTGTCCTCCAGCAGCCAACAGGCCACAGAGACCCTCATGCTGTCTCCAGTCCCCCGTAACGGGGCCCTTCTCTGA
>rGpr103
ATGCAGGCGCTCAACATCACCGCGGAGCAGTTCTCCCGGCTGCTGAGCGCGCACAACCTGACTCGGGAGCAGTTCATTCATCGCTATGGGCTGAGACCGCTGGTCTACACTCCGGAGCTGCCCGCGCGTGCTAAAGTGGCCTTTGCGCTGGCAGGAGCACTCATTTTTGCCCTGGCGCTCTTCGGCAACTCTCTGGTCATCTATGTGGTGACCCGCAGCAAGGCCATGCGCACCGTCACCAACATCTTCATCTGCTCTCTGGCACTCAGTGATCTGCTCATTGCCTTCTTCTGCATCCCCGTCACGATGCTCCAGAACATCTCCGACAAGTGGCTGGGTGGTGCCTTCATCTGCAAGATGGTACCCTTTGTCCAGTCCACGGCCGTCGTGACAGAAATCCTCACCATGACCTGCATCGCTGTTGAGAGGCACCAAGGACTTGTCCATCCTTTTAAAATGAAGTGGCAGTACACCACCCGAAGGGCCTTCACGATCTTGGGCGTGGTCTGGTTGGCGGCCATCATCGTAGGATCACCCATGTGGCACGTGCAACGCCTTGAGATTAAGTATGACTTCCTCTATGAAAAAGAACACATCTGCTGCTTGGAAGAATGGGCCAGCCCCGTGCACCAGAGAATCTACAGCACCTTCATTCTCGTCATCCTCTTCCTCCTGCCTCTTGTGGTAATGCTAGTCCTCTATAGCAAGATTGGCTATGAACTGTGGATCAAGAAGAGAGTGGGAGACAGTTCAGCGCTTCAAACTATCCACGGGAAAGAAATGTCCAAAATAGCCAGGAAGAAGAAGCGGGCTGTCATTATGATGGTGACTGTGGTGGCTCTCTTTGCTGCATGCTGGGCACCTTTCCACGTTGTTCACATGATGGTTGAGTACAGTAATTTTGAAAAAGAATATGATGATGTCACAATCAAGATGGTCTTTGCTGTCGCGCAGACAATTGGCTTTTTCAACTCCATCTGTAATCCCTTTGTGTATGCGTTTATGAATGAAAACTTCAAAAAGAATTTTCTGTCTGCTGTTTGTTATTGCATAGTGAAAGAATCCTCCTCCCCAGCACGGAAGCCTGGGAATTCTGGAATATCAATGATGCAGAAGAGAGCAAAGTTATCTCGACCACAGCGTCCAGTGGAAGAAACCAAAGGAGACACATTCAGTGATGCCAGCATTGATGTCAAATTGTGCGAGCAGCCGCGGGAGAAAAGACAACTCAAGAGACAGCTAGCCTTCTTCAGTTCTGAACTTTCTGAAAACTCTACTTTTGGTAGTGGCCATGAACTGTAA
>rFfa3r
ATGACCCCAGACTGGCACAGTTCCTTGATCCTCACGGCCTACATCCTCATCTTTCTTACTGGGCTCCCTGCCAACCTGCTGGCCCTGCGGGCCTTCGTGAGCCGGGTTCGCCAGCCCCAGCCTGCACCCGTGCACATCCTCCTGCTTAATCTGACCCTGGCGGACTTGCTGTTGTTGCTGCTGCTGCCCTTCCGGATCGTGGAAGCTGCATCCAACTTCCGCTGGTACCTACCAAAGATCGTGTGCGCGCTCACGGGCTTCGGCTTCTACAGCAGTATCTACTGCAGCACGTGGCTGCTGGCGGGCATCAGCATAGAACGCTACCTGGGAGTGGCTTTCCCGGTGCAGTACAAGCTATCCCGCCGGCCACTGTACGGAGTGATCGCTGCTCTGGTGGCCTGGATCATGTCCTTTGGCCATTGCACCATCGTCATCATCGTTCAGTACCTGAACTCAACCGAGCAGGTGGGCACCGAGAACCAAATCACCTGCTATGAGAACTTCACCCAAGCGCAGCTGGATGTGGTGCTGCCCGTGCGACTGGAGCTGTGCCTGGTCCTCTTTTTCGTCCCCATGACAGTCACCATCTTCTGCTATTGGCGCTTTGTATGGATCATGCTCACACAGCCCCATGTTGGGGCTCAGAGGCGACGCCGGGCGGTGGGCCTGGCTGTGGTGACGCTTCTTAATTTCCTGGTGTGCTTTGGACCTTACAACATGTCCCACCTGGTGGGGTTCCACTTGAGGCAGAGTCCCTCGTGGCGGGTGGAGGCTGTGGTGTTCAGTTCCCTCAATGCCAGCCTGGACCCTCTGCTATTCTACTTCTCCTCCTCCGTGGTACGCAGGGCCTTCGGGAAAGGTTTGCTACTACTCCGCAATCCCGGCTCCTCTATGCTGGGCAGGGGAGCCGAAGAGACAGTGGAGGGGACCAAGACAGACAGGGGTGGGAGTCAAACAGAAGGGGCACAGAGCTCTGACTTTGTCACCGAGTGA
>rFfa2r
ATGGACACAAGCTTCTTTCCCGGCAACCACTGGCTTTTCTTTTCAGTGGATCTGTTGGTGTTCCTCGTGGGACTACCCCTCAACGTGATGGCCCTGGTGGTCTTCGTGAACAAGCTGCGTCGCCGCCCGGTGGCCGTGGACTTACTTTTGCTTAACCTGACCATTTCGGACCTGCTTCTGCTCCTCTTCCTGCCATTCCGTATAGTGGAGGCGGCCTGTGGCATGAAATGGATTCTGCCCTTCATCTTCTGCCCCCTTTCTGGCTTCCTTTTCTTCACCACCATCTACCTCACCTCCCTCTTCCTGATGACGGTGAGCATAGAACGTTTTCTGAGCGTAGCCTACCCACTGTGGTACAAAACCCGGCCCCGGCTGGCCCAGGCTGGTCTGGTCAGTGGCATCTGTTGGTTCTTGGCATCAGCTCACTGTAGTGTGATTTATGTCACTGAATACTGGGGAAATGCAACCTACAGCCAGGGGACCAACGGAACCTGCTACCTGGAATTCCGGGAGGACCAGCTGGCCATCCTCCTCCCCGTGCGACTGGAAATGGCTGTGGTCCTTTTCATGGTGCCCCTGTGTATTACCAGTTACTGCTACAGTCGCCTGGTGTGGATTCTGAGCCAGGGAGCCAGCCGGCGCAGGCGCAAGAGAGTGATGGGGCTTCTTGTAGCCACGTTGCTCATCTTCTTTGTCTGCTTCGGCCCCTACAATATGTCCCACGTGGTGGGCTACGTGCGCGGTGAGAGTCCGACCTGGCGGAGCTACGTGCTTCTCCTCAGCACCCTCAACTCTTGTATTGACCCTCTGGTTTTCTACTTTTCATCCTCCAAGTTCCAAGCCGACTTTCATCAGCTCCTGTCTAGGCTGATCAGAGCTTGTGTGCCTTGGACTCAGGAAGTCAGCTTGGAACTGAAGGTAAAGAACGGAGAAGAGCCATCCAAGGAATGTCCGAGCTAG
>rFfa1r
ATGGACCTGCCCCCACAGCTCTCCTTCGCTCTCTATGTATCAGCCTTTGCACTAGGCTTTCCATTGAACTTGTTAGCCATCCGAGGTGCAGTGTCCCACGCGAAACTGCGACTCACCCCCAGCTTGGTCTACACTCTCCATTTGGCCTGCTCTGACCTCCTACTGGCCATCACCCTGCCCCTGAAGGCTGTGGAGGCCCTGGCTTCTGGGGTCTGGCCCCTGCCACTCCCCTTCTGCCCAGTCTTTGCCTTGGCCCACTTTGCGCCCCTCTATGCAGGTGGAGGCTTCCTGGCTGCTCTCAGTGCTGGCCGCTACCTGGGAGCTGCCTTCCCCTTTGGATACCAAGCCATCCGGAGGCCCTGCTATTCCTGGGGTGTGTGTGTGGCTATATGGGCCCTTGTCCTTTGCCACCTGGGACTGGCTCTTGGCTTGGAGGCTCCCAGAGGCTGGGTGGATAACACCACCAGTTCCCTGGGCATCAACATACCCGTGAATGGCTCCCCGGTCTGCCTGGAAGCGTGGGATCCTGACTCTGCCCGCCCTGCCCGACTCAGTTTCTCGATTCTGCTCTTCTTTCTGCCCTTGGTTATCACTGCTTTCTGCTATGTGGGCTGCCTCCGGGCCCTGGTGCACTCGGGCCTGAGCCACAAACGGAAGCTCAGGGCAGCTTGGGTGGCTGGAGGAGCACTTCTCACACTCCTGCTCTGCCTGGGGCCCTATAATGCTTCCAATGTGGCTAGTTTCATAAACCCGGACTTAGAAGGCTCCTGGAGGAAGTTGGGGCTCATCACAGGAGCCTGGAGTGTGGTGCTCAACCCACTGGTCACTGGCTACTTGGGAACAGGTCCTGGACAGGGGACAATATGTGTGACCAGGACTCCAAGAGGGACAATTCAGAAGTAG
>rGpr132
ATGAGCTACAGCAGAGGTCATAAAAACATAAAGCCCGGGAAACAGATCTGCAGCAAGTACACTGCGTGTCCAGACTTGCGGCTGCAGCTAGACCGGAGCGTTCGGAAACCGCTCCAAACCGTGTGTGGCAAAGGCAGTGCCTCTGGACTGGGAAGAAATGCCACGGCGGTCACCTCTACTCTTCAGACTACCTCGGTCCCCACGAGCTGCCACACGTTGTCCTACGAGGAGAGCAGAGTGGTCCTGGTGGCGGTGTACAGCGTGGTGTGCATGCTGGGCCTACCGGCCAACTGCCTAACTGCCTGGCTGACACTGTTGCAAGTCCTACAGAGAAACGTGCTCGCCGTCTACCTGTTCTGTCTGTCCCTCTGTGAGCTGCTGTACATCAGCACCATGCCTCTGTGGATCATTTACATCCAGAATCAGCACAAATGGAGCCTGGGTCAGCAGGCCTGCAAAGTGACAGCTTACATCTTCTTCTGCAACATCTACACCAGCATCCTCTTGCTCTGCTGCATTTCCTGCGACCGCTACATGGCCGTGGTCTACGCACTGGAGAGCCGAGGTCACCGGCACCAGAGGACTGCTGTCACCATTTCGGCATGTGTGGTTATTCTTGTTGGGCTTGTCAACTATCCAGTGTTTGACATGAAAGTGGAGGACAGCTTCTGCTTTGAGCCCCTGGGGATCGACAGTAGGATAGCCGGCTACTACTACCTGCGGTTCACTTTTGGCTTTGCCGTCCCTCTCGGCGTCCTTGCCTTCACCAATCACCAGATCTTCCGGAGCATCAAGCTCAGTGATAGCCTGAGCGCTGCGCAGAAAAACAAGGTGAAGCGCTCCGCCATTGCAGTCGTCACCATCTTCCTGGTCTGCTTTGCTCCCTACCACGTGGTGCTCCTCATCAAAGCCGCCAGCTTTTCCTTCTACGAAGGAGACCGGGATGCGGTGTGTGACTTCGAAAACAGGCTGTACACGGTCTCTACAGTGTTCCTGTGCCTGTCGACGGTCAACAGTGTGGCTGACCCCATCATCTACGTGCTGGCTACAGACCATTCTCGGCAAGAAGTGTGCAGGATCCACACGGGGTGGAAGAAGTGGTCCACGAAGACAGATGTCACCTACTTGAAGGACTCTGAGGAGACGCACTCACCCACAGCGCTTATGAACGCATACACCTTCCCCAGTACTGTGCACCTTCCAGGCTCACAGCCAGTGGAGCTAGGGTCACTGGGCTCTGCCGGAGAGACTGCCTGA
>rGpr109a
ATGAGCAAGCAGAACCACTTTCTGGTGATAAACGGCAAGAACTGCTGTGTGTTCCGAGATGAAAACATCGCCAAGGTCCTGCCGCCGGTGTTGGGGCTGGAGTTTGTGTTTGGACTCCTGGGTAATGGCCTTGCCTTGTGGATCTTCTGTTTCCATCTCAAATCCTGGAAATCCAGCCGGATTTTCTTGTTCAACCTGGCCGTGGCTGACTTTCTCCTGATCATTTGCTTGCCGTTCTTGACGGACAACTATGTCCAGAACTGGGACTGGAGGTTCGGGAGCATCCCCTGCCGCGTGATGCTCTTCATGTTGGCCATGAACCGACAGGGCAGCATCATCTTCCTCACGGTGGTGGCTGTGGACAGGTACTTCAGGGTGGTCCACCCGCACCACTTCCTGAACAAGATCTCCAACCGGACGGCGGCCATCATCTCTTGCTTCCTGTGGGGCATCACCATCGGCCTGACAGTCCACCTCCTCTACACGGACATGATGACCCGAAACGGCGATGCAAACCTGTGCAGCAGTTTTAGCATCTGCTACACTTTCAGGTGGCACGATGCAATGTTCCTCTTGGAATTCTTCCTGCCCCTGGGCATCATCCTGTTCTGCTCTGGCAGGATCATTTGGAGCCTAAGGCAGAGACAGATGGACAGGCACGTCAAGATCAAGAGGGCCATCAACTTCATCATGGTGGTTGCCATTGTGTTTGTCATCTGCTTCCTGCCCAGTGTGGCCGTGAGGATCCGCATCTTCTGGCTCCTCTACAAACACAACGTGAGGAACTGTGACATCTACTCCTCTGTGGACTTGGCCTTCTTCACCACCCTTAGCTTTACCTACATGAACAGCATGCTCGACCCGGTGGTCTACTATTTCTCCAGCCCATCTTTCCCCAACTTCTTCTCCACGTGCATCAACCGTTGCCTTCGAAGGAAAACCTTGGGCGAACCAGATAATAACCGGAGCACGAGTGTGGAGCTCACGGGGGACCCCAGCACAATCAGAAGTATTCCAGGGGCATTAATGACTGACCCCAGTGAGCCAGGCAGCCCCCCTTATCTGGCTTCCACATCTCGTTAA
>rP2ry4
ATGACCAGTGCAGAATCCTTGCTATTCACATCACTAGGTCCCAGCCCAAGTTCTGGAGATGGTGATTGTAGGTTTAATGAGGAGTTCAAGTTCATCCTGTTGCCTATGAGCTATGCAGTTGTGTTTGTGCTGGGCCTGGCCCTCAATGCTCCAACCCTCTGGCTGTTCCTCTTCCGCCTTCGACCCTGGGATGCAACAGCCACCTACATGTTCCACCTGGCATTGTCAGACACCTTGTATGTGCTGTCACTGCCCACCCTCGTCTACTACTATGCTGCCAGAAACCACTGGCCCTTTGGCACTGGCCTTTGCAAGTTTGTCCGCTTTCTCTTCTATTGGAACCTCTACTGTAGTGTCCTTTTCCTCACCTGCATCAGTGTGCACCGATACCTGGGTATCTGCCACCCACTGCGGGCAATCCGCTGGGGCCGCCCTCGATTTGCAAGCCTTCTCTGCCTGGGTGTTTGGTTGGTAGTAGCTGGCTGCCTCGTGCCCAATCTTTTCTTTGTGACAACCAATGCCAATGGAACTACCATCCTGTGCCATGACACTACTCTGCCAGAGGAGTTTGACCACTACGTCTACTTCAGTTCGGCAGTCATGGTGCTGCTCTTTGGTTTGCCCTTCTTGATCACCCTGGTCTGCTATGGACTCATGGCCCGGCGACTGTATCGACCTTTGCCAGGAGCTGGACAGTCATCTTCTCGGCTCCGTTCCCTCCGTACCATTGCTGTGGTGCTGACTGTCTTTGCTGTCTGCTTCGTGCCTTTCCACATCACCCGCACAATTTATTACCAGGCAAGACTGTTGCAAGCTGACTGTCATGTGCTGAACATTGTCAATGTGGTTTACAAGGTGACTCGACCCCTGGCCAGTGCTAATAGCTGTCTTGATCCAGTGCTCTATCTCTTCACGGGGGACAAGTATCGAAACCAGCTCCAGCAGCTATGCCGAGGCAGCAAACCCAAGCCCCGAACAGCTGCCTCCTCCCTGGCCTTGGTGACTCTACATGAGGAAAGCATCAGCAGGTGGGCGGACACCCACCAAGACAGCACCTTCTCTGCTTATGAGGGAGATCGATTGTAA
>rGpr23
ATGGGTGACAGAAGATTTATTGACTTCCAATTCCAAGATTTAAATTCAAGTCTCAGACCCAGGTTGGGAAATGCAACTGCCAATAATACTTGCATTGTTGACGACTCCTTCAAGTATAATCTGAATGGTGCTGTCTATAGTGTTGTATTTATCCTGGGCTTAATAACCAACAGTGCTTCCCTGTTTGTCTTCTGCTTCCGCATGAAAATGAGAAGTGAGACCGCTATTTTCATCACCAATCTGGCCCTCTCTGACTTGCTTTTTGTCTGTACCCTACCTTTCAAAATATTTTACAACTTTAACCGCCACTGGCCGTTTGGTGACACCCTCTGTAAGATCTCAGGGACTGCATTCCTCACCAACATCTATGGGAGCATGCTCTTCCTCACCTGCATTAGTGTGGATCGTTTCCTAGCCATTGTCTATCCCTTCCGATCTCGTACCATCAGGACCAGGAGGAATTCCGCCATTGTGTGCGCTGGAGTCTGGATCCTAGTCCTCAGTGGTGGTATTTCAGCGTCTTTGTTTTCCACCACTAACGTCAACAATGCGACCACCACTTGCTTTGAAGGCTTCTCCAAACGTGTCTGGAAGACTTACCTGTCCAAGATCACCATATTCATTGAAGTTGTTGGGTTCATCATTCCTCTGATATTGAATGTTTCCTGCTCTTCTGTGGTGCTTAGAACCCTCCGCAAGCCTGCAACATTGTCTCAAATTGGGACCAATAAGAAAAAAGTGTTGAAGATGATCACAGTGCATATGGCAGTTTTTGTGGTATGCTTCGTACCATATAACTCTGTTCTCTTTTTATATGCCTTGGTACGTTCCCAAGCCATTACTAATTGCTTATTGGAAAGGTTTGCAAAGATAATGTACCCGATTACCTTGTGCCTTGCAACTCTGAATTGTTGCTTTGACCCTTTTATCTATTACTTCACTCTTGAATCTTTTCAGAAATCCTTTTATATCAACACACACATAAGGATGGAGTCGCTGTTTAAGACTGAGACACCTCTGACCCCCAAACCTTCCCTTCCAGCTATCCAAGAGGAAGTTAGTGATCAAACAACAAATAATGGTGGTGAACTAATGCTGGAATCCACCTTCTAG
>rCyslt1
ATGGTTGGAGCTGAAAATATGACAGCATCTTTCAGTAATAACAGATGTCATGACACAATTGATGAATTCCGAAATCAGGTGTACTCCACAATGTACTCTATGATCTCCGTTGTGGGTTTCTTTGGCAATAGCTTTGTCCTCTATGTCCTCATAAAAACATACCATGAGAAATCAGCCTTCCAAGTATACATGATTAATCTAGCCATAGCAGATCTACTCTGTGTATGTACATTGCCTCTCCGTGTGGTCTACTATGTTCACAAAGGCAAGTGGTTCTTTGGTGACTTTTTGTGCCGCCTCACCACCTATGCCTTATATGTTAACCTCTATTGTAGCATCTTCTTTATGACAGCCATGAGCTTTTTCCGGTGTGTTGCAATTGTCTTTCCAGTCCAGAACATTAATTTGGTTACACAGAAAAAAGCCAGGTTTGTGTGTGTTGGAATTTGGATTTTTGTGATTTTGACAAGTTCTCCATTTTTACTGAGCAAATCTTACCAAGATGAGAAAAACAATACTAAATGTTTTGAGCCTCCACAGGACAAACAAACTAAAAAATATGTTTTGGTCTTGCATTATGTGTCATTAATCTTTGGTTTCATCATCCCTTTTGTCACCATAATTGTCTGTTACACAATGATCATTCTGACCTTACTAAAAAATACAATGAAGAAAAACCTGCCAAGTCGAAGGAAGGCTATAGGAATGATCATAGTTGTGACAGCTGCCTTTTTAGTCAGCTTCATGCCATATCATATTCAACGAGCTATCCACCTTCACTTTTTACACAGTGAAACTAGATCCTGTGACTCTGTCCTTAGGATGCAGAAGTCAGTGGTCATAACCTTATCTCTAGCTGCATCAAATTGTTGCTTTGATCCTCTGCTATATTTCTTTTCAGGTGGAAACTTTAGGAGAAGGCTGTCTACATTTAGAAAGCATTCTTTGTCCAGTATGACTTACATACCCAAAAAGAAAGCTTCCTTGCCAGAAAAAGGAGAAGAAATGTGTAAAGAATAA
>rGpr44
ATGGCCAACATCACACTGAAGCCGCTCTGTCCACTCTTGGAGGAGATGGTCCAGCTTCCAAACCACAGCAACTCTAGCCTCCGCTATATTGACCACGTGTCGGTGCTGTTGCACGGGCTGGCCTCCCTGCTGGGCCTGGTGGAAAACGGACTCATCCTGTTTGTGGTGGGCTGTCGCATGCGCCAGACGGTGGTCACTACCTGGGTGCTGCACCTGGCGCTGTCCGACTTGTTAGCCGCTGCCTCTCTGCCTTTCTTCACCTACTTTCTGGCAGTGGGCCACTCGTGGGAACTGGGCACCACTTTCTGCAAGCTACATTCCTCGGTCTTCTTCCTCAACATGTTTGCCAGCGGCTTCCTGCTCAGCGCCATCAGCCTGGATCGCTGCCTGCAGGTGGTGAGGCCAGTGTGGGCACAGAACCACCGCACGGTGGCGGCCGCGCACAGAGTCTGCCTGATGCTCTGGGCTCTGGCGGTGCTCAACACAGTACCCTATTTCGTGTTCAGGGACACCATCCCGCGGCGTGATGGCCGCATCATGTGCTATTACAACATGCTGCTCTTGAATCCAGGGTCTGACCGCGACACCACGTGCGACTACCGTCAGAAGGCCCTGGCGGTCAGCAAGTTCCTGTTGGCCTTCATGGTACCTCTGGCCATCATCGCCTCGAGCCACGTGGCTGTGAGCCTACAACTGCATCACCGTGGTCGCCAGAGGACAGGCCGTTTCGTGCGTCTGGTGGCAGCCATAGTGGTGGCCTTCATACTCTGCTGGGGGCCCTACCACATCTTCAGTCTGTTGGAGGCGCGTGCCCATTCTGTCACCACGCTACGGCAGCTCGCGTCACGTGGGCTGCCCTTTGTCACCAGCCTGGCCTTCTTCAACAGCGTGGTCAACCCACTACTCTATGTGCTCACTTGTCCCGACATGTTGCACAAGCTGAGGCGCTCGCTACTCACGGTGCTTGAAAGCGTGCTGGTGGAGGACAGCGACCTGAGTACTGGGCCCGGCAAGCGCTGTCGCCGCCGCCATCGCCGCCGCGCCTCCTCCACCACCACCCCAGCCTCTACCTTACTGCTGGCTGACCGATTTCCCCAACTGCGTCCTGCTCGCTTAATCGGCTGGATGAGGCGTGGCAGTGCAGAGCTCCCACGGAGGGTCCGAGAGCAGTCCCAGGAGAAGCAGGGCTCATTGAGCTGTACTTTGGATTAG
>rGpr55
ATGAGTCAGCTAGACAGTAACAACTGCTCGTTCGTTTTCGTGGACAACCTGACCAAAACCTTGCAGCTGGCAGTCCACATTCCCACCTTCCTCCTCGGCCTGGTCCTCAACCTCCTGGCCATCCGGGGCTTCGGTGCCTTCCTGAAGAGGAGACAGCTGGAATACATGGCCACTTCTATCTACATGATCAACCTGGCTGTCTTCGACTTACTGCTTGTGCTCTCCCTCCCATTCAAGATGATCCTGCCACAAGTGAAGTCCTCCCCCTCACTGGTCTTCTGCACATTTGTGGAGTGCCTCTACTTCATCAGCATGTACGGGAGTGTCTTCACCATCTGCTTCATCAGCCTGGACAGGCTCCTCGCCATCCAGTACCCTCTTCTGGTCAATCACTTCCGGTCCCCCAGGAAAACCTTTGGGATCTGCTGCATCATCTGGATGCTGGTATGGGTTGGAAGCATCCCCATCTACACTTTCCACAGGGGAGTGGAGGGATACAAGTGCTTCCACAACATGTCTGACAGCACGTGGAGTGCGAGAGTCTTCTTCCCCCTGGAGATCTTTGGCTTCCTCCTTCCTATGGGCATCATGGGCTTTTGTTCCTATAGGAGCATTCACATTCTACTGAGCATTCAGGGGGACGACCAGTGGGTCCGAAAGAGAGCCTGCATCATCTGGACCATTGCTACCAATCTTGTCGTCTTCGTGGTCTCCTTTCTCCCAGTGCACCTGGGTTTGTTCCTGCAGTTCCTGGTAAGGAACGGCTTTATCTTGAATTGCAGAGTGAAGCAGGGCATCAGCTTGTTCCTGCAGTTGTCTCTGTGTTTCTCTAACATCAACTGCTGCCTCGATGTTTTCTGCTATTACTTTGCCATCAAAGAATTCCGCATGGGCATCAAGGTCCACCGGCCTTCCCAAGTCCAGCTGGTCCATCAGGATTCCATGGTCTCCAGG
>rGpr18
ATGGCCATCCCGAGCAATCGCGACCAGCTTGCTCTTTCCAATGGTTCACACCCAGAGGAATACAAAATCGCAGCCCTGGTCTTCTACAGCTGCATCTTCCTGATTGGGCTGCTTGTTAATGTCACTGCCCTATGGGTTTTCAGCTGTACGACCAAGAAAAGAACCACCGTAACCATCTACATGATGAACGTCGCACTGCTGGACTTAGTATTTATACTGAGTCTACCCTTTCGGATGTTTTACTATGCAAAAGGCGAGTGGCCATTTGGAGACTACTTCTGCCACATTCTTGGGGCCCTGGTGGTGTTTTACCCAAGCCTTGCTCTGTGGCTTCTTGCTCTCATTAGTGCTGACAGATACATGGCCATAGTACAGCCGAAATACGCCAAGGAACTCAAGAACACTGGCAAGGCGGTGCTCGCGTGTGTGGGGGTCTGGATAATGACCCTGACCACCACTGTCCCTCTGCTACTGCTCGATGAAGACCCAGATAAGGCCTCCTCCCCGGCCACCTGCCTGAAGATCTCCGACATCATCCACTTAAAAGCTGTCAATGTGCTTAACTTCACGCGACTCATATTTTTCTTCCTGATCCCTCTGTTCATCATGATCGGGTGCTACGTGGTCATCATTCACAGCCTCCTCCGCGGGCAGACGTCTAAGCTGAAGCCCAAGGTCAAGGAGAAGTCCATACGGATCATCGTCACGCTCCTGCTGCAGGTGCTTGCCTGCTTCGTGCCCTTCCACATCTGTTTTGCTCTCCTGATGCTACAGGGGGAGGAGAACAGCTACAGCCCCTGGGGAGCCTTCACCACCTTCCTCATGAACCTCAGCACGTGTCTCGACGTCGTTCTCTACTACATTGTTTCCAAACAGTTCCAGGCTCGAGTCATCAGTGTCATGCTGTACCGCAATTACCTTCGCAGTGTGCGCAGAAAAAGTGTCCGGTCAGGCAGTCTACGGTCACTTAGCAACATGAACAGTGAAATGCTTTGA
>rGpr19
ATGGGTTTTGATCACAGAATGGAGACCGACCAGCCCCCTGTGGTTACTGCTACCCTGCTGGTGCCCCTTCAGAATGGCAGCTGTGTGGAAGCGGCCGAGGCCCTGCTGCCCCATGGCCTGATGGAATTGCATGAGGAACACAGCTGGATGAGCAACAGGACAGACCTTCAGTACGAGCTGAACCCCGGAGAGGTGGCCACAGCCAGCATTTTCTTTGGCGCTTTGTGGTTGTTCTCTATCTTTGGCAATTCCCTTGTGTGTCTGGTCATCCATAGGAGCCGGAGGACTCAGTCCACCACCAACTACTTTGTGGTCTCCATGGCGTGTGCTGACCTTCTCATCAGTGTGGCCAGCACACCGTTTGTCGTGCTGCAGTTCACTACCGGGAGGTGGACCCTCGGGAGCGCCATGTGCAAGGTGGTCCGCTACTTCCAGTATCTCACCCCAGGCGTCCAGATCTACGTGCTGCTCTCCATCTGCATAGACCGCTTCTACACCATCGTCTACCCTCTGAGCTTCAAGGTGTCCAGAGAAAAGGCCAAGAGAATGATCGCAGCCTCCTGGATCTTGGACGCAGCCTTCGTGACGCCTGTCTTCTTTTTCTACGGCTCTAACTGGGATAGCCACTGTAACTACTTCCTCCCACCCTCCTGGGAGGGAACTGCCTATACTGTTATCCACTTCTTGGTGGGCTTTGTGATTCCCTCTGTCCTCATAATCCTGTTTTACCAGAAAGTCATAAAGTATATCTGGAGAATAGGCACGGACGGGCGGACCCTGAGGAGGACAATGAACATTGTCCCCAGGACCAAGGTGAAGACGGTCAAGATGTTTCTGCTCTTGAACCTTGTGTTCCTGTTCTCCTGGCTGCCTTTCCATGTGGCTCAGCTCTGGCATCCCCATGAGCAAGACTACAGGAAGAGCTCCCTTGTTTTCACAGCAGTCACGTGGGTGTCTTTCAGCTCTTCGGCCTCTAAACCCACTCTGTACTCTATTTATAACGCCAATTTTCGGAGAGGGATGAAAGAGACTTTCTGCATGTCCTCAATGAAATGTTACCGCAGCAATGCCTACACCATCACGACCAGTTCAAGGATGGCCAAAAGAAACTATGTGGGCATTTCGGAAATCCCTCCCGTGAGCAGGACGATAACCAAAGACTCCATCTATGACTCATTTGACCGTGAGGCCAGGGAGAAGAAGCTCGCCTGGCCCATCAACTCAAACCCACCAAACACTTTTGTCTAA
>rGpr176
ATGGGGCACAACGGCAGCTGGGTGTCACCGAACACCAGCCACCCGCGTAACACGTCGGGCGCCCAGGCTGGCGCCAACAGCAGCGCGTTCGGGGAGCTGAGCGAGGCGCAGCTGTACCGCCAGTTCACCACCACCGTGCAGGTCGTCATCTTCATTGGTTCGCTGCTCGGGAACTTCACGGTGTTATGGTCAACCTGCCGCACGACCGTGTTCAAATCTGTCACCAACAGGTTCATTAAAAACCTGGCCTGCTCCGGGATTTGTGCCAGCGTGGTCTGCGTGCCCTTCGACATCATCCTGAGCACCAGCCCTCACTGCTGCTGGTGGATCTACACGATGCTCTTCTGCAAGGTGCTTAAATTCCTACACAAGGTGTTCTGCTCCGTGACTGTCCTCAGCTTTCCTGCCATTGCCCTGGACAGGTACTATTCAGTCCTCTACCCTCTGGAGAGAAAAATCTCTGACGCCAAGTCTTCGGGAACTAGTGATGTACATCTGGGCCCATGCAGTGTGGCCAGCGTCCCTGTGTTTGCTGTGACCAATGTAGCTGACATCTATGCTACATCCACCTGCACGGAAGTCTGGAGCAACTCCTTGGGCCACCTGGTGTATGTCCTGATCTACAACATCACCACGGTCATTGTGCCTGTGGCTGTGGTATTCCTCTTTCTTATCCTGATCCGGAGGGCCCTGAGTGCCAGTCAGAAGAAGAAAGTCATCATCGCTGCACTGAGGACCCCACAGAACACCATCTCTATCCCCTATGCATCCCAGCGGGAGGCAGAGCTACATGCCACCCTGCTCTCCATGGTGACAGTTTTCATCCTCTGCAGCGTACCCTATGCCACCCTGGTTGTCTACCAGACTGTGCTCAATGTACCTAACACTTCTGTGTTCTTGCTTCTCACTGCTATTTGGCTGCCCAAAGTCTCACTGTTGGCCAACCCTGTGCTCTTCCTAACTGTGAACAGATCAGTACGCAAATGCTTGGTGGGGACCCTGGTGCAGTTGCACCACCGGTACAGTCGCCGCAATGTGGTTAGTACAGGGAGTGGGGTGGTTGAGCCTAGCCTTGAGCCCAGCATGCGCTCTGGTAGCCAGCTCTTGGAGATGTTCCACATTGGACAGCAACAGATCTTTAAGCCCTCGGAGGATGAGGAAGAGAGTGAGGCCAAGTATCTTGGCTCAACTGATTTCCAGGCCAAGGAGGTACTCACCTCCTCCCCAGAGGGCGAGGAGTCACAGCTTGCACCCTCTGTGCCGCCTCCAGGCACAGTAGACTCTGTATCTCGGGTGTCCCCAGTAGCCCCCGTGGAACCTGGCATATTCCCTGATAAGTATTCCCTGCAGTTTGGCTTTGGGCCTTTCGAGTTGCCCCCTCAGTGGCTCTCTGAGACTCGAAATAGCAAGAAGAGGCTGCTTCCCCCACTGGCAATACCCCAGAAGAGCTGA
>rGpr161
[truncated: 2,554,109 more chars]
