# Supplementary material for: The G protein-coupled receptor subset of the rat genome
Source: BMC Genomics. 2007 Sep 25;8:338. doi: 10.1186/1471-2164-8-338 (PMC2117022; doi:10.1186/1471-2164-8-338)
Supplement: Additional file 8 — Phylogenetice tree file of the olfactory receptors (ORs). A Newick format consensus tree file from 10 neighbor joining trees of the human, rat and mouse olfactory receptors. Note that this is a very large tree file which can be difficult to open with many tree viewing programs and will cover a very large number of pages if printed. The file can be viewed in most tree viewing programs for example TREEVIEW which is available at no cost. [file 1471-2164-8-338-S8.tre]

(((((((((((((((((m11_492114:10.0,r10_348508:10.0):10.0,((r10_348176:10.0,
m11_491822:10.0):10.0,(r10_348316:10.0,m11_491956:10.0):10.0):4.0):3.0,((((m11_490693:10.0,
((m11_490319:10.0,m11_490451:10.0):6.0,(r10_347500:10.0,r10_347393:10.0):10.0):5.0):10.0,
((m11_492463:10.0,(r10_349067:10.0,(r10_348623:10.0,r10_348856:10.0):9.0):8.0):5.0,
m11_492219:10.0):7.0):4.0,OR2Y1:10.0):7.0,(r10_347643:10.0,m11_490791:10.0):10.0):8.0):8.0,
((((m11_493035:10.0,m11_518964:10.0):5.0,m11_519648:10.0):6.0,r10_349970:10.0):9.0,
(r10_349683:10.0,r10_349527:10.0):10.0):10.0):6.0,m11_490923:10.0):7.0,(((m11_492755:10.0,
m11_519070:10.0):10.0,r10_349397:10.0):10.0,(r10_349207:10.0,m11_492653:10.0):8.0):10.0):10.0,
m17_349561:10.0):5.0,(((((((((m13_211530:10.0,m13_211820:10.0):8.0,r17_504468:10.0):10.0,
OR2B2:10.0):10.0,(m13_211175:10.0,OR2B6:10.0):9.0):9.0,OR2B3:10.0):10.0,(r20_663364:10.0,
m17_355883:10.0):10.0):4.0,(((((((m17_359575:10.0,(m17_359310:10.0,m17_359906:10.0):6.0):9.0,
(r20_195393:10.0,r20_333657:10.0):6.0):3.0,r20_163605:10.0):3.0,((((r20_260321:10.0,
r20_273516:10.0):10.0,r20_231315:10.0):10.0,r20_304377:10.0):2.0,r20_288591:10.0,
(r20_246717:10.0,r20_211460:10.0):1.0):2.0):10.0,(r20_91781_:10.0,(m17_360572:10.0,
m17_361176:10.0):5.0):10.0):10.0,(m13_205513:10.0,r17_514032:10.0):10.0):2.0,
(((r10_458790:10.0,m11_592953:10.0):10.0,OR2B11:10.0):10.0,m13_208259:10.0):4.0):3.0):2.0,
(((((((m17_354376:10.0,m17_358496:10.0):7.0,(r20_768610:10.0,r20_415537:10.0):7.0):10.0,
(m17_355786:10.0,r20_677316:10.0):10.0):10.0,((OR2G2:10.0,OR2G6:10.0):8.0,OR2G3:10.0):5.0):4.0,
(((((((((m11_583901:10.0,r10_445463:10.0):10.0,m11_584568:10.0):10.0,OR2W3:10.0):10.0,
(r17_506014:10.0,m13_210525:10.0):10.0):8.0,(r17_505437:10.0,m13_211373:10.0):10.0):3.0,
(m13_210900:10.0,(r10_459229:10.0,m11_593375:10.0):10.0):8.0):6.0,(((m13_206117:10.0,
r17_513047:10.0):6.0,m13_205946:10.0):10.0,OR2W1:10.0):10.0):4.0,OR2W5:10.0):4.0,
(r17_512485:10.0,m13_206211:10.0):10.0):6.0):1.0,m13_210340:10.0):1.0,(((OR2J2:10.0,
OR2J3:10.0):9.0,(r20_176985:10.0,m17_360870:10.0):10.0):10.0,OR2C3:10.0):2.0):1.0,
(((r10_119502:10.0,m16_350944:10.0):10.0,OR2C1:10.0):10.0,((((m17_348436:10.0,
r20_154173:10.0):10.0,OR2H2:10.0):3.0,((r20_148832:10.0,(m17_348695:10.0,
(m17_349095:10.0,r20_152891:10.0):10.0):3.0):8.0,((r20_153475:10.0,m17_348514:10.0):10.0,
OR2H1:10.0):6.0):3.0):10.0,(r20_349605:10.0,m17_359127:10.0):10.0):10.0):3.0):1.0,
((m11_593137:10.0,r10_458953:10.0):10.0,m17_358645:10.0):1.0):3.0):7.0,(((((((m19_128772:10.0,
r1_2167692:10.0):9.0,(r1_2168011:10.0,m19_129490:10.0):6.0):10.0,OR10W1:10.0):10.0,
((mX_6923028:10.0,(rX_1604681:10.0,rX_1604685:10.0):10.0):10.0,r4_7033562:10.0):8.0):6.0,
(((r1_2146706:10.0,(m19_110504:10.0,(r1_2146261:10.0,m19_110235:10.0):4.0):5.0):10.0,
(((r1_2147231:10.0,m19_110914:10.0):10.0,OR10V1:10.0):10.0,m19_110656:10.0):8.0):10.0,
((m19_129911:10.0,r1_2168520:10.0):10.0,(((m19_129719:10.0,r1_2168239:10.0):7.0,
m19_129276:10.0):7.0,OR10Q1:10.0):6.0):10.0):9.0):10.0,(((((((r13_900456:10.0,
r13_900643:10.0):10.0,OR10X1:10.0):10.0,((((((r7_1445039:10.0,r7_1403209:10.0):10.0,
r7_1405858:10.0):5.0,r7_1393717:10.0):7.0,r7_1417422:10.0):10.0,((OR10H1:10.0,
OR10H5:10.0):10.0,OR10H2:10.0):10.0):10.0,((OR10H3:10.0,OR10H4:10.0):10.0,mNT_042036:10.0):10.0):10.0):10.0,
(m7_1024970:10.0,(mNT_110132:10.0,r1_1654343:10.0):10.0):10.0):5.0,(OR10Z1:10.0,
r13_900297:10.0):10.0):3.0,((OR10T2:10.0,OR10R2:10.0):9.0,(((r19_262921:10.0,
m8_8279762:10.0):10.0,OR10K2:10.0):6.0,OR10K1:10.0):10.0):3.0):5.0,((((r13_891693:10.0,
OR10J5:10.0):10.0,OR10J1:10.0):9.0,((OR10J3:10.0,r13_894100:10.0):10.0,r13_894234:10.0):10.0):7.0,
(r13_893906:10.0,r13_893340:10.0):10.0):10.0):10.0):6.0,(((((((((((((m2_8730401:10.0,
m2_8727170:10.0):10.0,r3_7034838:10.0):8.0,r3_7109589:10.0):6.0,(r3_7113751:10.0,
m2_8715388:10.0):9.0):9.0,(m2_8705415:10.0,r3_7099426:10.0):10.0):9.0,((r3_7161558:10.0,
((m2_8754294:10.0,m2_8752976:10.0):10.0,r3_7162726:10.0):10.0):9.0,(r3_7159738:10.0,
m2_8750649:10.0):10.0):6.0):6.0,(r3_7100582:10.0,m2_8706821:10.0):10.0):10.0,
((m2_8694869:10.0,m2_8690964:10.0):8.0,(r3_7064684:10.0,r3_7091122:10.0):9.0):10.0):4.0,
(r3_7087346:10.0,m2_8688841:10.0):10.0):2.0,(m2_8713121:10.0,r3_7108333:10.0):10.0):3.0,
(((((m2_8700534:10.0,m2_8698092:10.0):8.0,r3_7096752:10.0):10.0,(m2_8711475:10.0,
r3_7105517:10.0):10.0):7.0,(m2_8708443:10.0,r3_7102852:10.0):10.0):5.0,OR10AG1:10.0):10.0):10.0,
((((((((r20_746790:10.0,r20_755998:10.0):10.0,r20_737080:10.0):4.0,(m17_355548:10.0,
r20_696105:10.0):9.0):1.0,(m17_358371:10.0,r20_427883:10.0):8.0):2.0,r20_709717:10.0):5.0,
r20_719602:10.0):10.0,((r7_8015373:10.0,r7_4239508:10.0):10.0,m10_129717:10.0):10.0):7.0,
(r20_145998:10.0,OR10C1:10.0):10.0):3.0):5.0,(((((((m7_1010455:10.0,r1_1643878:10.0):10.0,
OR10A4:10.0):10.0,((r1_1642932:10.0,r1_1643787:10.0):9.0,(OR10A5:10.0,OR10A2:10.0):10.0):10.0):10.0,
OR10A7:10.0):9.0,((OR10A6:10.0,OR10A3:10.0):10.0,((((mNT_095140:10.0,m7_1026765:10.0):10.0,
r1_1665472:10.0):10.0,(r1_1664970:10.0,m7_1027197:10.0):10.0):4.0,(((m7_1025648:10.0,
(m7_1026965:10.0,r1_1664704:10.0):9.0):8.0,m7_1027449:10.0):6.0,(r1_1664837:10.0,
m7_1027321:10.0):10.0):4.0):3.0):10.0):6.0,(m7_5710960:10.0,r1_6574209:10.0):10.0):7.0,
(((r7_6875254:10.0,m10_129351:10.0):10.0,OR10P1:10.0):10.0,((m10_128725:10.0,
m10_128747:10.0):10.0,(r7_2312611:10.0,r7_2315325:10.0):10.0):10.0):10.0):4.0):5.0):5.0,
((((((OR2F2:10.0,OR2F1:10.0):10.0,(m6_4288638:10.0,r4_7062093:10.0):10.0):8.0,
((m6_4293245:10.0,r4_7067260:10.0):9.0,r4_7063938:10.0):6.0):10.0,((((r4_7024832:10.0,
m6_4260294:10.0):9.0,r4_7027132:10.0):3.0,((r4_7025967:10.0,m6_4261408:10.0):3.0,
m6_4262908:10.0):4.0):10.0,(r4_7069232:10.0,(m6_4295992:10.0,r4_7070856:10.0):10.0):10.0):6.0):10.0,
(((((r1_1640257:10.0,r1_1639861:10.0):10.0,m7_1007717:10.0):10.0,((r1_1644587:10.0,
(m7_1010953:10.0,r1_1643609:10.0):7.0):10.0,((((r1_1641190:10.0,r1_1641510:10.0):8.0,
m7_1008612:10.0):10.0,(m7_1008737:10.0,r1_1641788:10.0):10.0):10.0,OR2D3:10.0):5.0):9.0):7.0,
(r1_1642055:10.0,m7_1008912:10.0):10.0):10.0,(OR2D2:10.0,(((m7_1010540:10.0,
m7_1010765:10.0):9.0,r1_1644096:10.0):6.0,r1_1643954:10.0):10.0):10.0):10.0):3.0,
((((((((((r5_1394348:10.0,r5_1394613:10.0):3.0,(m4_1178917:10.0,m4_1177394:10.0):4.0):1.0,
(r5_1393798:10.0,r5_1392766:10.0):4.0):1.0,r5_1394080:10.0):2.0,(m4_1177667:10.0,
(r5_1392222:10.0,(r5_1392627:10.0,m4_1177114:10.0):3.0):5.0):4.0,(m4_1177873:10.0,
m4_1178266:10.0):9.0):1.0,r5_1393461:10.0):2.0,m4_1178508:10.0):4.0,m4_1178744:10.0):10.0,
(((((m4_1176672:10.0,r5_1391848:10.0):10.0,((r5_1392147:10.0,m4_1176923:10.0):10.0,
(m4_1176233:10.0,r5_1391337:10.0):10.0):6.0):7.0,r5_1391519:10.0):6.0,m4_1176840:10.0):6.0,
(m4_1176473:10.0,r5_1391652:10.0):10.0):10.0):10.0,(m2_8551964:10.0,r3_6906563:10.0):10.0):3.0):1.0,
((((((((((m6_4337845:10.0,m6_4339716:10.0):10.0,r4_7098728:10.0):7.0,r4_7097286:10.0):4.0,
(m6_4336319:10.0,r4_7095371:10.0):10.0):10.0,(OR2A42:10.0,OR2A1:10.0):10.0):5.0,
(((m6_4303929:10.0,r4_7079425:10.0):10.0,OR2A5:10.0):4.0,(OR2A14:10.0,(m6_4309962:10.0,
r4_7088044:10.0):9.0):8.0):8.0):4.0,(OR2A12:10.0,m6_4306998:10.0):10.0):7.0,(OR2A2:10.0,
m6_4332857:10.0):8.0):9.0,((((OR2A7:10.0,OR2A4:10.0):10.0,OR2A25:10.0):6.0,(r4_7091851:10.0,
m6_4333553:10.0):10.0):6.0,(r4_7081667:10.0,m6_4305438:10.0):10.0):10.0):10.0,
m7_5635852:10.0):1.0,(((r10_444599:10.0,m11_583220:10.0):10.0,(OR13H1:10.0,
mX_6925396:10.0):8.0):3.0,((((((((((((r5_6030057:10.0,m4_4375039:10.0):9.0,
(m4_4373527:10.0,r5_6027941:10.0):5.0):10.0,(m4_4368494:10.0,r5_6025286:10.0):8.0):4.0,
((r5_6031439:10.0,m4_4376919:10.0):5.0,r5_6026579:10.0):3.0):10.0,OR2S2:10.0):10.0,
((m4_5282570:10.0,r5_7032507:10.0):10.0,OR13C8:10.0):10.0):6.0,(((r5_7018070:10.0,
((r5_7021146:10.0,r5_7008488:10.0):10.0,r5_7026061:10.0):10.0):5.0,m4_5277040:10.0):8.0,
(OR13C3:10.0,OR13C4:10.0):6.0):10.0):8.0,(((OR13C5:10.0,OR13C2:10.0):10.0,OR13C9:10.0):7.0,
(r5_7036559:10.0,m4_5285027:10.0):10.0):10.0):9.0,((r5_7039927:10.0,m4_5288543:10.0):10.0,
OR13D1:10.0):10.0):6.0,(((m4_5872721:10.0,r5_7680643:10.0):10.0,OR2K2:10.0):10.0,
((r5_7000683:10.0,m4_5274022:10.0):10.0,OR13F1:10.0):10.0):10.0):9.0,((r5_6018954:10.0,
m4_4362053:10.0):8.0,OR13J1:10.0):10.0):5.0,(r5_6017731:10.0,m4_4361110:10.0):10.0):9.0):3.0):1.0,
((((((r1_1641134:10.0,m7_1008337:10.0):10.0,(r1_1639817:10.0,m7_1007662:10.0):10.0):10.0,
(OR2AG2:10.0,OR2AG1:10.0):9.0):4.0,(((((((r1_1638327:10.0,r1_1638916:10.0):10.0,
m7_1007006:10.0):10.0,((m7_1008130:10.0,(r1_1640740:10.0,(m7_1006619:10.0,
r1_1637756:10.0):10.0):6.0):6.0,m7_1006369:10.0):10.0):6.0,(r1_1639271:10.0,m7_1007536:10.0):10.0):8.0,
((r1_1640504:10.0,m7_1007926:10.0):5.0,r1_1638733:10.0):10.0):3.0,((m7_1006256:10.0,
(m7_1007382:10.0,r1_1639468:10.0):10.0):5.0,m7_1006891:10.0):1.0):4.0,(r1_1641013:10.0,
m7_1008212:10.0):10.0):6.0):10.0,((((m8_7121051:10.0,m8_7125656:10.0):10.0,
OR2Z1:10.0):8.0,r7_1654914:10.0):10.0,(m11_581795:10.0,r10_440948:10.0):10.0):6.0):9.0,
((((((((((OR2T12:10.0,OR2T33:10.0):5.0,OR2T8:10.0):10.0,(((r10_449820:10.0,
r10_449443:10.0):5.0,r10_450150:10.0):10.0,m11_585108:10.0):10.0):10.0,(m11_585026:10.0,
((r10_449735:10.0,r10_449965:10.0):8.0,r10_449366:10.0):7.0):10.0):10.0,(((((r10_342509:10.0,
(r10_342788:10.0,r10_342188:10.0):4.0):7.0,m11_488645:10.0):10.0,OR2V2:10.0):6.0,
((r10_343028:10.0,m11_488859:10.0):10.0,OR2V1:10.0):7.0):10.0,m11_489000:10.0):6.0):4.0,
((((((OR2M5:10.0,OR2M3:10.0):4.0,OR2M7:10.0):8.0,OR2M2:10.0):10.0,(m16_181785:10.0,
(r11_837568:10.0,m16_180558:10.0):10.0):10.0):5.0,OR2M4:10.0):10.0,m11_489117:10.0):6.0):6.0,
((((((m14_126395:10.0,r15_126074:10.0):10.0,OR2T6:10.0):10.0,(OR2T1:10.0,
(r15_124711:10.0,m14_127885:10.0):10.0):10.0):7.0,(OR2T27:10.0,OR2T7:10.0):10.0):9.0,
(((OR2T2:10.0,OR2T35:10.0):10.0,r15_123837:10.0):10.0,OR2T11:10.0):10.0):10.0,
(((OR2T3:10.0,OR2T34:10.0):10.0,((OR2T4:10.0,(OR2T5:10.0,OR2T29:10.0):10.0):10.0,
((((m11_582758:10.0,(((r10_443846:10.0,r10_443960:10.0):7.0,r10_444264:10.0):4.0,
(r10_443083:10.0,r10_443493:10.0):7.0):2.0):2.0,(m11_582671:10.0,((m11_582536:10.0,
m11_582261:10.0):8.0,m11_583054:10.0):5.0):5.0):3.0,m11_582909:10.0):4.0,(((r10_443217:10.0,
r10_441469:10.0):5.0,r10_442240:10.0):8.0,r10_442528:10.0):10.0):10.0):8.0):9.0,
OR2T10:10.0):10.0):10.0):3.0,((m11_582143:10.0,r10_441305:10.0):10.0,r10_441123:10.0):10.0):2.0,
(((((m16_183362:10.0,(m16_183944:10.0,r11_835391:10.0):3.0):4.0,m16_183759:10.0):4.0,
r11_835016:10.0):10.0,OR2AJ1:10.0):10.0,OR2AE1:10.0):4.0):3.0,(((((OR2L8:10.0,
OR2L3:10.0):10.0,(OR2L2:10.0,OR2L5:10.0):10.0):10.0,(r11_836422:10.0,m16_182850:10.0):10.0):10.0,
((r11_836676:10.0,(r11_836173:10.0,(m16_182570:10.0,m16_183002:10.0):5.0):4.0):10.0,
OR2L13:10.0):10.0):10.0,((((((r10_449102:10.0,(r10_447942:10.0,(r10_447741:10.0,
r10_447499:10.0):5.0):9.0):5.0,((m11_584821:10.0,(m11_584084:10.0,m11_584446:10.0):8.0):5.0,
((r10_445896:10.0,r10_446168:10.0):4.0,r10_448606:10.0):2.0):2.0):2.0,(r10_448802:10.0,
r10_448152:10.0):3.0):3.0,(((r10_447026:10.0,r10_445773:10.0):8.0,r10_446503:10.0):6.0,
m11_584262:10.0):8.0):3.0,r10_447156:10.0):10.0,OR2AK2:10.0):10.0):8.0):6.0):10.0):1.0,
(((((((((((((((m10_791323:10.0,r7_1206249:10.0):10.0,m10_791497:10.0):5.0,
r7_1204155:10.0):10.0,(((OR7A5:10.0,(OR7A17:10.0,OR7A10:10.0):6.0):4.0,m16_154405:10.0):7.0,
r7_1201513:10.0):4.0):6.0,(((r7_1209899:10.0,m10_790987:10.0):10.0,(r7_1210489:10.0,
m10_790846:10.0):10.0):10.0,(((r7_1212672:10.0,((r7_1217007:10.0,r7_1219165:10.0):8.0,
r7_1222660:10.0):8.0):6.0,(r7_1233634:10.0,r7_1227506:10.0):10.0):9.0,(m10_789937:10.0,
m10_790702:10.0):10.0):10.0):6.0):10.0,(((OR7C2:10.0,OR7C1:10.0):8.0,(r7_1236106:10.0,
m10_789618:10.0):10.0):8.0,(r19_231921:10.0,m8_8450559:10.0):10.0):10.0):3.0,
(((OR7D2:10.0,(((r8_1862756:10.0,m9_1992812:10.0):10.0,r8_1872360:10.0):10.0,
(((r8_1910396:10.0,m9_2015920:10.0):10.0,OR7D4:10.0):9.0,(m9_1979381:10.0,
r8_1835072:10.0):10.0):6.0):10.0):4.0,r8_1809426:10.0):1.0,(((r8_1929972:10.0,
r8_1932950:10.0):4.0,(r8_1927820:10.0,r8_1925418:10.0):5.0):9.0,(m9_2008603:10.0,
m9_2004431:10.0):10.0):10.0):3.0):3.0,(((((((((m9_1871383:10.0,((r8_1748329:10.0,
m9_1934668:10.0):9.0,((r8_1775319:10.0,m9_1943773:10.0):6.0,r8_1794699:10.0):9.0):10.0):6.0,
((((m9_1899281:10.0,m9_1897680:10.0):9.0,m9_1873253:10.0):6.0,(r8_1710335:10.0,
r8_1707994:10.0):5.0):6.0,r8_1691816:10.0):10.0):1.0,(((r8_1610051:10.0,((r8_1616185:10.0,
r8_1720615:10.0):7.0,m9_1904287:10.0):10.0):8.0,r8_1714408:10.0):10.0,r8_1727854:10.0):10.0):1.0,
(((((r8_1768682:10.0,m9_1924308:10.0):10.0,m9_1922857:10.0):10.0,((m9_1889226:10.0,
r8_1705299:10.0):10.0,(m9_1867256:10.0,r8_1688197:10.0):10.0):6.0):8.0,(OR7G2:10.0,
OR7G1:10.0):10.0):6.0,r8_1618367:10.0):1.0):1.0,(((r8_1771101:10.0,m9_1937002:10.0):10.0,
((r8_1729190:10.0,m9_1911660:10.0):10.0,r8_1625513:10.0):10.0):10.0,((r8_1744569:10.0,
r8_1743051:10.0):10.0,m9_1930904:10.0):10.0):2.0):1.0,(m9_1920654:10.0,r8_1703650:10.0):5.0):2.0,
(r8_1798540:10.0,m9_1945581:10.0):10.0):4.0,((m9_1918666:10.0,r8_1730369:10.0):10.0,
(((r8_1784419:10.0,r8_1792428:10.0):6.0,r8_1754023:10.0):9.0,m9_1940935:10.0):10.0):6.0):7.0,
((r8_1697111:10.0,(m9_1884515:10.0,m9_1880185:10.0):8.0):10.0,OR7G3:10.0):10.0):8.0):3.0,
((((((((m9_1968196:10.0,m9_1965676:10.0):10.0,m9_1958642:10.0):8.0,r8_1815090:10.0):8.0,
(r8_1817281:10.0,r8_1823228:10.0):10.0):5.0,((r8_1839165:10.0,r8_1840863:10.0):10.0,
m9_1975704:10.0):7.0):4.0,m9_1971937:10.0):3.0,r8_1854374:10.0):10.0,(((((m9_2001081:10.0,
m9_2013337:10.0):10.0,r8_1908446:10.0):7.0,r8_1897044:10.0):10.0,(((r8_1919761:10.0,
m9_2018731:10.0):10.0,OR7E24:10.0):5.0,(r8_1911817:10.0,m9_2017365:10.0):10.0):5.0):3.0,
((((m9_1990066:10.0,r8_1844617:10.0):4.0,(r8_1858313:10.0,r8_1866792:10.0):4.0):5.0,
r8_1878981:10.0):10.0,(m9_1997441:10.0,r8_1891756:10.0):10.0):6.0):10.0):8.0):10.0,
((((((((r20_110112:10.0,r20_143678:10.0):3.0,((m17_351656:10.0,m17_352210:10.0):5.0,
(r20_119880:10.0,(r20_118413:10.0,r20_115991:10.0):8.0):6.0):3.0):5.0,(r20_112770:10.0,
r20_114174:10.0):10.0):7.0,r20_142248:10.0):4.0,(r20_140601:10.0,r20_128936:10.0):8.0):5.0,
m17_350386:10.0):10.0,((r7_1254289:10.0,m10_787229:10.0):9.0,OR1I1:10.0):10.0):4.0,
(OR1G1:10.0,((r3_1678705:10.0,r3_1681836:10.0):10.0,m2_3720152:10.0):10.0):3.0):1.0):1.0,
((((m11_507998:10.0,m11_507787:10.0):10.0,(((r10_366195:10.0,r10_366330:10.0):6.0,
r10_365941:10.0):4.0,r10_366076:10.0):9.0):10.0,(((r10_616577:10.0,r10_616317:10.0):10.0,
m11_740892:10.0):10.0,(OR1D5:10.0,OR1D2:10.0):6.0):10.0):3.0,((((((m11_739939:10.0,
m11_739641:10.0):5.0,m11_740132:10.0):8.0,(r10_615154:10.0,r10_615540:10.0):10.0):10.0,
(m2_3686818:10.0,r3_1644832:10.0):10.0):3.0,(mX_4494527:10.0,rX_1369910:10.0):10.0):1.0,
((((m2_3683803:10.0,r3_1642032:10.0):10.0,OR1N2:10.0):10.0,(((m2_3679051:10.0,
r3_1637680:10.0):10.0,(m2_3682104:10.0,r3_1640823:10.0):10.0):8.0,OR1N1:10.0):10.0):5.0,
((m19_130034:10.0,r1_2168766:10.0):10.0,(OR1S2:10.0,OR1S1:10.0):10.0):10.0):2.0):1.0,
(((m9_1861188:10.0,r8_1683935:10.0):10.0,OR1M1:10.0):10.0,m8_7126626:10.0):2.0):1.0):1.0,
(((((((m11_735387:10.0,r10_610023:10.0):5.0,(m11_735009:10.0,((r10_612082:10.0,
r10_611174:10.0):10.0,m11_736311:10.0):8.0):7.0):10.0,(((m11_735718:10.0,r10_610331:10.0):9.0,
(r10_609640:10.0,m11_735234:10.0):9.0):5.0,m11_736120:10.0):10.0):9.0,((((r10_612508:10.0,
r10_611602:10.0):10.0,m11_735115:10.0):8.0,m11_736648:10.0):8.0,((((((m11_730993:10.0,
r10_602440:10.0):9.0,(r10_602331:10.0,m11_730782:10.0):5.0):4.0,r10_602668:10.0):4.0,
(OR1E2:10.0,OR1E1:10.0):10.0):5.0,((m11_731197:10.0,(r10_606337:10.0,r10_602827:10.0):10.0):7.0,
(r10_605806:10.0,(m11_731496:10.0,r10_602938:10.0):10.0):7.0):7.0):7.0,m11_736891:10.0):7.0):5.0):5.0,
(((((m11_731579:10.0,r10_603161:10.0):4.0,(r10_608869:10.0,(r10_606744:10.0,
m11_732409:10.0):10.0):3.0):6.0,((((r10_605574:10.0,r10_603305:10.0):10.0,m11_731778:10.0):5.0,
m11_732105:10.0):8.0,r10_604455:10.0):6.0):1.0,((((m11_733271:10.0,r10_607757:10.0):10.0,
r10_608647:10.0):4.0,r10_608527:10.0):2.0,(r10_607121:10.0,m11_733134:10.0):7.0):1.0):2.0,
r10_604203:10.0):8.0):10.0,(((((((r3_1572026:10.0,r3_1568578:10.0):4.0,(((((m2_3638365:10.0,
(r3_1623262:10.0,r3_1617484:10.0):10.0):8.0,(r3_1610706:10.0,m2_3657113:10.0):10.0):5.0,
(r3_1575325:10.0,m2_3630785:10.0):10.0):3.0,(((r3_1602701:10.0,m2_3649970:10.0):8.0,
r3_1579218:10.0):10.0,m2_3635250:10.0):3.0):1.0,m2_3661910:10.0):1.0):3.0,(m2_3666540:10.0,
(((m2_3641035:10.0,r3_1582757:10.0):10.0,r3_1547163:10.0):7.0,r3_1627820:10.0):5.0):3.0):2.0,
(r3_1600011:10.0,m2_3645850:10.0):10.0):2.0,(m2_3672431:10.0,r3_1630954:10.0):10.0):4.0,
((r3_1630264:10.0,m2_3671761:10.0):10.0,(r3_1638770:10.0,m2_3680066:10.0):10.0):7.0):10.0,
(((((m2_3678111:10.0,r3_1637323:10.0):9.0,OR1J4:10.0):7.0,OR1J2:10.0):7.0,((m2_3674326:10.0,
r3_1634729:10.0):10.0,OR1J1:10.0):10.0):9.0,(r3_1564675:10.0,m2_3623266:10.0):10.0):5.0):10.0):8.0,
(OR1Q1:10.0,(m2_3692795:10.0,r3_1647144:10.0):10.0):10.0):2.0,((((((((((r10_124405:10.0,
((r10_126087:10.0,(r10_125852:10.0,(r10_127507:10.0,r10_125487:10.0):3.0):2.0):2.0,
r10_126603:10.0):4.0):2.0,r10_125191:10.0):2.0,r10_125040:10.0):3.0,r10_127057:10.0):4.0,
((((r10_122991:10.0,((r10_122356:10.0,(r10_121224:10.0,r10_121981:10.0):10.0):5.0,
r10_123560:10.0):2.0):1.0,(r10_123331:10.0,r10_123749:10.0):6.0):5.0,r10_113777:10.0):6.0,
r10_122512:10.0):7.0):4.0,((m16_326255:10.0,(r10_124078:10.0,r10_124781:10.0):7.0):6.0,
r10_123877:10.0):6.0):7.0,OR1F1:10.0):10.0,OR1C1:10.0):2.0,(((((m11_507587:10.0,
r10_365763:10.0):10.0,(r10_365537:10.0,m11_507364:10.0):10.0):3.0,(r10_365423:10.0,
m11_507207:10.0):10.0):8.0,r10_365616:10.0):10.0,(m13_210160:10.0,OR1F12:10.0):10.0):5.0):2.0,
(((r10_614921:10.0,r10_614808:10.0):10.0,(m11_739200:10.0,m11_739308:10.0):10.0):10.0,
(OR1A1:10.0,OR1A2:10.0):10.0):10.0):2.0):4.0,((((mNT_073269:10.0,m2_3715061:10.0):10.0,
r3_1676168:10.0):10.0,(((((r3_1673866:10.0,m2_3713230:10.0):9.0,m2_3707733:10.0):6.0,
r3_1666953:10.0):7.0,(OR1L4:10.0,OR1L6:10.0):10.0):10.0,(((r3_1643679:10.0,
m2_3685824:10.0):10.0,OR1L8:10.0):10.0,(OR1L1:10.0,OR1L3:10.0):9.0):10.0):10.0):4.0,
((((m2_3703586:10.0,r3_1660939:10.0):7.0,OR1B1:10.0):10.0,OR1K1:10.0):5.0,(r10_613056:10.0,
m11_737082:10.0):10.0):4.0):2.0):5.0,((((r3_1657628:10.0,r3_1651872:10.0):6.0,
m2_3699941:10.0):7.0,(m2_3701594:10.0,r3_1659201:10.0):10.0):8.0,(r3_1648251:10.0,
m2_3693578:10.0):7.0):10.0):8.0,(((((((((((((((((((m2_8638675:10.0,OR8K3:10.0):3.0,
(m2_8592473:10.0,r3_6941205:10.0):10.0):6.0,(((r3_6966912:10.0,m2_8623469:10.0):10.0,
((r3_6964763:10.0,m2_8620517:10.0):6.0,(m2_8617953:10.0,r3_6962167:10.0):8.0):10.0):5.0,
(m2_8602911:10.0,r3_6949743:10.0):10.0):4.0):2.0,(((m2_8608217:10.0,r3_6953913:10.0):8.0,
((m2_8614175:10.0,m2_8609371:10.0):10.0,r3_6958365:10.0):9.0):10.0,(r3_6960235:10.0,
(m2_8615203:10.0,m2_8610980:10.0):10.0):10.0):2.0):3.0,(r3_6980263:10.0,m2_8642935:10.0):10.0):1.0,
((((m2_8629057:10.0,m2_8633546:10.0):6.0,m2_8624985:10.0):8.0,r3_6970745:10.0):10.0,
(m2_8645048:10.0,r3_6981896:10.0):10.0):4.0):2.0,m2_8635423:10.0):7.0,((((m2_8538604:10.0,
r3_6948531:10.0):9.0,m2_8601105:10.0):9.0,((OR8K5:10.0,m2_8593259:10.0):4.0,
((m2_8595148:10.0,m2_8597227:10.0):10.0,r3_6943096:10.0):10.0):7.0):10.0,(r3_6950625:10.0,
(m2_8605213:10.0,r3_6951448:10.0):10.0):8.0):4.0):3.0,((r3_6939347:10.0,m2_8591345:10.0):10.0,
OR8K1:10.0):10.0):10.0,((((m2_8607116:10.0,m2_8611940:10.0):6.0,r3_6952985:10.0):10.0,
(r3_6937793:10.0,m2_8589455:10.0):10.0):10.0,(OR8J1:10.0,OR8J3:10.0):5.0):10.0):6.0,
(((((OR8U9:10.0,(OR8U8:10.0,OR8U1:10.0):8.0):10.0,(m2_8587790:10.0,r3_6936280:10.0):10.0):5.0,
(r3_6934600:10.0,m2_8586759:10.0):10.0):10.0,((r3_6927812:10.0,m2_8581862:10.0):10.0,
OR5R1:10.0):10.0):8.0,(r3_6925231:10.0,m2_8578156:10.0):10.0):8.0):5.0,((((m2_8582735:10.0,
m2_8584250:10.0):10.0,(r3_6932780:10.0,m2_8585612:10.0):10.0):6.0,r3_6930812:10.0):10.0,
(m2_8585874:10.0,r3_6933689:10.0):10.0):10.0):10.0,(((((((r3_6913609:10.0,
m2_8558350:10.0):10.0,(m2_8556526:10.0,r3_6911603:10.0):9.0):10.0,(OR5M1:10.0,
OR5M10:10.0):10.0):10.0,(((r3_6916981:10.0,m2_8561999:10.0):10.0,(r3_6916448:10.0,
m2_8561465:10.0):10.0):10.0,m2_8560079:10.0):8.0):3.0,((r3_6918644:10.0,(m2_8564769:10.0,
m2_8567193:10.0):8.0):10.0,OR5M11:10.0):10.0):4.0,((((((m2_8574317:10.0,r3_6924169:10.0):6.0,
m2_8577143:10.0):6.0,OR5M9:10.0):10.0,(((r3_6921733:10.0,m2_8570446:10.0):7.0,
m2_8573804:10.0):10.0,OR5M3:10.0):10.0):10.0,(OR5M8:10.0,(m2_8568849:10.0,r3_6920351:10.0):10.0):10.0):10.0,
(r3_6919575:10.0,m2_8568058:10.0):10.0):6.0):10.0,m7_1026063:10.0):5.0):4.0,(((((((((r3_7011209:10.0,
r3_7027863:10.0):10.0,(m2_8658693:10.0,m2_8661923:10.0):8.0):10.0,(m2_8665522:10.0,
r3_7030624:10.0):10.0):5.0,(m2_8667456:10.0,((r3_7037260:10.0,r3_7032773:10.0):5.0,
r3_7021573:10.0):10.0):10.0):6.0,((OR8H3:10.0,OR8H2:10.0):10.0,OR8H1:10.0):10.0):4.0,
(r3_7025140:10.0,m2_8656951:10.0):10.0):5.0,r3_7039603:10.0):10.0,((r3_7040294:10.0,
m2_8671834:10.0):10.0,OR8I2:10.0):10.0):9.0,OR5F1:10.0):5.0):1.0,(((((m2_8511068:10.0,
r3_6862488:10.0):10.0,((r3_6864597:10.0,m2_8512661:10.0):10.0,(m2_8513492:10.0,
r3_6865637:10.0):10.0):6.0):6.0,OR5AK2:10.0):10.0,((r3_6857682:10.0,(m2_8504967:10.0,
m2_8502767:10.0):9.0):10.0,(m2_8509630:10.0,r3_6860749:10.0):10.0):10.0):10.0,
(((((((mNT_110008:10.0,m7_1017721:10.0):8.0,r1_1653186:10.0):10.0,m7_1018029:10.0):10.0,
(((mNT_109946:10.0,mNT_110113:10.0):7.0,r1_1653487:10.0):10.0,(r1_1658035:10.0,
m7_1021683:10.0):10.0):6.0):10.0,(((r1_1660270:10.0,m7_1024814:10.0):10.0,mNT_110132a:10.0):9.0,
OR5P3:10.0):10.0):10.0,(((m7_1018911:10.0,m7_1018445:10.0):10.0,(r1_1652386:10.0,
r1_1652625:10.0):10.0):10.0,(r1_1654569:10.0,mNT_110100:10.0):10.0):9.0):10.0,
((((((((((m7_1020231:10.0,m7_1020630:10.0):10.0,m7_1020103:10.0):8.0,m7_1021066:10.0):10.0,
(((m7_1022741:10.0,r1_1658291:10.0):6.0,m7_1019548:10.0):6.0,r1_1655422:10.0):10.0):2.0,
(r1_1657700:10.0,m7_1021376:10.0):10.0):3.0,((m7_1021975:10.0,r1_1658195:10.0):10.0,
(r1_1655621:10.0,r1_1657535:10.0):4.0):2.0):1.0,(((((r1_1655885:10.0,r1_1656818:10.0):10.0,
m7_1019757:10.0):5.0,(((r1_1658632:10.0,r1_1659341:10.0):8.0,(m7_1023168:10.0,
m7_1022466:10.0):9.0):6.0,(m7_1022189:10.0,r1_1659989:10.0):6.0):2.0):1.0,m7_1019461:10.0):1.0,
m7_1021742:10.0):1.0):2.0,((((r1_1660115:10.0,(m7_1024638:10.0,r1_1659584:10.0):6.0):10.0,
((r1_1660177:10.0,m7_1024733:10.0):8.0,(m7_1025189:10.0,r1_1660826:10.0):8.0):10.0):3.0,
((r1_1654066:10.0,mNT_110027:10.0):10.0,((r1_1661597:10.0,r1_1661314:10.0):9.0,
m7_1023745:10.0):10.0):5.0):2.0,(m7_1018608:10.0,(r1_1652457:10.0,m7_1018831:10.0):7.0):10.0):1.0):2.0,
r1_1654767:10.0):3.0,OR5P2:10.0):10.0):10.0):2.0,((OR5AP2:10.0,((m2_8554618:10.0,
r3_6909674:10.0):9.0,r3_6911116:10.0):7.0):10.0,((r15_274750:10.0,m14_471343:10.0):10.0,
OR5AU1:10.0):10.0):2.0):1.0,((((((m2_8676791:10.0,((r3_7078531:10.0,r3_7066383:10.0):6.0,
r3_7047913:10.0):9.0):10.0,((m2_8678916:10.0,r3_7051108:10.0):7.0,r3_7080700:10.0):9.0):5.0,
((m2_8683206:10.0,m2_8680412:10.0):5.0,(r3_7084092:10.0,r3_7057213:10.0):5.0):7.0):10.0,
((m2_8674500:10.0,r3_7043757:10.0):10.0,(m2_8599450:10.0,OR5J2:10.0):9.0):10.0):10.0,
(r3_7041288:10.0,m2_8672997:10.0):10.0):5.0,((((((((((m2_8792083:10.0,r3_7194145:10.0):8.0,
m2_8782073:10.0):6.0,(m2_8784582:10.0,m2_8794971:10.0):10.0):9.0,r3_7195362:10.0):10.0,
(m2_8797075:10.0,(m2_8788157:10.0,r3_7198397:10.0):9.0):10.0):6.0,r3_7191474:10.0):10.0,
((r3_7190421:10.0,m2_8778969:10.0):10.0,m2_8803618:10.0):10.0):10.0,OR5D13:10.0):10.0,
((((m2_8767044:10.0,r3_7176371:10.0):10.0,(((OR5D16:10.0,m2_8763936:10.0):9.0,
OR5D18:10.0):10.0,m2_8773090:10.0):9.0):5.0,(((m2_8776710:10.0,r3_7188170:10.0):9.0,
m2_8774636:10.0):10.0,OR5D14:10.0):10.0):4.0,m2_8772139:10.0):5.0):10.0,(((m2_8765865:10.0,
r3_7173085:10.0):10.0,(m2_8764598:10.0,r3_7171350:10.0):10.0):8.0,(OR5L2:10.0,
OR5L1:10.0):10.0):10.0):10.0):2.0,(((((((((((((r8_3942060:10.0,(m9_3798877:10.0,
m9_3800287:10.0):10.0):10.0,r8_3967097:10.0):2.0,(r8_4032174:10.0,(r8_3959088:10.0,
m9_3805026:10.0):10.0):5.0):2.0,(m9_3802638:10.0,((r8_3960639:10.0,m9_3805736:10.0):4.0,
m9_3808471:10.0):7.0):3.0):1.0,(r8_3934446:10.0,(m9_3796737:10.0,r8_3948510:10.0):6.0):4.0):3.0,
(m9_3793406:10.0,r8_3938441:10.0):9.0):10.0,(m9_3837181:10.0,r8_4056624:10.0):10.0):7.0,
(r8_4300775:10.0,m9_4004129:10.0):10.0):10.0,(((((m9_3774443:10.0,r8_3912317:10.0):10.0,
((r8_3910970:10.0,r8_3907529:10.0):10.0,(m9_3771311:10.0,(m9_3768656:10.0,
r8_3904362:10.0):4.0):4.0):10.0):5.0,(OR8B12:10.0,(r8_3924068:10.0,m9_3779546:10.0):10.0):4.0):4.0,
((m9_3783803:10.0,r8_3928538:10.0):10.0,OR8B8:10.0):9.0):10.0,(m9_3875701:10.0,
r8_4106748:10.0):10.0):9.0):5.0,(((((m9_3834443:10.0,(r8_4055448:10.0,r8_4050620:10.0):10.0):4.0,
m9_3861403:10.0):10.0,(OR8B2:10.0,OR8B3:10.0):10.0):10.0,((m9_3785930:10.0,
r8_3930531:10.0):10.0,OR8B4:10.0):10.0):3.0,(((((r8_4064139:10.0,m9_3842959:10.0):10.0,
(r8_4060497:10.0,m9_3840561:10.0):10.0):9.0,((m9_3841426:10.0,r8_4061886:10.0):9.0,
r8_4076994:10.0):10.0):6.0,((((r8_4078146:10.0,m9_3859899:10.0):7.0,(m9_3860639:10.0,
r8_4078610:10.0):10.0):10.0,r8_4059756:10.0):9.0,((r8_4058074:10.0,r8_4059240:10.0):10.0,
m9_3839036:10.0):10.0):6.0):8.0,(((((((r8_4075537:10.0,m9_3854803:10.0):10.0,
r8_4081487:10.0):4.0,((r8_4095763:10.0,(r8_4091889:10.0,m9_3869719:10.0):7.0):10.0,
(m9_3853573:10.0,r8_4074232:10.0):10.0):5.0):2.0,((((r8_4068526:10.0,r8_4072435:10.0):6.0,
r8_4069461:10.0):3.0,r8_4070937:10.0):6.0,(m9_3852283:10.0,m9_3848045:10.0):10.0):10.0):3.0,
(r8_4066785:10.0,(m9_3846530:10.0,r8_4067518:10.0):10.0):10.0):1.0,(r8_4051155:10.0,
(m9_3844024:10.0,r8_4065025:10.0):10.0):10.0):2.0,((r8_4102606:10.0,r8_4098777:10.0):10.0,
m9_3871675:10.0):10.0):10.0):6.0):3.0):5.0,((((((((r8_4038133:10.0,m9_3816032:10.0):9.0,
r8_4035048:10.0):7.0,r8_4033903:10.0):3.0,((r8_4041613:10.0,m9_3821006:10.0):10.0,
m9_3819496:10.0):3.0):7.0,((r8_4043905:10.0,(m9_3823345:10.0,r8_4043112:10.0):8.0):8.0,
(r8_4044673:10.0,m9_3827116:10.0):10.0):10.0):9.0,((m9_3831946:10.0,r8_4054341:10.0):10.0,
(r8_4049284:10.0,m9_3829066:10.0):5.0):10.0):7.0,(((r8_4047554:10.0,r8_4053183:10.0):8.0,
m9_3830909:10.0):10.0,(r8_4033408:10.0,m9_3812134:10.0):10.0):7.0):3.0,(m9_3815058:10.0,
r8_4036299:10.0):10.0):10.0):5.0,(r8_4109240:10.0,(r8_4108066:10.0,m9_3876922:10.0):9.0):10.0):10.0,
((((((((((((r8_4140423:10.0,r8_4142940:10.0):7.0,(m9_3933405:10.0,m9_3940317:10.0):10.0):4.0,
r8_4145717:10.0):5.0,(m9_3919795:10.0,r8_4167965:10.0):4.0):5.0,((r8_4166485:10.0,
m9_3925896:10.0):10.0,((m9_3912538:10.0,r8_4164210:10.0):7.0,r8_4158374:10.0):8.0):2.0):4.0,
(m9_3915763:10.0,(r8_4152712:10.0,r8_4162688:10.0):7.0):9.0):6.0,((r8_4232104:10.0,
m9_3942601:10.0):10.0,r8_4132862:10.0):7.0):6.0,(r8_4127419:10.0,m9_3900092:10.0):10.0):7.0,
(OR8G5:10.0,(r8_4121817:10.0,r8_4119935:10.0):10.0):6.0):4.0,(m9_3978120:10.0,
((r8_4285349:10.0,r8_4281188:10.0):10.0,m9_3986152:10.0):5.0):10.0):3.0,((((((m9_3941157:10.0,
m9_3936748:10.0):10.0,(r8_4229506:10.0,r8_4170972:10.0):10.0):7.0,(m9_3901900:10.0,
r8_4130835:10.0):9.0):10.0,((r8_4233731:10.0,(r8_4236684:10.0,r8_4238152:10.0):7.0):8.0,
m9_3945248:10.0):10.0):8.0,((m9_3969215:10.0,r8_4272930:10.0):10.0,(((m9_3976141:10.0,
r8_4276234:10.0):4.0,(r8_4283721:10.0,(m9_3981505:10.0,m9_3971366:10.0):9.0):5.0):5.0,
m9_3973712:10.0):5.0):10.0):5.0,(((r8_4265131:10.0,r8_4269125:10.0):10.0,m9_3966100:10.0):10.0,
((m9_3863894:10.0,r8_4083587:10.0):4.0,((m9_3967856:10.0,r8_4271272:10.0):6.0,
r8_4267479:10.0):5.0):10.0):10.0):8.0):10.0,(((((OR8D1:10.0,((m9_3879623:10.0,
m9_3891684:10.0):10.0,(r8_4116824:10.0,m9_3887133:10.0):9.0):7.0):10.0,(OR8D2:10.0,
(m9_3881835:10.0,m9_3878923:10.0):9.0):10.0):10.0,(r8_4287152:10.0,m9_3989368:10.0):10.0):8.0,
(((r8_3900016:10.0,r8_3897155:10.0):7.0,m9_3767060:10.0):10.0,OR8A1:10.0):10.0):5.0,
(OR8D4:10.0,m9_4007623:10.0):10.0):6.0):6.0):10.0,((((((((r3_7158439:10.0,m2_8749907:10.0):10.0,
(((((r3_7133117:10.0,(m2_8722875:10.0,m2_8732518:10.0):9.0):6.0,r3_7120268:10.0):10.0,
OR5W2:10.0):4.0,((m2_8755384:10.0,r3_7166317:10.0):8.0,r3_7197261:10.0):10.0):4.0,
(m2_8733153:10.0,(r3_7119501:10.0,r3_7133804:10.0):8.0):10.0):9.0):9.0,(((((r3_7150154:10.0,
m2_8743406:10.0):10.0,(r3_7154802:10.0,m2_8744978:10.0):10.0):2.0,((m2_8759289:10.0,
r3_7168129:10.0):10.0,(r3_7167355:10.0,m2_8756466:10.0):10.0):6.0):3.0,(((r3_7143134:10.0,
r3_7141171:10.0):9.0,m2_8740766:10.0):10.0,(r3_7145660:10.0,(m2_8738965:10.0,
r3_7147060:10.0):9.0):10.0):10.0):4.0,((r3_7153106:10.0,m2_8744285:10.0):10.0,
(m2_8736810:10.0,r3_7137050:10.0):10.0):6.0):8.0):10.0,(((r3_7135197:10.0,m2_8735268:10.0):10.0,
m2_8734188:10.0):10.0,m2_8724130:10.0):10.0):7.0,((m2_3726283:10.0,r3_1684499:10.0):10.0,
OR5C1:10.0):10.0):5.0,(((((((((((r1_2160086:10.0,(m19_120958:10.0,m19_120846:10.0):9.0):10.0,
m19_125802:10.0):5.0,(((((r1_2161748:10.0,r1_2163317:10.0):5.0,m19_123063:10.0):6.0,
(m19_126261:10.0,r1_2165045:10.0):9.0):6.0,m19_125289:10.0):10.0,(((r1_2164109:10.0,
m19_123793:10.0):10.0,(m19_125573:10.0,m19_124498:10.0):7.0):10.0,r1_2161253:10.0):5.0):2.0):3.0,
(OR5B2:10.0,OR5B3:10.0):3.0):6.0,(((((m19_122391:10.0,m19_122224:10.0):10.0,
(r1_2161375:10.0,m19_122750:10.0):6.0):4.0,(m19_123599:10.0,r1_2163641:10.0):7.0):7.0,
(r1_2162629:10.0,m19_123140:10.0):8.0):9.0,m19_124049:10.0):10.0):5.0,(OR5B17:10.0,
(r1_2160974:10.0,m19_121939:10.0):10.0):3.0):3.0,((r1_2156949:10.0,m19_118750:10.0):10.0,
m19_118691:10.0):10.0):8.0,(((m19_120788:10.0,(r1_2160487:10.0,m19_121143:10.0):8.0):6.0,
r1_2160000:10.0):10.0,OR5B12:10.0):10.0):8.0,((m19_120567:10.0,r1_2159654:10.0):10.0,
OR5B21:10.0):10.0):5.0,((((r1_2166923:10.0,m19_128559:10.0):10.0,((m19_127251:10.0,
m19_128080:10.0):8.0,((m19_127524:10.0,m19_128419:10.0):6.0,(r1_2166164:10.0,
r1_2163085:10.0):9.0):5.0):9.0):10.0,(((m19_126772:10.0,m19_126694:10.0):9.0,
m19_127020:10.0):10.0,((r1_2162827:10.0,r1_2165454:10.0):7.0,m19_126937:10.0):4.0):10.0):10.0,
(m19_121485:10.0,(r1_2160695:10.0,m19_121297:10.0):9.0):10.0):5.0):10.0,((m2_8553756:10.0,
r3_6908689:10.0):10.0,OR5AR1:10.0):10.0):2.0):1.0,(((r3_7060845:10.0,m2_8684637:10.0):10.0,
OR5AS1:10.0):10.0,(OR5I1:10.0,(r3_7156188:10.0,m2_8747921:10.0):9.0):10.0):6.0):1.0,
(((((m16_580598:10.0,(r11_421771:10.0,r11_421877:10.0):10.0):10.0,(((m16_580215:10.0,
((r11_423184:10.0,r11_422955:10.0):9.0,r11_422609:10.0):10.0):8.0,(((OR5H14:10.0,
(OR5H1:10.0,OR5H15:10.0):10.0):9.0,OR5H6:10.0):10.0,((r11_422221:10.0,m16_580126:10.0):10.0,
OR5H2:10.0):6.0):7.0):3.0,((r11_420299:10.0,r11_419340:10.0):10.0,(((r11_421661:10.0,
(r11_421554:10.0,r11_421322:10.0):10.0):10.0,(m16_580712:10.0,m16_580954:10.0):7.0):9.0,
(r11_420417:10.0,(m16_581528:10.0,r11_419146:10.0):5.0):5.0):10.0):8.0):6.0):10.0,
((((r11_420953:10.0,r11_418542:10.0):10.0,(m16_582888:10.0,m16_581048:10.0):5.0):10.0,
((((m16_583142:10.0,r11_417934:10.0):9.0,((r11_418377:10.0,m16_583001:10.0):9.0,
r11_418100:10.0):4.0):4.0,r11_417853:10.0):10.0,(m16_583444:10.0,r11_417761:10.0):10.0):8.0):7.0,
((((r11_419672:10.0,(m16_582013:10.0,m16_582544:10.0):7.0):10.0,m16_582692:10.0):5.0,
((r11_419436:10.0,r11_420096:10.0):10.0,((mNT_097028:10.0,m16_582408:10.0):10.0,
m16_581871:10.0):10.0):10.0):10.0,OR5AC2:10.0):6.0):10.0):10.0,(((((m16_581345:10.0,
r11_420586:10.0):10.0,OR5K3:10.0):8.0,(((r11_425669:10.0,m16_578105:10.0):6.0,
(m16_578594:10.0,(r11_425345:10.0,r11_424765:10.0):9.0):4.0):8.0,r11_424516:10.0):10.0):8.0,
(OR5K4:10.0,((((r11_424059:10.0,r11_424176:10.0):5.0,m16_578764:10.0):4.0,
r11_423939:10.0):8.0,m16_579128:10.0):9.0):8.0):10.0,((OR5K2:10.0,OR5K1:10.0):10.0,
m16_577836:10.0):10.0):10.0):10.0,((((r3_6988221:10.0,m2_8650275:10.0):5.0,
(m2_8654741:10.0,r3_7001849:10.0):4.0):10.0,(r3_6974756:10.0,m2_8637313:10.0):10.0):5.0,
(((((r3_6992813:10.0,r3_6996684:10.0):10.0,m2_8652549:10.0):10.0,m2_8669870:10.0):9.0,
(((m2_8648242:10.0,r3_6985729:10.0):5.0,r3_6999706:10.0):10.0,((OR5T3:10.0,
OR5T1:10.0):8.0,OR5T2:10.0):9.0):3.0):6.0,(m2_8668497:10.0,r3_7037996:10.0):10.0):3.0):10.0):4.0):1.0,
(((((r3_6888136:10.0,m2_8534411:10.0):5.0,m2_8536023:10.0):10.0,(((m2_8528725:10.0,
r3_6884553:10.0):10.0,(r3_6885316:10.0,r3_6884021:10.0):5.0):7.0,((r3_6883273:10.0,
r3_6881668:10.0):10.0,(m2_8527595:10.0,m2_8530467:10.0):5.0):10.0):10.0):7.0,
(m2_8541806:10.0,r3_6893237:10.0):10.0):10.0,(((m2_8768679:10.0,m2_8770252:10.0):9.0,
m2_8759940:10.0):9.0,r3_7186977:10.0):10.0):2.0):1.0,(((((((m10_129860:10.0,
m10_129846:10.0):7.0,(r7_8254686:10.0,r7_8220975:10.0):9.0):10.0,r7_8293424:10.0):10.0,
((m10_129944:10.0,r7_8463963:10.0):10.0,((((r7_8423004:10.0,m10_129914:10.0):10.0,
m10_129896:10.0):7.0,r7_8315793:10.0):9.0,OR9K2:10.0):10.0):10.0):9.0,(((((r9_9179650:10.0,
r9_9183916:10.0):10.0,(r9_9182026:10.0,r9_9180714:10.0):10.0):6.0,(r9_9176424:10.0,
r9_9177839:10.0):10.0):8.0,r9_9178910:10.0):10.0,(m13_625815:10.0,r17_550357:10.0):10.0):5.0):10.0,
((((r3_6889049:10.0,m2_8537087:10.0):10.0,OR9G4:10.0):8.0,(m2_8548222:10.0,
r3_6902083:10.0):10.0):10.0,(((m2_8545618:10.0,r3_6896737:10.0):10.0,(((OR9G9:10.0,
OR9G1:10.0):10.0,(r3_6903750:10.0,m2_8549603:10.0):10.0):8.0,((m2_8546647:10.0,
r3_6898218:10.0):10.0,m2_8547328:10.0):10.0):9.0):6.0,r3_6895863:10.0):10.0):10.0):3.0,
((((OR5A2:10.0,(r1_2152373:10.0,m19_115283:10.0):10.0):10.0,(((m19_113151:10.0,
r1_2149744:10.0):10.0,OR5A1:10.0):10.0,(r1_2153314:10.0,m19_116178:10.0):10.0):6.0):9.0,
((m19_115897:10.0,r1_2152843:10.0):10.0,(((((r1_2152542:10.0,(m19_115173:10.0,
m19_114936:10.0):10.0):8.0,r1_2152183:10.0):5.0,(m19_114784:10.0,r1_2151761:10.0):10.0):7.0,
((m19_114049:10.0,r1_2151279:10.0):6.0,m19_114636:10.0):10.0):6.0,(m19_114361:10.0,
OR5AN1:10.0):8.0):10.0):10.0):6.0,(r1_2150370:10.0,(m19_114240:10.0,m19_113616:10.0):10.0):10.0):10.0):1.0):2.0,
(((((r1_2169224:10.0,m19_130502:10.0):10.0,OR9Q1:10.0):10.0,((m19_130174:10.0,
r1_2168966:10.0):10.0,OR9Q2:10.0):10.0):10.0,((((r1_2170141:10.0,m19_131100:10.0):5.0,
r1_2169338:10.0):5.0,m19_130610:10.0):10.0,(((((m19_130846:10.0,m19_131417:10.0):9.0,
r1_2170632:10.0):10.0,(r1_2169766:10.0,m19_130375:10.0):10.0):6.0,OR9I1:10.0):8.0,
r1_2169121:10.0):10.0):9.0):10.0,(mX_4452899:10.0,rX_1365132:10.0):10.0):4.0):9.0,
((((r2_1921878:10.0,m3_9689565:10.0):10.0,((r20_124522:10.0,m17_352740:10.0):10.0,
OR5V1:10.0):10.0):6.0,((m7_7876833:10.0,m7_7870829:10.0):9.0,(r1_1411508:10.0,
r1_1414966:10.0):10.0):10.0):6.0,((((((r1_2002684:10.0,m7_1347338:10.0):7.0,
(m7_1347980:10.0,r1_2003793:10.0):9.0):10.0,((r1_1423382:10.0,m7_8017468:10.0):10.0,
OR13G1:10.0):10.0):9.0,(((m7_1347206:10.0,(r1_2003985:10.0,r1_2002188:10.0):9.0):10.0,
m7_1348167:10.0):10.0,(((m7_1349014:10.0,m7_1348641:10.0):7.0,(r1_2004272:10.0,
r1_2004817:10.0):2.0):4.0,r1_2003245:10.0):10.0):7.0):7.0,(((((((r1_2005836:10.0,
r1_2005197:10.0):6.0,((r1_2006752:10.0,r1_2005582:10.0):6.0,r1_2007066:10.0):3.0):2.0,
r1_2006436:10.0):3.0,r1_2007197:10.0):3.0,(m7_1350066:10.0,m7_1349706:10.0):3.0):1.0,
((((((((m7_1347430:10.0,r1_2002954:10.0):9.0,r1_2007727:10.0):5.0,r1_2004577:10.0):4.0,
r1_2008569:10.0):2.0,m7_1348905:10.0):2.0,(m7_1350341:10.0,m7_1351007:10.0):5.0):3.0,
(m7_1350485:10.0,(m7_1350874:10.0,r1_2008284:10.0):4.0):1.0):2.0,(r1_2008040:10.0,
m7_1350638:10.0):4.0):2.0):10.0,(OR13A1:10.0,(m6_1169300:10.0,r4_1526896:10.0):10.0):10.0):10.0):10.0,
(((OR3A2:10.0,OR3A3:10.0):9.0,((((r10_614185:10.0,m11_738458:10.0):6.0,((m11_740588:10.0,
m11_738797:10.0):7.0,(r10_614430:10.0,r10_615702:10.0):5.0):3.0):10.0,OR3A1:10.0):4.0,
m11_740712:10.0):6.0):10.0,((OR3A4:10.0,(m11_737784:10.0,r10_613846:10.0):10.0):10.0,
m11_737689:10.0):9.0):10.0):4.0):8.0):2.0):3.0):1.0,((((r7_1370517:10.0,m15_983665:10.0):10.0,
(((r7_1371081:10.0,m15_984318:10.0):10.0,OR8S1:10.0):6.0,(r7_1370758:10.0,
m15_983944:10.0):10.0):3.0):5.0,((r7_1371626:10.0,m15_984905:10.0):9.0,(m15_985116:10.0,
r7_1371851:10.0):10.0):10.0):10.0,(OR10AD1:10.0,(((((mNT_111302:10.0,mNT_111301:10.0):7.0,
m15_982613:10.0):10.0,r7_1369042:10.0):10.0,r7_1369248:10.0):8.0,r7_1369578:10.0):7.0):10.0):3.0):1.0,
(((((((((((((m2_8834883:10.0,r3_7266378:10.0):10.0,OR4P4:10.0):10.0,(m2_8810841:10.0,
r3_7231673:10.0):10.0):6.0,(m2_8809875:10.0,(r3_7361063:10.0,r3_7230484:10.0):10.0):10.0):6.0,
(m2_8808794:10.0,r3_7208811:10.0):10.0):10.0,(((m2_8814275:10.0,m2_8811984:10.0):10.0,
((r3_7223280:10.0,r3_7215269:10.0):8.0,r3_7232680:10.0):10.0):9.0,(((r3_7250114:10.0,
r3_7245325:10.0):9.0,r3_7237816:10.0):10.0,m2_8818339:10.0):10.0):10.0):10.0,
(((r3_7278794:10.0,r3_7288351:10.0):4.0,(m2_8842534:10.0,(m2_8846405:10.0,
m2_8839707:10.0):5.0):4.0):5.0,r3_7274514:10.0):10.0):5.0,((m2_8859334:10.0,r3_7297372:10.0):10.0,
m2_8844267:10.0):10.0):9.0,(((((((((m2_8870980:10.0,((m2_8875121:10.0,r3_7330843:10.0):5.0,
r3_7321635:10.0):5.0):10.0,(((((r3_7318380:10.0,(r3_7312485:10.0,m2_8868400:10.0):5.0):10.0,
(r3_7320293:10.0,m2_8869810:10.0):10.0):9.0,(m2_8885295:10.0,m2_8884083:10.0):10.0):5.0,
((r3_7343326:10.0,r3_7344992:10.0):10.0,m2_8882150:10.0):10.0,((((r3_7356848:10.0,
m2_8894545:10.0):10.0,((m2_8886700:10.0,r3_7353328:10.0):10.0,(m2_8888983:10.0,
r3_7354000:10.0):9.0):5.0):7.0,(((r3_7323225:10.0,m2_8871979:10.0):4.0,(m2_8877089:10.0,
r3_7331732:10.0):8.0):4.0,r3_7334822:10.0):10.0):4.0,((m2_8880828:10.0,r3_7341531:10.0):10.0,
(m2_8879371:10.0,r3_7340478:10.0):10.0):8.0):2.0):2.0,((r3_7316842:10.0,r3_7311186:10.0):10.0,
m2_8866967:10.0):10.0):4.0):5.0,((((m2_8902196:10.0,r3_7367943:10.0):10.0,(r3_7358887:10.0,
m2_8897889:10.0):10.0):9.0,((m2_8862612:10.0,r3_7301604:10.0):10.0,OR4C15:10.0):4.0):4.0,
(m2_8865519:10.0,r3_7309171:10.0):10.0):4.0):10.0,(((((((m2_8967445:10.0,
r3_7439406:10.0):10.0,OR4C5:10.0):10.0,((((m2_8851381:10.0,m2_8854864:10.0):10.0,
(r3_7277127:10.0,(r3_7281483:10.0,r3_7289703:10.0):9.0):9.0):10.0,(((OR4C13:10.0,
OR4C46:10.0):10.0,m2_8962643:10.0):8.0,(m2_8957751:10.0,r3_7429872:10.0):10.0):7.0):10.0,
((((m2_8951304:10.0,m2_8963992:10.0):5.0,r3_7434577:10.0):10.0,OR4C12:10.0):10.0,
(r3_7427651:10.0,m2_8954076:10.0):10.0):7.0):7.0):6.0,((((m2_8971157:10.0,(r3_7441082:10.0,
m2_8969007:10.0):8.0):6.0,r3_7443511:10.0):10.0,(m2_8969908:10.0,r3_7442021:10.0):10.0):9.0,
OR4C45:10.0):10.0):5.0,(((((m2_8828847:10.0,r3_7263446:10.0):10.0,(r3_7362923:10.0,
m2_8899304:10.0):10.0):9.0,OR4C6:10.0):7.0,r3_7253750:10.0):10.0,(m2_8899937:10.0,
r3_7363492:10.0):10.0):7.0):6.0,(((m2_8971780:10.0,r3_7444367:10.0):7.0,OR4C3:10.0):10.0,
(r3_7449879:10.0,m2_8974812:10.0):10.0):10.0):2.0,((m2_8903611:10.0,r3_7373061:10.0):9.0,
m2_8825620:10.0):10.0):2.0):4.0,(((((((((((m2_8913605:10.0,r3_7381900:10.0):10.0,
(OR4A16:10.0,OR4A5:10.0):8.0):3.0,(r3_7389906:10.0,m2_8917893:10.0):10.0):1.0,
(((m2_8927151:10.0,(r3_7401546:10.0,r3_7400073:10.0):10.0):10.0,((m2_8944862:10.0,
((m2_8932666:10.0,m2_8936365:10.0):7.0,r3_7408205:10.0):8.0):3.0,(r3_7417100:10.0,
r3_7412255:10.0):8.0):10.0):6.0,((r3_7393722:10.0,m2_8919003:10.0):6.0,(m2_8922421:10.0,
r3_7350822:10.0):5.0):10.0):3.0):2.0,(m2_8948515:10.0,r3_7421334:10.0):10.0):2.0,
(((((((r3_7414583:10.0,m2_8941790:10.0):7.0,m2_8935322:10.0):5.0,r3_7406320:10.0):8.0,
r3_7410056:10.0):8.0,m2_8931398:10.0):9.0,r3_7418992:10.0):4.0,(r3_7405279:10.0,
m2_8930589:10.0):10.0):9.0):2.0,(r3_7385385:10.0,m2_8910285:10.0):10.0):7.0,(m2_8928691:10.0,
r3_7403353:10.0):10.0):9.0,(m2_8911420:10.0,r3_7381083:10.0):10.0):6.0,(OR4A47:10.0,
(m2_8953174:10.0,r3_7426795:10.0):10.0):10.0):6.0,((r3_7377299:10.0,(r3_7375360:10.0,
m2_8905915:10.0):10.0):10.0,OR4A15:10.0):10.0):10.0):7.0,(((((m2_8856127:10.0,
r3_7291549:10.0):10.0,(m2_8849107:10.0,m2_8852779:10.0):9.0):6.0,OR4C11:10.0):10.0,
((((((r3_7247271:10.0,r3_7252957:10.0):5.0,r3_7240030:10.0):10.0,(r15_268138:10.0,
r3_7219980:10.0):10.0):5.0,m2_8819574:10.0):4.0,(m2_8815797:10.0,r3_7236178:10.0):6.0):3.0,
(r3_7212682:10.0,m2_8822227:10.0):4.0):10.0):9.0,(((m2_8837951:10.0,r3_7272888:10.0):7.0,
r3_7271365:10.0):10.0,((((m2_8860618:10.0,r3_7298446:10.0):8.0,r3_7286912:10.0):5.0,
m2_8845247:10.0):9.0,OR4C16:10.0):6.0):10.0):10.0):6.0,((((((m2_8991829:10.0,
m2_9002781:10.0):9.0,m2_9010428:10.0):10.0,r3_7474598:10.0):10.0,((r3_7454113:10.0,
r3_7453211:10.0):10.0,((m2_8981540:10.0,m2_8973361:10.0):7.0,r3_7457857:10.0):9.0):8.0):10.0,
OR4X2:10.0):10.0,(r3_7456986:10.0,OR4X1:10.0):10.0):10.0):6.0,(((OR4B1:10.0,(r3_7467882:10.0,
m2_8984579:10.0):10.0):5.0,(((m2_8994878:10.0,m2_8996223:10.0):8.0,r3_7469082:10.0):8.0,
((m2_8997838:10.0,m2_8999269:10.0):6.0,r3_7472232:10.0):6.0):7.0):9.0,(r3_7461120:10.0,
m2_8983494:10.0):10.0):10.0):5.0,(((r3_7268871:10.0,(m2_8833945:10.0,m2_8837456:10.0):6.0):8.0,
OR4S2:10.0):10.0,OR4S1:10.0):4.0):5.0):10.0,(((((((((((m2_1109289:10.0,r3_9689317:10.0):10.0,
r3_9700844:10.0):6.0,m2_1110017:10.0):10.0,(r3_9703702:10.0,m2_1111014:10.0):10.0):10.0,
(((r3_9683417:10.0,(m2_1108798:10.0,r3_9681978:10.0):8.0):9.0,m2_1109149:10.0):10.0,
(m2_1108535:10.0,r3_9679431:10.0):10.0):10.0):4.0,(r3_9789848:10.0,(m2_1117641:10.0,
m2_1117781:10.0):9.0):10.0):9.0,((((OR4F15:10.0,(m2_1116053:10.0,r3_9755198:10.0):10.0):10.0,
(((OR4F6:10.0,(r3_9799353:10.0,(r3_9758290:10.0,m2_1116303:10.0):10.0):5.0):10.0,
(r3_9759803:10.0,m2_1116430:10.0):10.0):8.0,(m2_1114951:10.0,r3_9749196:10.0):10.0):5.0):4.0,
(((r3_9744657:10.0,(r3_9737520:10.0,r3_9747057:10.0):9.0):10.0,m2_1114361:10.0):10.0,
(((OR4F29:10.0,OR4F3:10.0):4.0,OR4F16:10.0):8.0,OR4F21:10.0):10.0):10.0):8.0,((m2_1116938:10.0,
(r3_9801313:10.0,r3_9763287:10.0):9.0):10.0,(((((m2_1117325:10.0,m2_1117520:10.0):9.0,
(r3_9768818:10.0,r3_9786643:10.0):10.0):10.0,(((r3_9750833:10.0,r3_9752102:10.0):9.0,
m2_1115341:10.0):6.0,m2_1115666:10.0):9.0):10.0,((r3_9760515:10.0,m2_1116642:10.0):9.0,
(m2_1115823:10.0,r3_9753212:10.0):9.0):10.0):5.0,((m2_1117139:10.0,(r3_9764963:10.0,
r3_9773346:10.0):6.0):9.0,r3_9782895:10.0):10.0):8.0):7.0):7.0):9.0,(((OR4F4:10.0,
OR4F17:10.0):5.0,OR4F5:10.0):10.0,m2_1111061:10.0):10.0):8.0,((((((((m2_1111872:10.0,
r3_9715041:10.0):9.0,((m2_1112438:10.0,m2_1112678:10.0):5.0,r3_9717898:10.0):3.0):3.0,
(m2_1111601:10.0,r3_9711998:10.0):10.0):2.0,((m2_1111119:10.0,(r3_9705008:10.0,
r3_9706907:10.0):10.0):9.0,(r3_9732353:10.0,m2_1114030:10.0):9.0):5.0):3.0,(r3_9742387:10.0,
r3_9720283:10.0):10.0):3.0,((r3_9721892:10.0,m2_1112869:10.0):10.0,r3_9723720:10.0):8.0):8.0,
(m2_1113769:10.0,r3_9730131:10.0):10.0):10.0,(((r3_9699812:10.0,((m2_1109913:10.0,
m2_1110718:10.0):5.0,(r3_9691765:10.0,m2_1109381:10.0):9.0):4.0):8.0,(((m2_1109578:10.0,
m2_1110427:10.0):10.0,(m2_1110310:10.0,m2_1109511:10.0):10.0):5.0,r3_9695765:10.0):7.0):10.0,
(m2_1108921:10.0,r3_9684696:10.0):10.0):10.0):10.0):4.0,(((((((OR4K15:10.0,
(m14_452192:10.0,r15_265034:10.0):8.0):9.0,((m14_451764:10.0,m14_451271:10.0):10.0,
r15_264594:10.0):9.0):10.0,((m14_452405:10.0,r15_265589:10.0):10.0,OR4K5:10.0):10.0):8.0,
((OR4K14:10.0,OR4K13:10.0):10.0,OR4K17:10.0):4.0):4.0,((r15_265422:10.0,m14_452324:10.0):10.0,
OR4K1:10.0):10.0):2.0,(((r15_259267:10.0,m14_452790:10.0):10.0,OR4K2:10.0):10.0,
(m14_453306:10.0,r15_259571:10.0):10.0):10.0):3.0,(((m14_450213:10.0,m14_450528:10.0):6.0,
r15_264180:10.0):10.0,OR4L1:10.0):10.0):2.0):10.0,((((((((m19_112941:10.0,r1_2149539:10.0):10.0,
(((r1_2148915:10.0,m19_112312:10.0):9.0,OR4D11:10.0):10.0,(((((m19_112542:10.0,
m19_112691:10.0):6.0,r1_2149193:10.0):9.0,(m19_112833:10.0,r1_2149395:10.0):9.0):9.0,
OR4D10:10.0):10.0,OR4D9:10.0):3.0):5.0):7.0,((m19_113041:10.0,r1_2149627:10.0):6.0,
OR4D6:10.0):10.0):10.0,((OR4D1:10.0,(r10_762001:10.0,m11_876409:10.0):8.0):10.0,
(((r10_761848:10.0,m11_876159:10.0):8.0,(m11_876199:10.0,r10_761889:10.0):7.0):7.0,
OR4D2:10.0):10.0):10.0):8.0,(OR4D5:10.0,(r8_4301920:10.0,m9_4004972:10.0):10.0):10.0):10.0,
(((((r15_260191:10.0,m14_453911:10.0):10.0,(m14_453740:10.0,r15_260047:10.0):10.0):10.0,
(OR4N4:10.0,OR4N2:10.0):9.0):5.0,((m14_449875:10.0,r15_263944:10.0):10.0,OR4N5:10.0):10.0):10.0,
((OR4M2:10.0,OR4M1:10.0):10.0,(r15_260316:10.0,m14_454126:10.0):9.0):10.0):10.0):6.0,
(m14_454381:10.0,OR4Q3:10.0):10.0):9.0,(((m14_475494:10.0,r15_279278:10.0):7.0,
OR4E2:10.0):10.0,((r15_279428:10.0,m14_475621:10.0):10.0,(mNT_111251:10.0,
r15_279677:10.0):10.0):10.0):10.0):8.0):6.0):10.0,((m17_352416:10.0,OR12D3:10.0):10.0,
((((((m17_351224:10.0,m17_351547:10.0):4.0,(r20_121971:10.0,m17_351427:10.0):5.0):1.0,
r20_126119:10.0):3.0,r20_120988:10.0):10.0,r20_138630:10.0):10.0,((((r20_136388:10.0,
(m17_350748:10.0,r20_134873:10.0):7.0):4.0,r20_138029:10.0):8.0,r20_133552:10.0):10.0,
OR12D2:10.0):6.0):10.0):10.0):5.0,((((OR10S1:10.0,(m9_4002352:10.0,r8_4296519:10.0):9.0):10.0,
(((((m14_474712:10.0,r15_278402:10.0):8.0,(m14_474481:10.0,r15_278196:10.0):8.0):10.0,
OR10G3:10.0):10.0,(((r15_278859:10.0,(m14_475090:10.0,m14_474888:10.0):4.0):3.0,
r15_278683:10.0):5.0,OR10G2:10.0):10.0):10.0,(m9_3997111:10.0,OR10G6:10.0):10.0):8.0):7.0,
(((((r8_4294434:10.0,m9_3995431:10.0):7.0,r8_4293856:10.0):7.0,m9_3994866:10.0):9.0,
m9_3994214:10.0):10.0,((OR10G7:10.0,OR10G8:10.0):4.0,(OR10G9:10.0,OR10G4:10.0):10.0):7.0):10.0):10.0,
((((r8_4241544:10.0,m9_3949170:10.0):10.0,((r8_4248102:10.0,r8_4257777:10.0):10.0,
(((r8_4248710:10.0,m9_3956489:10.0):9.0,(m9_3958843:10.0,r8_4251622:10.0):7.0):7.0,
(r8_4254268:10.0,m9_3961082:10.0):8.0):10.0):5.0):9.0,((((r8_4289270:10.0,m9_3990747:10.0):9.0,
r8_4282319:10.0):5.0,r8_4290519:10.0):10.0,(r8_4288497:10.0,m9_3990126:10.0):10.0):10.0):6.0,
(((r8_4243616:10.0,m9_3951406:10.0):10.0,(m9_3892333:10.0,r8_4118135:10.0):10.0):7.0,
(m9_3964363:10.0,r8_4260470:10.0):10.0):10.0):10.0):10.0):2.0,(((((((((m17_357058:10.0,
m17_356859:10.0):10.0,m17_356334:10.0):8.0,m17_357344:10.0):10.0,((r20_635637:10.0,
((r20_580223:10.0,r20_539007:10.0):6.0,r20_608188:10.0):8.0):5.0,r20_557656:10.0):7.0):10.0,
((((r20_791549:10.0,r20_855568:10.0):6.0,r20_782027:10.0):4.0,(((((m17_353676:10.0,
r20_822649:10.0):5.0,r20_842951:10.0):10.0,m17_353524:10.0):6.0,m17_353881:10.0):5.0,
m17_354020:10.0):4.0):4.0,r20_830707:10.0):10.0):10.0,((m17_356178:10.0,r20_645770:10.0):10.0,
OR5U1:10.0):10.0):10.0,(((((((((r1_1427093:10.0,((r1_1428186:10.0,(r1_1427817:10.0,
r1_1428704:10.0):7.0):9.0,m7_8035708:10.0):5.0):5.0,m7_8048418:10.0):7.0,(r1_1424345:10.0,
m7_8025422:10.0):10.0):4.0,m7_8023189:10.0):4.0,(r1_1423921:10.0,m7_8020401:10.0):10.0):4.0,
OR5AX1:10.0):10.0,OR5AY1:10.0):6.0,OR5AT1:10.0):3.0,((m13_625734:10.0,r17_551830:10.0):10.0,
OR5BU1:10.0):4.0):3.0):9.0,(((m7_8013736:10.0,r1_1425381:10.0):10.0,(((((r1_1427390:10.0,
m7_8053219:10.0):3.0,m7_8028087:10.0):1.0,((r1_1428345:10.0,r1_1429218:10.0):6.0,
(m7_8045381:10.0,m7_8056297:10.0):5.0):2.0):3.0,m7_8039527:10.0):3.0,((r1_1426762:10.0,
m7_8033389:10.0):8.0,r1_1425875:10.0):9.0):4.0):10.0,OR5BF1:10.0):10.0):10.0,((((m11_585415:10.0,
m11_585556:10.0):6.0,m11_585656:10.0):9.0,((r10_450737:10.0,(r10_450340:10.0,
r10_450588:10.0):9.0):5.0,(r10_450891:10.0,r10_451066:10.0):7.0):9.0):10.0,m7_5764032:10.0):10.0):4.0):3.0):2.0,
(((((r13_897813:10.0,(r13_898099:10.0,r13_897963:10.0):10.0):10.0,((((r13_899363:10.0,
OR6K2:10.0):10.0,(OR6K6:10.0,r13_898844:10.0):10.0):6.0,((r13_899279:10.0,(r13_899115:10.0,
OR6K3:10.0):8.0):7.0,(r13_898520:10.0,r13_898722:10.0):10.0):9.0):10.0,((r13_898201:10.0,
OR6N2:10.0):10.0,(r13_898427:10.0,OR6N1:10.0):10.0):10.0):10.0):3.0,((((((r15_266374:10.0,
(r15_266967:10.0,(m14_458298:10.0,m14_457742:10.0):8.0):6.0):8.0,OR11H4:10.0):9.0,
(r15_266081:10.0,r15_265937:10.0):10.0):10.0,(((OR11H2:10.0,(OR11H1:10.0,
OR11H12:10.0):5.0):10.0,((r15_263230:10.0,m14_457362:10.0):10.0,OR11H6:10.0):10.0):7.0,
(m14_454854:10.0,r15_261008:10.0):10.0):10.0):5.0,((m14_458038:10.0,m14_457473:10.0):9.0,
r15_263392:10.0):10.0):5.0,((((((r15_262414:10.0,r15_261736:10.0):3.0,(m14_455457:10.0,
(m14_455171:10.0,r15_261602:10.0):4.0):5.0):3.0,((m14_456078:10.0,m14_455781:10.0):5.0,
m14_456260:10.0):4.0):9.0,(m14_455062:10.0,r15_261367:10.0):10.0):7.0,r15_263017:10.0):9.0,
OR11G2:10.0):10.0):10.0):4.0,(((((mX_4440524:10.0,rX_1363897:10.0):10.0,(mX_4424672:10.0,
rX_1362340:10.0):10.0):9.0,(((r20_144394:10.0,m17_349852:10.0):10.0,OR11A1:10.0):10.0,
(((m3_1066163:10.0,r2_2022800:10.0):10.0,(r7_1372391:10.0,m15_985543:10.0):10.0):9.0,
mX_4420326:10.0):8.0):8.0):8.0,((m11_583496:10.0,r10_444879:10.0):10.0,OR11L1:10.0):10.0):3.0,
((m7_8026310:10.0,r1_1424905:10.0):5.0,r1_1424424:10.0):10.0):2.0):2.0,(((((((((r15_270502:10.0,
m14_461640:10.0):9.0,OR6S1:10.0):10.0,(OR6M1:10.0,OR6J1:10.0):7.0):4.0,((((OR9A4:10.0,
(m6_4071316:10.0,r4_6816766:10.0):10.0):7.0,OR9A2:10.0):9.0,m6_4190267:10.0):10.0,
OR6V1:10.0):8.0):2.0,(((m14_488005:10.0,r15_323430:10.0):10.0,r1_6422003:10.0):3.0,
OR6T1:10.0):3.0):1.0,((((r4_1529034:10.0,r4_1529243:10.0):10.0,m6_1170182:10.0):10.0,
((((((r4_1527311:10.0,r4_1528625:10.0):3.0,(r4_1527807:10.0,r4_1527564:10.0):4.0):8.0,
r4_1528025:10.0):6.0,r4_1528371:10.0):10.0,(m6_1169522:10.0,m6_1169768:10.0):10.0):10.0,
(r4_1528783:10.0,m6_1169929:10.0):10.0):8.0):10.0,((m9_4013637:10.0,r8_4313850:10.0):10.0,
OR6X1:10.0):10.0):2.0):2.0,(((((((((r7_3733072:10.0,r7_2641345:10.0):8.0,((r7_6049611:10.0,
r7_3972694:10.0):8.0,r7_3652808:10.0):9.0):10.0,(m10_128922:10.0,m10_128910:10.0):6.0):10.0,
(((((r7_3688280:10.0,(r7_6088217:10.0,r7_3937005:10.0):10.0):10.0,m10_128896:10.0):5.0,
r7_4931591:10.0):10.0,(((r7_6357817:10.0,r7_2819281:10.0):7.0,r7_4056485:10.0):7.0,
(m10_129403:10.0,m10_129004:10.0):5.0):10.0):6.0,(r7_2561954:10.0,m10_128868:10.0):10.0):5.0):4.0,
((((r7_2842810:10.0,r7_6334527:10.0):10.0,r7_7638360:10.0):5.0,((m10_129068:10.0,
(r7_4079387:10.0,r7_3529196:10.0):10.0):9.0,m10_129391:10.0):6.0):10.0,((r7_6591117:10.0,
m10_129057:10.0):10.0,OR6C68:10.0):10.0):6.0):7.0,(((((m10_129269:10.0,(r7_3230245:10.0,
r7_5847580:10.0):9.0):10.0,OR6C2:10.0):10.0,(r7_2510181:10.0,m10_128847:10.0):10.0):4.0,
(r7_3159618:10.0,m10_129313:10.0):10.0):4.0,(m10_128829:10.0,r7_2465149:10.0):10.0):3.0):10.0,
((((((((((((m10_129086:10.0,m10_129047:10.0):10.0,m10_129448:10.0):7.0,
r7_6619815:10.0):3.0,(r7_5157568:10.0,r7_4857185:10.0):7.0):4.0,(r7_3456062:10.0,
r7_4111862:10.0):9.0):10.0,OR6C6:10.0):10.0,((((((r7_5976767:10.0,r7_3379491:10.0):10.0,
m10_129123:10.0):9.0,(((r7_6428390:10.0,(r7_5106817:10.0,r7_5102304:10.0):7.0):10.0,
r7_6143229:10.0):10.0,(m10_129466:10.0,(r7_4837903:10.0,r7_7078239:10.0):9.0):10.0):9.0):4.0,
(m10_129413:10.0,r7_7011682:10.0):7.0):3.0,((m10_129545:10.0,(m10_129673:10.0,
r7_7958351:10.0):8.0):6.0,(r7_7996683:10.0,m10_129688:10.0):9.0):1.0):3.0,(r7_7859574:10.0,
m10_129585:10.0):9.0):10.0):7.0,(((m10_129645:10.0,m10_129617:10.0):4.0,(r7_4365967:10.0,
r7_7911830:10.0):10.0):10.0,OR6C70:10.0):10.0):8.0,(((((r7_4775533:10.0,m10_129511:10.0):10.0,
OR6C65:10.0):10.0,(r7_5824032:10.0,m10_129369:10.0):10.0):9.0,(((((r7_4456173:10.0,
r7_7739140:10.0):7.0,r7_4385195:10.0):6.0,m10_129600:10.0):7.0,m10_129519:10.0):10.0,
OR6C76:10.0):10.0):9.0,((r7_6798119:10.0,m10_129243:10.0):10.0,OR6C75:10.0):10.0):7.0):5.0,
((r7_8103763:10.0,m10_129768:10.0):10.0,OR6C74:10.0):10.0):4.0,((((r7_7204600:10.0,
(r7_4980603:10.0,r7_6492521:10.0):5.0):7.0,((m10_129655:10.0,r7_7922527:10.0):7.0,
m10_129534:10.0):6.0):6.0,r7_8164634:10.0):8.0,m10_129808:10.0):10.0):3.0,(((((r7_5904274:10.0,
m10_129215:10.0):10.0,OR6C3:10.0):10.0,(m10_129229:10.0,r7_6760437:10.0):10.0):9.0,
(((((m10_128996:10.0,r7_3581944:10.0):5.0,m10_128986:10.0):8.0,r7_4655711:10.0):10.0,
((r7_3630964:10.0,m10_128974:10.0):10.0,(m10_129143:10.0,m10_129205:10.0):6.0):8.0):8.0,
((r7_4875170:10.0,r7_7037654:10.0):10.0,m10_129435:10.0):10.0):6.0):9.0,((m10_129426:10.0,
(r7_5176850:10.0,(m10_129170:10.0,r7_3321670:10.0):6.0):6.0):9.0,OR6C1:10.0):10.0):9.0):4.0):6.0,
(m10_129498:10.0,(r7_7713813:10.0,r7_4495637:10.0):10.0):10.0):5.0,(((r7_8087158:10.0,
r7_8118885:10.0):10.0,m10_129751:10.0):10.0,((((m10_128815:10.0,r7_2387615:10.0):8.0,
m10_128782:10.0):10.0,OR2AP1:10.0):9.0,(r7_2335632:10.0,OR6C4:10.0):7.0):10.0):10.0):10.0):5.0,
((OR6F1:10.0,(m7_8018955:10.0,r1_1423624:10.0):10.0):10.0,m7_1345740:10.0):10.0):4.0,
(((((((m7_5697828:10.0,((m7_5684305:10.0,m7_5685379:10.0):10.0,r1_6577288:10.0):7.0):5.0,
r1_6576235:10.0):10.0,((r1_6579056:10.0,m7_5676743:10.0):10.0,(m7_5656953:10.0,
r1_6580484:10.0):9.0):5.0):6.0,(m7_5670553:10.0,r1_6579459:10.0):10.0):10.0,((((((m7_1009032:10.0,
r1_1642242:10.0):10.0,(r1_1642409:10.0,m7_1009187:10.0):10.0):10.0,(((r9_9169524:10.0,
r9_9171684:10.0):4.0,r9_9170359:10.0):9.0,(OR6B2:10.0,OR6B3:10.0):10.0):10.0):10.0,
((r4_7073443:10.0,m6_4298029:10.0):10.0,OR6B1:10.0):10.0):3.0,(((OR6A2:10.0,
(m7_1009492:10.0,r1_1642554:10.0):9.0):10.0,(m7_1345997:10.0,r1_2000279:10.0):10.0):6.0,
(OR6P1:10.0,r13_900999:10.0):10.0):4.0):4.0,(OR6Y1:10.0,r13_901444:10.0):10.0):5.0):7.0,
(r1_1999645:10.0,m7_1345599:10.0):10.0):6.0,OR6Q1:10.0):2.0):3.0):6.0):9.0,(((((((((((((m7_9813267:10.0,
mNT_095331a:10.0):6.0,r1_1618713:10.0):10.0,OR51I1:10.0):10.0,((m7_9815112:10.0,
r1_1618824:10.0):10.0,OR51I2:10.0):10.0):9.0,(((r1_1618894:10.0,m7_9816060:10.0):10.0,
(m7_9817940:10.0,(r1_1619113:10.0,m7_9816995:10.0):7.0):10.0):10.0,m7_9819546:10.0):10.0):4.0,
((r1_1617578:10.0,m7_9805785:10.0):10.0,((r1_1617704:10.0,(OR51J1:10.0,
m7_9806766:10.0):10.0):10.0,((m7_9812308:10.0,mNT_095331:10.0):10.0,r1_1618556:10.0):10.0):7.0):9.0):3.0,
((m7_9683039:10.0,(r1_1606253:10.0,r1_1606336:10.0):10.0):6.0,(m7_9682032:10.0,
r1_1606428:10.0):8.0):10.0):1.0,((((m7_9755662:10.0,r1_1611167:10.0):10.0,(m7_9785998:10.0,
r1_1615055:10.0):10.0):10.0,(OR51M1:10.0,m7_9804011:10.0):10.0):2.0,((((((OR51B6:10.0,
(((m7_9776563:10.0,r1_1614315:10.0):10.0,r1_1617164:10.0):5.0,m7_9801773:10.0):9.0):10.0,
(OR51B4:10.0,((m7_9800413:10.0,r1_1616962:10.0):10.0,((r1_1616763:10.0,
r1_1616859:10.0):6.0,m7_9799263:10.0):9.0):5.0):3.0):2.0,OR51B2:10.0):7.0,OR51B5:10.0):10.0,
((((r1_1613392:10.0,m7_9771671:10.0):10.0,(m7_9777542:10.0,r1_1614393:10.0):7.0):5.0,
r1_1613465:10.0):10.0,OR51V1:10.0):10.0):2.0,m7_9804872:10.0):3.0):1.0,((((OR51F1:10.0,
(r1_1608520:10.0,(((m7_9696319:10.0,m7_9715808:10.0):4.0,m7_9720452:10.0):3.0,
r1_1608327:10.0):4.0):6.0):10.0,((r1_1605117:10.0,m7_9698382:10.0):10.0,OR51F2:10.0):10.0):9.0,
((r1_1605467:10.0,(r1_1605798:10.0,m7_9688049:10.0):10.0):5.0,(r1_1605723:10.0,
m7_9685897:10.0):8.0):10.0):7.0,OR51T1:10.0):9.0,(((m7_9759728:10.0,r1_1612151:10.0):10.0,
(r1_1602073:10.0,m7_9668607:10.0):10.0):3.0,((r1_1612395:10.0,(m7_9764360:10.0,
m7_9762275:10.0):6.0):10.0,(m7_9761132:10.0,r1_1612289:10.0):10.0):4.0):2.0,((((((((r1_1607452:10.0,
r1_1607646:10.0):9.0,m7_9707184:10.0):10.0,OR51A7:10.0):10.0,(m7_9700710:10.0,
(r1_1607257:10.0,m7_9706139:10.0):10.0):6.0):3.0,(OR51A4:10.0,OR51A2:10.0):10.0):6.0,
r1_1608039:10.0):6.0,m7_9722857:10.0):10.0,(((r1_1612729:10.0,m7_9766961:10.0):10.0,
(m7_9766580:10.0,r1_1612690:10.0):10.0):10.0,((((r1_1606104:10.0,m7_9684801:10.0):10.0,
OR51E2:10.0):10.0,(m7_9680507:10.0,OR51D1:10.0):10.0):6.0,((r1_1606469:10.0,
m7_9681606:10.0):9.0,OR51E1:10.0):10.0):8.0):1.0):1.0,(((m7_9709099:10.0,r1_1607876:10.0):8.0,
OR51G1:10.0):10.0,((r1_1607710:10.0,m7_9707979:10.0):10.0,OR51G2:10.0):10.0):7.0,
((m7_9725026:10.0,r1_1608726:10.0):10.0,((m7_9704838:10.0,m7_9676640:10.0):10.0,
m7_9703430:10.0):5.0):3.0,((((r1_1618248:10.0,(OR51Q1:10.0,r1_1618508:10.0):6.0):4.0,
m7_9809049:10.0):4.0,r1_1617952:10.0):5.0,m7_9811453:10.0):10.0,(r1_1608657:10.0,
OR51L1:10.0):10.0):2.0,(m7_9701563:10.0,(r1_1604886:10.0,OR51S1:10.0):6.0):10.0):4.0,
(m7_9765705:10.0,r1_1612519:10.0):10.0):10.0,((((((((((m7_9944803:10.0,
r1_1630795:10.0):10.0,OR52B2:10.0):10.0,((r1_1630688:10.0,m7_9944055:10.0):10.0,
(((r1_2580620:10.0,r1_1601447:10.0):8.0,(m7_9664619:10.0,m7_9663901:10.0):7.0):6.0,
OR52B4:10.0):10.0):6.0):10.0,(((((r1_1620134:10.0,m7_9829077:10.0):5.0,OR52H1:10.0):10.0,
(r1_1620312:10.0,m7_9830058:10.0):10.0):10.0,(m7_9867552:10.0,r1_1622108:10.0):10.0):9.0,
(m7_9866423:10.0,r1_1622010:10.0):10.0):10.0):8.0,((((m7_9770902:10.0,r1_1613297:10.0):9.0,
(r1_1612854:10.0,(m7_9778803:10.0,m7_9768930:10.0):9.0):10.0):7.0,(r1_1613176:10.0,
m7_9770248:10.0):10.0):10.0,r1_1615650:10.0):10.0):4.0,OR52B6:10.0):4.0,(((r1_1619471:10.0,
m7_9821758:10.0):5.0,OR52D1:10.0):10.0,((r1_1611280:10.0,m7_9756558:10.0):10.0,
(m7_9869098:10.0,r1_1622242:10.0):10.0):4.0):4.0):5.0,((((((((r1_1627817:10.0,
r1_1627712:10.0):10.0,m7_9910730:10.0):7.0,r1_1627272:10.0):10.0,((((r1_1627927:10.0,
r1_1627384:10.0):9.0,(m7_9908633:10.0,m7_9913533:10.0):6.0):10.0,(OR52E8:10.0,
OR52E6:10.0):10.0):10.0,(m7_9914651:10.0,r1_1628025:10.0):10.0):9.0):5.0,(r1_1626801:10.0,
m7_9907109:10.0):10.0):2.0,(((((OR52E2:10.0,(m7_9726156:10.0,r1_1609106:10.0):10.0):9.0,
(m7_9732648:10.0,r1_1609762:10.0):10.0):8.0,((m7_9741641:10.0,m7_9748979:10.0):5.0,
r1_1610183:10.0):10.0):3.0,((m7_9918073:10.0,OR52E5:10.0):5.0,(r1_1628420:10.0,
r1_1628091:10.0):5.0):10.0):2.0,((r1_1628346:10.0,m7_9916755:10.0):7.0,OR52E4:10.0):10.0):2.0):3.0,
r1_1610063:10.0):9.0,((m7_9729332:10.0,(r1_1609546:10.0,r1_1609215:10.0):9.0):10.0,
OR52J3:10.0):10.0):8.0):2.0,(((((((m7_9674790:10.0,r1_1602744:10.0):10.0,OR52M1:10.0):10.0,
(m7_9672152:10.0,r1_1602572:10.0):10.0):10.0,(r1_1602192:10.0,m7_9669538:10.0):10.0):3.0,
(((((r1_1629261:10.0,r1_1629653:10.0):6.0,m7_9929169:10.0):10.0,OR52L1:10.0):10.0,
(OR52R1:10.0,((m7_9699394:10.0,r1_1605026:10.0):10.0,((m7_9719224:10.0,
m7_9714820:10.0):5.0,r1_1608245:10.0):5.0):4.0):10.0):4.0,((OR52W1:10.0,m7_9947964:10.0):10.0,
(r1_1622647:10.0,m7_9872895:10.0):10.0):3.0):1.0):1.0,((((r1_1610752:10.0,m7_9744479:10.0):10.0,
((r1_1610313:10.0,r1_1610392:10.0):9.0,(m7_9742717:10.0,m7_9743520:10.0):6.0):10.0):10.0,
((((((r1_1615417:10.0,r1_1615196:10.0):6.0,m7_9787277:10.0):10.0,OR52A5:10.0):5.0,
(((r1_1614672:10.0,r1_1614818:10.0):10.0,m7_9782193:10.0):6.0,m7_9783726:10.0):10.0):4.0,
OR52A1:10.0):4.0,OR52A4:10.0):10.0):10.0,(((((r1_1611482:10.0,r1_1611748:10.0):10.0,
r1_1612038:10.0):6.0,m7_9757536:10.0):10.0,(r1_1614897:10.0,m7_9784562:10.0):10.0):4.0,
((r1_1613617:10.0,m7_9774454:10.0):5.0,r1_1614559:10.0):10.0):10.0):1.0):2.0,
((((r1_1610979:10.0,((r1_1609368:10.0,m7_9727945:10.0):10.0,(m7_9731862:10.0,
r1_1609694:10.0):9.0):10.0):10.0,((m7_9746500:10.0,r1_1610917:10.0):7.0,(m7_9754749:10.0,
r1_1611062:10.0):10.0):10.0):8.0,((m7_9745275:10.0,(r1_1610830:10.0,r1_1610520:10.0):7.0):10.0,
(((m7_9671184:10.0,r1_1602361:10.0):10.0,r1_1602466:10.0):7.0,(OR52K1:10.0,
OR52K2:10.0):8.0):10.0):3.0):1.0,(m7_9931473:10.0,r1_1629854:10.0):10.0):1.0,((m7_9869910:10.0,
r1_1622388:10.0):10.0,(r1_1622465:10.0,m7_9870757:10.0):10.0):8.0):1.0):4.0,((((((r1_1624192:10.0,
r1_1624857:10.0):6.0,(m7_9875570:10.0,((r1_1622938:10.0,r1_1623482:10.0):6.0,
m7_1023959:10.0):3.0):4.0):6.0,OR52N4:10.0):8.0,(r1_1623087:10.0,m7_9878203:10.0):10.0):10.0,
((m7_9899204:10.0,r1_1625624:10.0):10.0,((m7_9902767:10.0,r1_1626172:10.0):10.0,
((((OR52N1:10.0,r1_1623913:10.0):5.0,r1_1625090:10.0):10.0,OR52N2:10.0):5.0,
((((m7_9900400:10.0,r1_1626250:10.0):5.0,r1_1625702:10.0):5.0,m7_9903615:10.0):4.0,
r1_1625890:10.0):10.0):7.0):9.0):5.0):6.0,((r1_1626617:10.0,m7_9904978:10.0):9.0,
OR52N5:10.0):10.0):10.0):10.0):5.0,((OR52I1:10.0,OR52I2:10.0):10.0,m7_9677698:10.0):10.0):5.0,
(((((m7_9881488:10.0,(r1_1623319:10.0,r1_1624513:10.0):8.0):6.0,(r1_1623181:10.0,
m7_9879933:10.0):10.0):10.0,((((r1_1622855:10.0,m7_9874699:10.0):5.0,m7_1024163:10.0):9.0,
OR56B1:10.0):10.0,((((r1_1630200:10.0,r1_1630036:10.0):5.0,r1_1630416:10.0):6.0,
((m7_9938683:10.0,m7_9939934:10.0):10.0,m7_9942534:10.0):6.0):10.0,OR56B4:10.0):10.0):6.0):10.0,
(((((m7_9919701:10.0,m7_9923275:10.0):7.0,r1_1628562:10.0):10.0,OR56A3:10.0):9.0,
OR56A1:10.0):10.0,(((r1_1628807:10.0,m7_9925467:10.0):10.0,(m7_9926800:10.0,
r1_1628947:10.0):9.0):5.0,(OR56A5:10.0,OR56A4:10.0):5.0):10.0):10.0):10.0,(((m7_9659722:10.0,
(r1_1600722:10.0,m7_9658755:10.0):7.0):6.0,r1_1600899:10.0):10.0,m7_9658032:10.0):10.0):6.0):10.0):10.0,
((m7_9382297:10.0,r1_1570741:10.0):10.0,((r1_1570848:10.0,r1_1571220:10.0):7.0,
m7_9385496:10.0):9.0):8.0):10.0,OR2AT4:10.0);
